# Supplementary material for: Molecular and spatial specialization of lung interstitial macrophage subsets: beyond chemokines
Source: Front Immunol. 2026 Jun 10;17:1824159. doi: 10.3389/fimmu.2026.1824159 (PMC13290454; doi:10.3389/fimmu.2026.1824159)
Supplement: Supplementary file 2 [file Table1.xlsx]

## Sheet: IMs DEGs Based on CD206
p_val	avg_log2FC	pct.1	pct.2	p_val_adj	cluster	gene
0	2.2989	0.995	0.731	0	CD206hi.IMs	Sepp1
0	2.24245	0.89	0.279	0	CD206hi.IMs	F13a1
0	2.23472	0.998	0.935	0	CD206hi.IMs	Apoe
0	2.18751	0.88	0.229	0	CD206hi.IMs	Cbr2
0	2.04604	0.99	0.715	0	CD206hi.IMs	Mrc1
0	1.94003	0.894	0.345	0	CD206hi.IMs	Folr2
0	1.91744	0.617	0.112	0	CD206hi.IMs	Lyve1
0	1.82617	0.718	0.151	0	CD206hi.IMs	Cd163
0	1.77086	0.873	0.274	0	CD206hi.IMs	Gas6
0	1.73799	0.67	0.102	0	CD206hi.IMs	Ltc4s
0	1.6696	0.954	0.629	0	CD206hi.IMs	Ly6e
0	1.61787	0.752	0.559	0	CD206hi.IMs	Ccl6
0	1.59179	0.631	0.347	0	CD206hi.IMs	Ccl8
0	1.5726	0.91	0.458	0	CD206hi.IMs	Cfh
0	1.54803	0.866	0.455	0	CD206hi.IMs	Trf
0	1.52669	0.909	0.491	0	CD206hi.IMs	Fcrls
0	1.45038	0.94	0.622	0	CD206hi.IMs	Fcgrt
0	1.37151	0.725	0.42	0	CD206hi.IMs	Klf2
0	1.36423	0.51	0.143	0	CD206hi.IMs	Clec10a
0	1.34067	0.955	0.664	0	CD206hi.IMs	Stab1
0	1.28869	0.95	0.59	0	CD206hi.IMs	Maf
0	1.26563	0.917	0.496	0	CD206hi.IMs	Igfbp4
0	1.24431	0.862	0.525	0	CD206hi.IMs	Zfp36l1
0	1.22898	0.845	0.435	0	CD206hi.IMs	Rnase4
0	1.20731	0.988	0.848	0	CD206hi.IMs	Serinc3
0	1.20694	0.835	0.375	0	CD206hi.IMs	Nrp1
0	1.15942	0.987	0.908	0	CD206hi.IMs	Csf1r
0	1.14904	0.396	0.049	0	CD206hi.IMs	Ccl24
0	1.12798	1	0.999	0	CD206hi.IMs	Cst3
0	1.12577	1	0.997	0	CD206hi.IMs	Itm2b
0	1.08667	0.969	0.737	0	CD206hi.IMs	Cltc
0	1.08614	0.915	0.733	0	CD206hi.IMs	Txnip
0	1.07862	0.762	0.269	0	CD206hi.IMs	Pmp22
0	1.05569	0.998	0.935	0	CD206hi.IMs	Ifitm2
0	1.03636	0.804	0.343	0	CD206hi.IMs	Wwp1
0	1.01986	0.536	0.242	0	CD206hi.IMs	Klf4
0	0.998122	0.592	0.11	0	CD206hi.IMs	Chp2
0	0.996012	0.907	0.664	0	CD206hi.IMs	Pltp
0	0.993587	0.614	0.243	0	CD206hi.IMs	Fxyd2
0	0.990399	0.89	0.551	0	CD206hi.IMs	Ninj1
0	0.966887	0.68	0.259	0	CD206hi.IMs	Abca1
0	0.940563	0.999	0.923	0	CD206hi.IMs	Pf4
0	0.903192	0.797	0.524	0	CD206hi.IMs	Neat1
0	0.892297	0.663	0.33	0	CD206hi.IMs	Npl
0	0.880983	0.877	0.609	0	CD206hi.IMs	Glul
0	0.86512	0.549	0.185	0	CD206hi.IMs	Gpr34
0	0.85786	0.706	0.275	0	CD206hi.IMs	Smagp
0	0.857577	0.313	0.075	0	CD206hi.IMs	Ednrb
0	0.853301	0.324	0.07	0	CD206hi.IMs	C4b
0	0.836462	0.737	0.375	0	CD206hi.IMs	Tcf4
0	0.830422	0.968	0.865	0	CD206hi.IMs	Mafb
0	0.827747	0.743	0.481	0	CD206hi.IMs	Hpgd
0	0.827738	0.895	0.709	0	CD206hi.IMs	Snx2
0	0.818925	0.901	0.7	0	CD206hi.IMs	Ehd4
0	0.817063	0.714	0.362	0	CD206hi.IMs	Ap2a2
0	0.816043	0.983	0.875	0	CD206hi.IMs	Dab2
0	0.812881	0.616	0.204	0	CD206hi.IMs	Stard8
0	0.804974	0.708	0.492	0	CD206hi.IMs	Rhob
0	0.798797	0.772	0.513	0	CD206hi.IMs	Zfp36l2
0	0.784864	0.636	0.257	0	CD206hi.IMs	Hacd4
0	0.783557	0.666	0.378	0	CD206hi.IMs	Fam46a
0	0.76857	0.316	0.038	0	CD206hi.IMs	Fcna
0	0.766296	0.791	0.554	0	CD206hi.IMs	Ahnak
0	0.763543	0.601	0.236	0	CD206hi.IMs	Ctla2b
0	0.752357	0.992	0.974	0	CD206hi.IMs	Malat1
0	0.739894	0.981	0.901	0	CD206hi.IMs	Timp2
0	0.739643	0.888	0.731	0	CD206hi.IMs	Tsc22d3
0	0.736775	0.66	0.299	0	CD206hi.IMs	Tcn2
0	0.728859	0.633	0.242	0	CD206hi.IMs	Slco2b1
0	0.720938	0.985	0.897	0	CD206hi.IMs	Ptpn18
0	0.719728	0.956	0.789	0	CD206hi.IMs	Marcks
0	0.716502	0.636	0.295	0	CD206hi.IMs	Hfe
0	0.712638	0.605	0.303	0	CD206hi.IMs	Ypel3
0	0.701006	0.962	0.906	0	CD206hi.IMs	Tmem176b
0	0.700505	0.554	0.21	0	CD206hi.IMs	Lifr
0	0.699727	0.521	0.163	0	CD206hi.IMs	Abca9
0	0.697766	0.955	0.757	0	CD206hi.IMs	Ms4a6b
0	0.688062	0.714	0.449	0	CD206hi.IMs	Mef2c
0	0.683482	0.773	0.53	0	CD206hi.IMs	Aldh2
0	0.674233	0.701	0.377	0	CD206hi.IMs	Eps15
0	0.655053	0.677	0.389	0	CD206hi.IMs	Ssh2
0	0.654073	0.9	0.733	0	CD206hi.IMs	Atp2b1
0	0.644883	0.894	0.717	0	CD206hi.IMs	Lamp2
0	0.64422	0.448	0.116	0	CD206hi.IMs	Sult1a1
0	0.643321	0.784	0.565	0	CD206hi.IMs	Pepd
0	0.638374	0.579	0.253	0	CD206hi.IMs	Lrp6
0	0.634954	0.829	0.623	0	CD206hi.IMs	Serpinb6a
0	0.633433	0.81	0.564	0	CD206hi.IMs	Qk
0	0.624371	0.556	0.247	0	CD206hi.IMs	Ang
0	0.621021	0.936	0.832	0	CD206hi.IMs	Hexa
0	0.615683	0.926	0.813	0	CD206hi.IMs	Rsrp1
0	0.613864	0.844	0.608	0	CD206hi.IMs	Bin1
0	0.613542	0.515	0.155	0	CD206hi.IMs	Slc9a9
0	0.612131	0.641	0.313	0	CD206hi.IMs	Itsn1
0	0.601832	0.529	0.272	0	CD206hi.IMs	Ighm
0	0.59456	0.692	0.382	0	CD206hi.IMs	Ap1b1
0	0.588495	0.54	0.251	0	CD206hi.IMs	Tmcc1
0	0.585945	0.698	0.44	0	CD206hi.IMs	AI607873
0	0.580543	0.47	0.155	0	CD206hi.IMs	Rnasel
0	0.575356	0.743	0.521	0	CD206hi.IMs	Pla2g7
0	0.566755	0.746	0.487	0	CD206hi.IMs	Igf1
0	0.5655	0.685	0.439	0	CD206hi.IMs	Aplp2
0	0.557282	0.98	0.881	0	CD206hi.IMs	Grn
0	0.553518	0.442	0.179	0	CD206hi.IMs	Colec12
0	0.550187	0.515	0.278	0	CD206hi.IMs	Cd33
0	0.547212	0.916	0.784	0	CD206hi.IMs	Zeb2
0	0.542199	0.808	0.601	0	CD206hi.IMs	Scamp2
0	0.536801	0.706	0.477	0	CD206hi.IMs	Tnfaip8l2
0	0.533236	0.757	0.546	0	CD206hi.IMs	Tgfbr2
0	0.533108	0.257	0.061	0	CD206hi.IMs	Rcn3
0	0.529263	0.611	0.357	0	CD206hi.IMs	Myo5a
0	0.518715	0.553	0.243	0	CD206hi.IMs	Rab11fip5
0	0.518053	0.913	0.791	0	CD206hi.IMs	Snx5
0	0.514966	0.968	0.835	0	CD206hi.IMs	Blvrb
0	0.509457	0.42	0.137	0	CD206hi.IMs	Dclre1c
0	0.505598	0.378	0.117	0	CD206hi.IMs	Nxpe5
0	0.500461	0.709	0.475	0	CD206hi.IMs	Mpp1
0	0.482719	0.978	0.89	0	CD206hi.IMs	Fcgr3
0	0.481252	0.288	0.041	0	CD206hi.IMs	Fam43a
0	0.479728	0.66	0.402	0	CD206hi.IMs	Plxnb2
0	0.478316	0.489	0.224	0	CD206hi.IMs	Zcchc6
0	0.475569	0.95	0.878	0	CD206hi.IMs	Unc93b1
0	0.470364	0.897	0.729	0	CD206hi.IMs	Ctsl
0	0.464659	0.538	0.294	0	CD206hi.IMs	Osbpl9
0	0.463533	0.979	0.958	0	CD206hi.IMs	Rgs10
0	0.461799	0.637	0.405	0	CD206hi.IMs	Gna12
0	0.449959	0.941	0.856	0	CD206hi.IMs	App
0	0.448316	0.471	0.21	0	CD206hi.IMs	Iqgap2
0	0.44655	0.923	0.813	0	CD206hi.IMs	Rnf130
0	0.445943	0.484	0.234	0	CD206hi.IMs	Sesn1
0	0.444881	0.999	0.992	0	CD206hi.IMs	Ctsc
0	0.44312	0.545	0.294	0	CD206hi.IMs	Ophn1
0	0.442151	0.337	0.118	0	CD206hi.IMs	Adam33
0	0.440467	1	0.998	0	CD206hi.IMs	C1qc
0	0.440148	0.432	0.165	0	CD206hi.IMs	Alox5
0	0.438065	0.498	0.251	0	CD206hi.IMs	Fcho2
0	0.436411	0.347	0.083	0	CD206hi.IMs	Rnf150
0	0.432509	0.412	0.163	0	CD206hi.IMs	Nav1
0	0.424642	0.909	0.794	0	CD206hi.IMs	Laptm4a
0	0.419665	0.412	0.164	0	CD206hi.IMs	Lyl1
0	0.416377	0.298	0.07	0	CD206hi.IMs	Selenbp1
0	0.411661	1	0.998	0	CD206hi.IMs	C1qa
0	0.402164	0.37	0.124	0	CD206hi.IMs	P2ry12
0	0.400432	1	0.997	0	CD206hi.IMs	Clta
0	0.399105	0.282	0.041	0	CD206hi.IMs	Bank1
0	0.395467	0.251	0.024	0	CD206hi.IMs	Cmah
0	0.381936	0.408	0.168	0	CD206hi.IMs	Grap
0	0.38096	0.319	0.095	0	CD206hi.IMs	Mctp1
0	0.361762	0.999	0.992	0	CD206hi.IMs	Lamp1
0	0.358612	1	0.995	0	CD206hi.IMs	Ctsb
0	0.307648	1	1	0	CD206hi.IMs	Tpt1
0	0.280622	1	0.999	0	CD206hi.IMs	C1qb
4.47675e-302	0.464922	0.46	0.227	6.79167e-298	CD206hi.IMs	Sulf2
2.60053e-301	0.527501	0.877	0.73	3.94527e-297	CD206hi.IMs	Snx6
7.08611e-299	0.640894	0.815	0.651	1.07503e-294	CD206hi.IMs	Kctd12
1.00361e-297	0.430569	0.524	0.286	1.52258e-293	CD206hi.IMs	H2afv
4.68328e-297	0.452025	0.607	0.372	7.105e-293	CD206hi.IMs	Bmp2k
3.15029e-296	0.412133	0.543	0.301	4.77931e-292	CD206hi.IMs	Prkacb
7.31571e-295	0.442555	0.513	0.28	1.10987e-290	CD206hi.IMs	PISD
3.00399e-294	0.406756	0.5	0.26	4.55735e-290	CD206hi.IMs	Hip1
2.09003e-292	0.668657	0.94	0.824	3.17079e-288	CD206hi.IMs	Ifitm3
7.52525e-292	0.454623	0.772	0.581	1.14166e-287	CD206hi.IMs	Dhrs3
1.95892e-291	0.464481	0.412	0.184	2.97187e-287	CD206hi.IMs	Adrb2
4.16262e-291	0.481827	0.559	0.326	6.31512e-287	CD206hi.IMs	Rin2
6.12849e-291	0.336081	0.304	0.102	9.29753e-287	CD206hi.IMs	Arhgef3
7.19461e-289	0.456827	0.687	0.472	1.09149e-284	CD206hi.IMs	Man1a
2.04955e-288	0.334709	0.27	0.078	3.10937e-284	CD206hi.IMs	Gm4951
2.83727e-288	0.462522	0.961	0.856	4.30442e-284	CD206hi.IMs	Alox5ap
4.21966e-288	0.488987	0.65	0.429	6.40165e-284	CD206hi.IMs	Frmd4b
3.72987e-285	0.439093	0.557	0.326	5.65858e-281	CD206hi.IMs	Nr3c1
7.83665e-283	0.412909	0.881	0.761	1.1889e-278	CD206hi.IMs	Tmem50a
2.21815e-279	0.45707	0.465	0.24	3.36515e-275	CD206hi.IMs	Sema4a
1.8053e-278	0.384471	0.418	0.196	2.73882e-274	CD206hi.IMs	Man1c1
3.66004e-278	0.347159	0.999	0.982	5.55264e-274	CD206hi.IMs	Lgmn
5.32633e-278	0.373512	0.385	0.166	8.08058e-274	CD206hi.IMs	Fchsd2
1.27613e-277	0.415003	0.921	0.777	1.93601e-273	CD206hi.IMs	Ctsd
5.55018e-277	0.432302	0.604	0.384	8.42017e-273	CD206hi.IMs	Dse
8.07618e-277	0.462745	0.584	0.364	1.22524e-272	CD206hi.IMs	Il6ra
6.57346e-276	0.439366	0.621	0.407	9.9726e-272	CD206hi.IMs	2610507B11Rik
2.55865e-275	0.47719	0.607	0.389	3.88173e-271	CD206hi.IMs	Hpgds
1.88419e-273	0.344494	0.355	0.145	2.8585e-269	CD206hi.IMs	Ulk2
3.35648e-273	0.32276	0.284	0.093	5.09211e-269	CD206hi.IMs	Mtus1
3.966e-271	0.750782	0.302	0.107	6.01681e-267	CD206hi.IMs	Cyr61
6.43311e-266	0.409238	0.525	0.299	9.75967e-262	CD206hi.IMs	Rassf2
1.3237e-265	0.287726	0.262	0.08	2.00818e-261	CD206hi.IMs	Tbc1d4
1.10788e-264	0.383069	0.51	0.282	1.68076e-260	CD206hi.IMs	Fli1
2.55092e-264	0.612774	0.969	0.928	3.87e-260	CD206hi.IMs	Mt1
1.42819e-263	0.355639	0.424	0.202	2.16671e-259	CD206hi.IMs	Osbpl11
1.31177e-262	0.352284	0.977	0.941	1.99009e-258	CD206hi.IMs	Calm2
1.55104e-262	0.314331	0.307	0.112	2.35308e-258	CD206hi.IMs	Ralgps2
4.28524e-262	0.41574	0.519	0.294	6.50114e-258	CD206hi.IMs	Mxd4
7.07013e-262	0.447623	0.816	0.659	1.07261e-257	CD206hi.IMs	Picalm
2.149e-259	0.473209	0.767	0.597	3.26024e-255	CD206hi.IMs	Ifngr1
9.12555e-257	0.556479	0.632	0.43	1.38444e-252	CD206hi.IMs	Pnrc1
5.30237e-256	0.476715	0.77	0.609	8.04423e-252	CD206hi.IMs	Man2b1
7.13141e-256	0.298452	0.295	0.105	1.08191e-251	CD206hi.IMs	Tpcn1
1.03853e-255	0.297039	0.285	0.098	1.57555e-251	CD206hi.IMs	Rgs18
6.73572e-255	0.478207	0.575	0.36	1.02188e-250	CD206hi.IMs	Apobec3
1.33103e-248	0.404151	0.554	0.333	2.01931e-244	CD206hi.IMs	Adap2
4.50953e-247	0.372339	0.471	0.255	6.8414e-243	CD206hi.IMs	Sbf2
6.05584e-246	0.406525	0.809	0.657	9.18731e-242	CD206hi.IMs	Cd302
5.07333e-245	0.474423	0.747	0.525	7.69674e-241	CD206hi.IMs	Marcksl1
7.75903e-245	0.449538	0.814	0.663	1.17712e-240	CD206hi.IMs	Tm6sf1
9.07468e-245	0.358444	0.4	0.192	1.37672e-240	CD206hi.IMs	Zcchc11
1.66904e-244	0.532325	0.938	0.862	2.5321e-240	CD206hi.IMs	Tmem176a
9.88793e-241	0.362704	0.975	0.951	1.5001e-236	CD206hi.IMs	Snx3
9.99546e-239	0.291712	0.283	0.103	1.51641e-234	CD206hi.IMs	Pink1
3.67199e-237	0.39385	0.505	0.294	5.57077e-233	CD206hi.IMs	Pros1
1.45221e-236	0.435981	0.496	0.281	2.20315e-232	CD206hi.IMs	Ifi203
2.76867e-235	0.351612	0.484	0.271	4.20035e-231	CD206hi.IMs	Snx8
4.26366e-234	0.403407	0.673	0.479	6.4684e-230	CD206hi.IMs	Lmo2
5.25099e-233	0.393776	0.894	0.787	7.96627e-229	CD206hi.IMs	Gpx4
2.10876e-232	0.347289	0.428	0.221	3.1992e-228	CD206hi.IMs	Tbc1d14
2.10051e-230	0.304388	0.303	0.119	3.18669e-226	CD206hi.IMs	Kitl
3.69398e-229	0.411591	0.581	0.372	5.60413e-225	CD206hi.IMs	Eps8
1.46053e-227	0.369135	0.525	0.309	2.21577e-223	CD206hi.IMs	Mfsd11
1.98842e-227	0.381433	0.394	0.194	3.01663e-223	CD206hi.IMs	Tns1
1.88316e-223	0.395727	0.672	0.489	2.85694e-219	CD206hi.IMs	Ralbp1
2.93752e-222	0.385298	0.638	0.442	4.45652e-218	CD206hi.IMs	Prcp
3.65245e-222	0.369575	0.515	0.311	5.54113e-218	CD206hi.IMs	Bnip3l
4.02352e-222	0.358834	0.438	0.236	6.10408e-218	CD206hi.IMs	Ctsf
6.38998e-222	0.404985	0.64	0.453	9.69425e-218	CD206hi.IMs	Nisch
8.74519e-220	0.298685	1	1	1.32673e-215	CD206hi.IMs	Rps29
3.12816e-218	0.279783	0.273	0.102	4.74572e-214	CD206hi.IMs	Cyp27a1
1.27343e-216	0.298663	0.314	0.132	1.93192e-212	CD206hi.IMs	Scn1b
2.46785e-215	0.349547	0.474	0.272	3.74398e-211	CD206hi.IMs	Dennd5a
4.55422e-215	0.360714	0.565	0.359	6.90921e-211	CD206hi.IMs	Srgap2
1.74451e-214	0.301191	0.988	0.964	2.6466e-210	CD206hi.IMs	Atp6v0b
1.29856e-213	0.270337	0.266	0.099	1.97004e-209	CD206hi.IMs	Zdhhc14
1.12577e-212	0.313296	0.369	0.179	1.7079e-208	CD206hi.IMs	Mon2
3.11048e-210	0.523955	0.803	0.65	4.71891e-206	CD206hi.IMs	Cfp
1.15761e-209	0.310757	0.397	0.201	1.7562e-205	CD206hi.IMs	Nfxl1
2.09496e-209	0.329633	0.353	0.166	3.17826e-205	CD206hi.IMs	9930111J21Rik2
5.43778e-209	0.312095	0.332	0.15	8.24965e-205	CD206hi.IMs	Raph1
1.04047e-208	0.337286	0.438	0.241	1.5785e-204	CD206hi.IMs	Fkbp15
1.86079e-208	0.392668	0.715	0.553	2.82301e-204	CD206hi.IMs	Nrros
1.90974e-207	0.417816	0.727	0.566	2.89726e-203	CD206hi.IMs	Mef2a
5.47472e-207	0.399448	0.636	0.462	8.3057e-203	CD206hi.IMs	Higd2a
4.60755e-206	0.34428	0.461	0.262	6.99011e-202	CD206hi.IMs	Rcsd1
2.01978e-205	0.350459	0.57	0.373	3.06421e-201	CD206hi.IMs	Sec14l1
1.50871e-203	0.375658	0.322	0.145	2.28887e-199	CD206hi.IMs	F630028O10Rik
8.66523e-202	0.400776	0.696	0.529	1.3146e-197	CD206hi.IMs	Pea15a
1.19639e-200	0.362965	0.517	0.325	1.81504e-196	CD206hi.IMs	B4galt6
1.2012e-200	0.335841	0.554	0.357	1.82233e-196	CD206hi.IMs	Fez2
1.74145e-200	0.270599	0.323	0.144	2.64195e-196	CD206hi.IMs	Eef2k
2.18361e-200	0.357947	0.444	0.251	3.31276e-196	CD206hi.IMs	Mtss1
1.35558e-198	0.353313	0.538	0.346	2.05655e-194	CD206hi.IMs	Ppp3ca
3.84899e-198	0.304835	0.386	0.199	5.8393e-194	CD206hi.IMs	Aldh7a1
4.75458e-198	0.655821	0.485	0.303	7.21318e-194	CD206hi.IMs	Gm20594
5.58302e-198	0.290349	0.363	0.177	8.47e-194	CD206hi.IMs	Snx30
1.12111e-197	0.327623	0.387	0.196	1.70084e-193	CD206hi.IMs	Ptgs1
7.04137e-196	0.313463	0.372	0.189	1.06825e-191	CD206hi.IMs	Sft2d2
6.50648e-195	0.278267	0.306	0.135	9.87098e-191	CD206hi.IMs	Gpr160
7.09816e-194	0.342755	0.347	0.169	1.07686e-189	CD206hi.IMs	Zbtb20
1.24214e-193	0.353564	0.678	0.511	1.88446e-189	CD206hi.IMs	Cmtm6
1.18212e-192	0.3998	0.699	0.532	1.79339e-188	CD206hi.IMs	Gas7
2.81243e-192	0.314418	0.446	0.256	4.26673e-188	CD206hi.IMs	Dnajc13
5.07822e-192	0.359739	0.511	0.323	7.70417e-188	CD206hi.IMs	Cd164
8.79931e-192	0.326067	0.429	0.24	1.33494e-187	CD206hi.IMs	Gnpda1
1.45435e-191	0.351285	0.412	0.223	2.20639e-187	CD206hi.IMs	St3gal6
2.15394e-191	1.08148	0.518	0.356	3.26774e-187	CD206hi.IMs	Egr1
7.29963e-190	0.350151	0.513	0.324	1.10743e-185	CD206hi.IMs	Ly96
8.44664e-190	0.255478	0.292	0.125	1.28144e-185	CD206hi.IMs	Maoa
1.07981e-189	0.371474	0.683	0.508	1.63818e-185	CD206hi.IMs	Vsir
3.56419e-189	0.324669	0.531	0.3	5.40723e-185	CD206hi.IMs	Cd38
1.7693e-188	0.309314	0.559	0.331	2.6842e-184	CD206hi.IMs	Cp
6.59093e-187	0.315699	0.422	0.232	9.9991e-183	CD206hi.IMs	Rac3
1.05289e-186	0.406638	0.603	0.433	1.59734e-182	CD206hi.IMs	Ddx3x
1.54995e-186	0.283224	0.32	0.149	2.35144e-182	CD206hi.IMs	Mid1ip1
7.67002e-186	0.351773	0.773	0.63	1.16362e-181	CD206hi.IMs	Rab3il1
4.52963e-185	0.32461	0.904	0.831	6.87191e-181	CD206hi.IMs	Tmem59
1.3018e-183	0.320035	0.543	0.341	1.97497e-179	CD206hi.IMs	Ifi204
8.94587e-183	0.269074	0.268	0.111	1.35718e-178	CD206hi.IMs	Add3
2.88429e-182	0.354624	0.477	0.294	4.37576e-178	CD206hi.IMs	Man2a1
1.00827e-180	0.353785	0.546	0.357	1.52965e-176	CD206hi.IMs	Slc43a2
9.55889e-180	0.369439	0.99	0.984	1.45018e-175	CD206hi.IMs	mt-Co3
2.8866e-179	0.300824	0.932	0.874	4.37926e-175	CD206hi.IMs	Rab14
4.94132e-179	0.338854	0.894	0.824	7.49648e-175	CD206hi.IMs	Asah1
1.00056e-178	1.15255	0.73	0.641	1.51795e-174	CD206hi.IMs	Jun
4.3367e-178	0.2912	0.259	0.105	6.57921e-174	CD206hi.IMs	Cela1
4.46328e-178	0.340526	0.926	0.862	6.77124e-174	CD206hi.IMs	Rbm39
4.79976e-178	0.348163	0.579	0.401	7.28171e-174	CD206hi.IMs	Klf3
1.03997e-177	0.353626	0.757	0.631	1.57775e-173	CD206hi.IMs	Il10rb
1.44545e-177	0.28117	0.357	0.183	2.1929e-173	CD206hi.IMs	Dip2b
3.4154e-176	0.253552	0.303	0.139	5.1815e-172	CD206hi.IMs	Nacc2
6.15702e-176	0.436444	0.36	0.178	9.34081e-172	CD206hi.IMs	Mmp9
7.76829e-175	0.347581	0.433	0.253	1.17853e-170	CD206hi.IMs	Ptafr
1.32861e-174	0.339925	0.644	0.477	2.01564e-170	CD206hi.IMs	Tbxas1
2.30595e-174	0.889494	0.433	0.27	3.49836e-170	CD206hi.IMs	Fosb
1.30536e-172	0.340263	0.748	0.62	1.98036e-168	CD206hi.IMs	Hmox2
1.31911e-172	0.269148	0.298	0.137	2.00123e-168	CD206hi.IMs	Gpr146
1.47073e-172	0.336597	0.458	0.279	2.23124e-168	CD206hi.IMs	Hmha1
1.24118e-171	0.307267	0.333	0.167	1.883e-167	CD206hi.IMs	St8sia4
4.34103e-171	0.466862	0.692	0.551	6.58577e-167	CD206hi.IMs	Srsf5
1.05605e-170	0.284948	0.354	0.185	1.60214e-166	CD206hi.IMs	Sgpp1
1.71075e-170	0.319258	0.506	0.321	2.59537e-166	CD206hi.IMs	Twf1
5.13229e-169	0.346828	0.613	0.453	7.7862e-165	CD206hi.IMs	Fam174a
3.80954e-168	0.276821	0.334	0.167	5.77946e-164	CD206hi.IMs	Clcn5
9.5266e-168	0.286302	0.357	0.187	1.44528e-163	CD206hi.IMs	Tlr7
7.90666e-167	0.265682	0.353	0.184	1.19952e-162	CD206hi.IMs	Fam234a
2.1858e-166	0.905104	0.778	0.667	3.31607e-162	CD206hi.IMs	Zfp36
4.04264e-166	0.606035	0.84	0.734	6.13309e-162	CD206hi.IMs	Ccl9
3.89226e-165	0.900871	0.93	0.897	5.90495e-161	CD206hi.IMs	Ifi27l2a
8.63139e-164	0.296025	0.455	0.276	1.30947e-159	CD206hi.IMs	Dmxl1
2.34364e-161	0.308151	0.495	0.32	3.55554e-157	CD206hi.IMs	Pla2g15
1.9673e-160	0.335884	0.448	0.276	2.98459e-156	CD206hi.IMs	Entpd1
1.16098e-158	0.323945	0.655	0.492	1.76133e-154	CD206hi.IMs	Tpp1
6.42498e-158	0.304817	0.44	0.266	9.74734e-154	CD206hi.IMs	Tanc2
7.51797e-158	0.277242	0.381	0.213	1.14055e-153	CD206hi.IMs	Ctdsp2
2.22399e-155	0.346542	0.851	0.74	3.37402e-151	CD206hi.IMs	Sat1
9.1337e-155	0.885331	0.834	0.754	1.38567e-150	CD206hi.IMs	Fos
9.59786e-155	0.340216	0.665	0.491	1.45609e-150	CD206hi.IMs	Tmem37
1.01669e-154	0.267038	0.353	0.191	1.54242e-150	CD206hi.IMs	Zfp652
1.76497e-154	0.299936	0.866	0.777	2.67763e-150	CD206hi.IMs	Son
1.99915e-154	0.346976	0.552	0.375	3.03291e-150	CD206hi.IMs	Rgl1
5.40947e-154	0.326481	0.695	0.549	8.2067e-150	CD206hi.IMs	Dek
9.44561e-154	0.319987	0.844	0.746	1.43299e-149	CD206hi.IMs	Tpr
2.1406e-151	0.326589	0.705	0.547	3.24751e-147	CD206hi.IMs	Tmem106a
4.55472e-151	0.281954	0.475	0.303	6.90996e-147	CD206hi.IMs	Rab31
9.4371e-151	0.298676	0.849	0.756	1.4317e-146	CD206hi.IMs	Map1lc3b
1.2903e-150	0.289614	0.453	0.28	1.95752e-146	CD206hi.IMs	Cd37
3.76825e-150	0.262737	0.944	0.906	5.71681e-146	CD206hi.IMs	Sh3glb1
8.42129e-150	0.336009	0.547	0.387	1.27759e-145	CD206hi.IMs	Rock2
1.71321e-149	0.570937	0.999	0.999	2.59911e-145	CD206hi.IMs	Gm42418
3.02452e-149	0.29829	0.821	0.72	4.5885e-145	CD206hi.IMs	Scp2
3.24632e-148	0.326202	0.61	0.454	4.92499e-144	CD206hi.IMs	Adam15
8.4911e-148	0.294721	0.519	0.354	1.28819e-143	CD206hi.IMs	Gapvd1
2.27047e-147	0.356153	0.976	0.943	3.44454e-143	CD206hi.IMs	mt-Nd4
6.15853e-147	0.271361	0.375	0.212	9.3431e-143	CD206hi.IMs	Ptpro
2.64277e-146	0.383227	0.623	0.477	4.00935e-142	CD206hi.IMs	Stk17b
4.42306e-146	0.275956	0.47	0.3	6.71022e-142	CD206hi.IMs	Wdfy3
4.92335e-146	0.286444	0.439	0.274	7.46921e-142	CD206hi.IMs	Aftph
1.08288e-145	0.270785	0.338	0.182	1.64283e-141	CD206hi.IMs	Adam19
1.13442e-145	0.296344	0.573	0.404	1.72103e-141	CD206hi.IMs	Ptprj
7.01486e-145	0.309563	0.847	0.736	1.06422e-140	CD206hi.IMs	Cyfip1
2.21544e-144	0.335536	0.63	0.492	3.36104e-140	CD206hi.IMs	Bcl10
1.71912e-143	0.273453	0.291	0.144	2.60808e-139	CD206hi.IMs	Cd4
6.33098e-143	0.259065	0.358	0.202	9.60473e-139	CD206hi.IMs	Borcs6
2.13126e-142	0.256553	0.358	0.2	3.23334e-138	CD206hi.IMs	Klhl9
1.65902e-141	0.325391	0.591	0.441	2.5169e-137	CD206hi.IMs	Tacc1
3.87366e-141	0.308225	0.496	0.335	5.87673e-137	CD206hi.IMs	Tifa
4.56311e-141	0.266868	0.375	0.218	6.92269e-137	CD206hi.IMs	Usp24
5.45854e-141	0.323809	0.57	0.411	8.28115e-137	CD206hi.IMs	Akap13
1.37277e-140	0.262899	0.36	0.204	2.08263e-136	CD206hi.IMs	Arhgap18
1.70593e-140	0.271594	0.944	0.901	2.58807e-136	CD206hi.IMs	Gdi2
1.83693e-140	0.299877	0.644	0.501	2.78681e-136	CD206hi.IMs	Atxn7l3b
2.41327e-140	0.323813	0.672	0.534	3.66117e-136	CD206hi.IMs	G3bp2
1.57011e-139	0.34623	0.538	0.383	2.38201e-135	CD206hi.IMs	Foxp1
2.25767e-138	0.298774	0.577	0.423	3.42512e-134	CD206hi.IMs	Rab8b
6.36271e-138	0.274487	0.489	0.325	9.65286e-134	CD206hi.IMs	Fndc3a
1.0106e-137	0.282117	0.458	0.298	1.53318e-133	CD206hi.IMs	A230046K03Rik
2.40698e-136	0.277706	0.537	0.375	3.65163e-132	CD206hi.IMs	Adam9
3.68876e-135	0.322565	0.444	0.291	5.59622e-131	CD206hi.IMs	Clk1
4.7545e-135	0.284758	0.494	0.334	7.21305e-131	CD206hi.IMs	Ddx17
5.87237e-134	0.260708	0.414	0.248	8.90897e-130	CD206hi.IMs	Cpne8
5.7128e-133	0.319216	0.529	0.374	8.66689e-129	CD206hi.IMs	Zfhx3
9.83996e-133	0.760772	0.685	0.575	1.49282e-128	CD206hi.IMs	Btg2
1.53817e-132	0.32608	0.899	0.853	2.33356e-128	CD206hi.IMs	Ap2s1
1.95328e-132	0.270946	0.486	0.323	2.96332e-128	CD206hi.IMs	Arap1
4.69003e-132	0.276282	0.426	0.27	7.11525e-128	CD206hi.IMs	Zswim6
6.10221e-132	0.258574	0.465	0.298	9.25766e-128	CD206hi.IMs	Sash1
3.08023e-131	0.285886	0.681	0.541	4.67302e-127	CD206hi.IMs	Tnfrsf1a
2.35374e-130	0.297217	0.732	0.615	3.57085e-126	CD206hi.IMs	Gltp
9.46321e-130	0.283294	0.899	0.825	1.43566e-125	CD206hi.IMs	Gmfg
3.50226e-129	0.269248	0.415	0.263	5.31328e-125	CD206hi.IMs	Ogt
7.7357e-129	0.257003	0.306	0.166	1.17358e-124	CD206hi.IMs	Hist3h2a
8.76546e-129	0.28597	0.912	0.859	1.32981e-124	CD206hi.IMs	Comt
1.32637e-128	0.299905	0.7	0.574	2.01224e-124	CD206hi.IMs	Ptbp3
4.4344e-128	0.287271	0.62	0.47	6.72743e-124	CD206hi.IMs	Cflar
8.41321e-128	0.263572	0.432	0.278	1.27637e-123	CD206hi.IMs	Mgat1
1.48409e-127	0.712099	0.675	0.562	2.25151e-123	CD206hi.IMs	Ier2
2.32279e-127	0.295903	0.969	0.926	3.5239e-123	CD206hi.IMs	Ctsh
7.35403e-127	0.295977	0.519	0.371	1.11568e-122	CD206hi.IMs	Fnbp1
1.4693e-126	0.336624	0.599	0.456	2.22908e-122	CD206hi.IMs	Dusp6
2.15726e-126	0.278804	0.552	0.404	3.27278e-122	CD206hi.IMs	Atraid
2.97293e-126	0.273578	0.598	0.452	4.51023e-122	CD206hi.IMs	Tm9sf2
1.6239e-125	0.298305	0.692	0.558	2.46361e-121	CD206hi.IMs	Rbms1
5.81639e-125	0.264783	0.357	0.211	8.82404e-121	CD206hi.IMs	Lpin2
4.57186e-124	0.253277	0.385	0.235	6.93597e-120	CD206hi.IMs	Fam63b
6.844e-124	0.295018	0.82	0.727	1.0383e-119	CD206hi.IMs	Mbnl1
8.33483e-124	0.289414	0.685	0.565	1.26448e-119	CD206hi.IMs	Jak1
6.81162e-123	0.306804	0.548	0.4	1.03339e-118	CD206hi.IMs	Jmjd1c
6.85587e-123	0.420067	0.548	0.409	1.0401e-118	CD206hi.IMs	Il4ra
7.6569e-123	0.293127	0.759	0.654	1.16163e-118	CD206hi.IMs	Wasf2
4.06808e-122	0.296853	0.503	0.357	6.17168e-118	CD206hi.IMs	Arhgap17
1.72879e-121	0.253156	0.525	0.37	2.62275e-117	CD206hi.IMs	Grina
9.62908e-121	0.279666	0.519	0.36	1.46083e-116	CD206hi.IMs	Trim30a
1.88691e-120	0.299935	0.556	0.414	2.86264e-116	CD206hi.IMs	Atrx
7.4209e-120	0.282405	0.539	0.391	1.12583e-115	CD206hi.IMs	Kmt2e
4.13822e-119	0.275914	0.524	0.38	6.27809e-115	CD206hi.IMs	Mapk14
6.205e-116	0.2524	0.392	0.25	9.41361e-112	CD206hi.IMs	Pcm1
9.06087e-116	0.292358	0.6	0.463	1.37463e-111	CD206hi.IMs	Chd4
9.09985e-116	0.331837	0.257	0.131	1.38054e-111	CD206hi.IMs	Hist1h1c
1.88132e-115	0.307715	0.706	0.57	2.85415e-111	CD206hi.IMs	Pld4
1.88978e-115	0.321703	0.639	0.516	2.86699e-111	CD206hi.IMs	Clec2d
1.80789e-114	0.282837	0.66	0.539	2.74275e-110	CD206hi.IMs	Pkig
5.42146e-114	0.68123	0.911	0.889	8.2249e-110	CD206hi.IMs	Jund
1.30281e-113	0.263912	0.492	0.346	1.9765e-109	CD206hi.IMs	Gnaq
1.46468e-113	0.268332	0.76	0.66	2.22207e-109	CD206hi.IMs	Necap2
5.64517e-113	0.374638	0.555	0.424	8.56429e-109	CD206hi.IMs	Ccnl1
3.12485e-112	0.269697	0.456	0.304	4.74071e-108	CD206hi.IMs	Parp14
5.23531e-111	0.275779	0.605	0.475	7.94249e-107	CD206hi.IMs	Inpp5d
2.14015e-110	0.486105	0.491	0.352	3.24682e-106	CD206hi.IMs	Vcam1
5.51566e-110	0.252658	0.439	0.299	8.36781e-106	CD206hi.IMs	Hp1bp3
9.51436e-110	0.283586	0.664	0.545	1.44342e-105	CD206hi.IMs	Ccdc50
2.0766e-109	0.569374	0.539	0.413	3.15041e-105	CD206hi.IMs	Cited2
1.63716e-108	0.270657	0.532	0.387	2.48373e-104	CD206hi.IMs	Cebpa
5.42268e-108	0.262346	0.599	0.466	8.22674e-104	CD206hi.IMs	Scpep1
2.41646e-107	0.261323	0.611	0.476	3.66601e-103	CD206hi.IMs	Gns
3.11734e-107	0.254527	0.584	0.448	4.72931e-103	CD206hi.IMs	Epn1
1.82364e-106	0.25173	0.496	0.355	2.76664e-102	CD206hi.IMs	Nipa2
1.32997e-105	0.325352	0.362	0.226	2.01769e-101	CD206hi.IMs	Ppp1r15a
2.12754e-105	0.262112	0.464	0.327	3.22769e-101	CD206hi.IMs	Mier1
7.45362e-105	0.320067	0.634	0.512	1.13079e-100	CD206hi.IMs	Zfand5
3.81518e-104	0.336351	0.282	0.153	5.78801e-100	CD206hi.IMs	Cd55
4.16389e-104	0.263663	0.827	0.76	6.31703e-100	CD206hi.IMs	Ptp4a2
2.51436e-103	0.278343	0.508	0.375	3.81454e-99	CD206hi.IMs	Il10ra
2.65232e-103	0.286589	0.771	0.68	4.02383e-99	CD206hi.IMs	Rab11a
7.80481e-103	0.260658	0.547	0.416	1.18407e-98	CD206hi.IMs	Ptpra
9.27635e-103	0.287633	0.55	0.411	1.40731e-98	CD206hi.IMs	Tmem86a
4.66815e-102	0.266107	0.654	0.535	7.08205e-98	CD206hi.IMs	Fuca1
8.59277e-101	0.259009	0.572	0.446	1.30361e-96	CD206hi.IMs	Snap23
1.68886e-99	0.263297	0.71	0.596	2.56217e-95	CD206hi.IMs	Tmem261
1.80683e-99	0.252301	0.507	0.374	2.74115e-95	CD206hi.IMs	Tmem141
5.85378e-99	0.375399	0.975	0.957	8.88077e-95	CD206hi.IMs	Ubc
1.72512e-97	0.292834	0.879	0.829	2.61718e-93	CD206hi.IMs	Hsbp1
1.92189e-97	0.301735	0.692	0.57	2.9157e-93	CD206hi.IMs	Lars2
1.24511e-96	0.260102	0.989	0.983	1.88895e-92	CD206hi.IMs	mt-Co2
9.8891e-96	0.257602	0.573	0.455	1.50028e-91	CD206hi.IMs	Pten
1.25435e-95	0.270991	0.645	0.511	1.90297e-91	CD206hi.IMs	Dok2
2.53824e-94	0.263403	0.716	0.599	3.85076e-90	CD206hi.IMs	Ntpcr
5.40042e-94	0.295317	0.989	0.976	8.19298e-90	CD206hi.IMs	mt-Cytb
2.02463e-90	0.261172	0.829	0.765	3.07157e-86	CD206hi.IMs	Cox7a2l
4.82866e-85	0.282687	0.945	0.925	7.32556e-81	CD206hi.IMs	Ddx5
5.16256e-85	0.319259	0.351	0.23	7.83213e-81	CD206hi.IMs	Gm26532
7.00952e-84	0.490442	0.439	0.326	1.06341e-79	CD206hi.IMs	Nfkbiz
1.88269e-82	0.290205	0.706	0.593	2.85623e-78	CD206hi.IMs	mt-Nd4l
3.50139e-82	0.515664	0.78	0.72	5.31196e-78	CD206hi.IMs	Klf6
5.78798e-82	0.468516	0.483	0.363	8.78094e-78	CD206hi.IMs	Ier3
1.61743e-78	0.261096	0.716	0.629	2.4538e-74	CD206hi.IMs	Irf2bp2
1.93632e-76	0.314078	0.855	0.835	2.9376e-72	CD206hi.IMs	Ap2m1
3.8567e-74	0.294543	0.915	0.879	5.851e-70	CD206hi.IMs	Mcl1
2.23762e-70	0.259995	0.632	0.531	3.39469e-66	CD206hi.IMs	Fam213b
9.30574e-70	0.277696	0.424	0.319	1.41177e-65	CD206hi.IMs	Agfg1
1.13438e-68	0.269864	0.735	0.642	1.72097e-64	CD206hi.IMs	Trem2
8.245e-68	0.514664	0.482	0.384	1.25085e-63	CD206hi.IMs	Cd83
1.5576e-65	0.713166	0.81	0.801	2.36303e-61	CD206hi.IMs	Junb
5.46786e-59	0.271344	0.955	0.919	8.29529e-55	CD206hi.IMs	mt-Nd2
8.68807e-54	0.25545	0.318	0.228	1.31807e-49	CD206hi.IMs	Tfrc
1.8907e-51	0.511368	0.402	0.312	2.86838e-47	CD206hi.IMs	Atf3
1.19615e-48	0.29863	0.347	0.268	1.81468e-44	CD206hi.IMs	Gda
1.28426e-44	0.258626	0.395	0.308	1.94836e-40	CD206hi.IMs	Mt2
5.65765e-40	0.270923	0.964	0.919	8.58322e-36	CD206hi.IMs	Lgals1
3.73455e-34	0.355347	0.814	0.775	5.66568e-30	CD206hi.IMs	Wfdc17
6.44127e-34	0.425861	0.809	0.797	9.77205e-30	CD206hi.IMs	Dusp1
2.19616e-11	0.299331	0.613	0.623	3.33179e-07	CD206hi.IMs	Ier5
2.87437e-07	0.321538	0.55	0.583	0.0043607	CD206hi.IMs	Cx3cr1
0	2.76265	0.59	0.213	0	CD206lo.IMs	Ccl5
0	1.9159	0.723	0.581	0	CD206lo.IMs	H2-Eb1
0	1.83441	0.425	0.113	0	CD206lo.IMs	Il1b
0	1.736	0.738	0.622	0	CD206lo.IMs	H2-Ab1
0	1.65061	0.699	0.402	0	CD206lo.IMs	Lgals3
0	1.61568	0.856	0.804	0	CD206lo.IMs	Cd74
0	1.36103	0.72	0.32	0	CD206lo.IMs	Cd9
0	1.34867	0.284	0.019	0	CD206lo.IMs	Mmp12
0	1.32338	0.784	0.434	0	CD206lo.IMs	Lpl
0	1.31983	0.68	0.282	0	CD206lo.IMs	Cd72
0	1.27089	0.955	0.767	0	CD206lo.IMs	Cd52
0	1.12401	0.922	0.785	0	CD206lo.IMs	Coro1a
0	1.04155	0.619	0.136	0	CD206lo.IMs	Bcl2a1a
0	0.992593	0.437	0.143	0	CD206lo.IMs	Zmynd15
0	0.963026	0.794	0.601	0	CD206lo.IMs	Sod2
0	0.96039	0.692	0.474	0	CD206lo.IMs	Clec4n
0	0.929883	0.766	0.448	0	CD206lo.IMs	Bcl2a1b
0	0.922955	0.42	0.167	0	CD206lo.IMs	Lsp1
0	0.908224	0.393	0.123	0	CD206lo.IMs	Acp5
0	0.869	0.858	0.636	0	CD206lo.IMs	Capg
0	0.849664	0.413	0.115	0	CD206lo.IMs	Ch25h
0	0.845794	1	1	0	CD206lo.IMs	Fth1
0	0.841744	0.852	0.736	0	CD206lo.IMs	Lmna
0	0.804542	0.503	0.155	0	CD206lo.IMs	Gngt2
0	0.804227	0.978	0.905	0	CD206lo.IMs	Txn1
0	0.803429	0.484	0.094	0	CD206lo.IMs	Bcl2a1d
0	0.78061	0.998	0.992	0	CD206lo.IMs	Actg1
0	0.766184	0.862	0.616	0	CD206lo.IMs	Aprt
0	0.758795	0.485	0.148	0	CD206lo.IMs	Scimp
0	0.74368	0.459	0.106	0	CD206lo.IMs	Pilra
0	0.734382	0.343	0.019	0	CD206lo.IMs	Itgax
0	0.731861	0.961	0.856	0	CD206lo.IMs	Ran
0	0.731503	0.999	0.988	0	CD206lo.IMs	Ctsz
0	0.720935	0.993	0.98	0	CD206lo.IMs	Prdx1
0	0.713795	0.992	0.958	0	CD206lo.IMs	Eif5a
0	0.705901	0.646	0.362	0	CD206lo.IMs	Glrx
0	0.696145	0.95	0.838	0	CD206lo.IMs	Aldoa
0	0.68318	0.99	0.947	0	CD206lo.IMs	Eif4a1
0	0.678676	0.887	0.693	0	CD206lo.IMs	Tkt
0	0.668653	0.953	0.817	0	CD206lo.IMs	Pkm
0	0.666633	0.971	0.885	0	CD206lo.IMs	Hspe1
0	0.666179	0.648	0.401	0	CD206lo.IMs	Slamf9
0	0.662854	0.579	0.291	0	CD206lo.IMs	Plbd1
0	0.644102	0.933	0.803	0	CD206lo.IMs	Bax
0	0.643863	0.916	0.806	0	CD206lo.IMs	Fxyd5
0	0.637999	0.476	0.147	0	CD206lo.IMs	Mmp14
0	0.614276	0.436	0.153	0	CD206lo.IMs	Plaur
0	0.610385	0.875	0.675	0	CD206lo.IMs	Basp1
0	0.604786	0.989	0.941	0	CD206lo.IMs	Rps2
0	0.60336	0.941	0.819	0	CD206lo.IMs	Vdac2
0	0.600215	0.573	0.285	0	CD206lo.IMs	Glipr1
0	0.589488	0.915	0.752	0	CD206lo.IMs	Ranbp1
0	0.586211	0.618	0.342	0	CD206lo.IMs	Ybx3
0	0.583011	0.789	0.588	0	CD206lo.IMs	Gapdh
0	0.580305	0.848	0.671	0	CD206lo.IMs	Hspd1
0	0.578042	0.984	0.946	0	CD206lo.IMs	Npm1
0	0.572234	0.959	0.866	0	CD206lo.IMs	Myl12a
0	0.567673	0.977	0.898	0	CD206lo.IMs	Atp5g1
0	0.561985	0.599	0.273	0	CD206lo.IMs	Lat2
0	0.553833	0.971	0.861	0	CD206lo.IMs	Rbm3
0	0.552656	1	0.999	0	CD206lo.IMs	Rps6
0	0.54118	1	0.999	0	CD206lo.IMs	Pfn1
0	0.53962	0.727	0.507	0	CD206lo.IMs	Pa2g4
0	0.534131	0.977	0.922	0	CD206lo.IMs	Rps27l
0	0.534109	0.736	0.514	0	CD206lo.IMs	Vasp
0	0.528796	1	1	0	CD206lo.IMs	Actb
0	0.528477	0.746	0.509	0	CD206lo.IMs	C1qbp
0	0.523055	0.938	0.816	0	CD206lo.IMs	Cxcl16
0	0.517277	0.883	0.739	0	CD206lo.IMs	Psma6
0	0.515847	0.986	0.952	0	CD206lo.IMs	Actr3
0	0.511219	1	0.998	0	CD206lo.IMs	Rpl14
0	0.508244	1	1	0	CD206lo.IMs	Rpsa
0	0.508235	0.968	0.893	0	CD206lo.IMs	Eef1g
0	0.507676	0.892	0.738	0	CD206lo.IMs	Cct8
0	0.505065	0.979	0.903	0	CD206lo.IMs	Dynll1
0	0.502659	0.268	0.037	0	CD206lo.IMs	Nes
0	0.499123	0.93	0.829	0	CD206lo.IMs	Taldo1
0	0.49873	0.985	0.938	0	CD206lo.IMs	Atp5b
0	0.496215	0.919	0.75	0	CD206lo.IMs	Nme1
0	0.495127	0.978	0.933	0	CD206lo.IMs	Slc25a5
0	0.494112	1	0.997	0	CD206lo.IMs	Rps18
0	0.492863	0.915	0.767	0	CD206lo.IMs	Mrpl52
0	0.492825	0.905	0.768	0	CD206lo.IMs	Psmb3
0	0.48706	0.852	0.673	0	CD206lo.IMs	Cct3
0	0.486132	0.912	0.797	0	CD206lo.IMs	Anp32b
0	0.480951	0.932	0.827	0	CD206lo.IMs	Ppp1r14b
0	0.473546	1	1	0	CD206lo.IMs	Rps19
0	0.471772	0.935	0.824	0	CD206lo.IMs	Psma3
0	0.471283	0.912	0.809	0	CD206lo.IMs	Abracl
0	0.471063	0.846	0.695	0	CD206lo.IMs	Tomm20
0	0.468762	0.75	0.528	0	CD206lo.IMs	Eif2s1
0	0.467095	0.934	0.818	0	CD206lo.IMs	Psmb6
0	0.465714	0.814	0.633	0	CD206lo.IMs	Cct7
0	0.462054	1	0.998	0	CD206lo.IMs	Rplp0
0	0.460898	1	1	0	CD206lo.IMs	Rps27a
0	0.460862	0.943	0.839	0	CD206lo.IMs	Psma2
0	0.453443	0.914	0.796	0	CD206lo.IMs	Psmb5
0	0.451806	0.676	0.43	0	CD206lo.IMs	Timm17a
0	0.450659	0.999	0.999	0	CD206lo.IMs	Calm1
0	0.447812	0.518	0.249	0	CD206lo.IMs	Eef1e1
0	0.447314	0.859	0.707	0	CD206lo.IMs	Cct2
0	0.440324	1	0.999	0	CD206lo.IMs	Rpl12
0	0.439496	1	0.998	0	CD206lo.IMs	Cfl1
0	0.437179	1	1	0	CD206lo.IMs	Rpl32
0	0.432411	0.97	0.912	0	CD206lo.IMs	Psma7
0	0.430784	1	1	0	CD206lo.IMs	Rpl18
0	0.428438	0.986	0.947	0	CD206lo.IMs	Rpl4
0	0.425281	0.853	0.683	0	CD206lo.IMs	Mdh2
0	0.423179	0.999	0.998	0	CD206lo.IMs	Cyba
0	0.421571	1	1	0	CD206lo.IMs	Sh3bgrl3
0	0.414062	1	1	0	CD206lo.IMs	Tmsb4x
0	0.412858	1	1	0	CD206lo.IMs	Rpl19
0	0.408843	0.971	0.922	0	CD206lo.IMs	Cox5a
0	0.407668	0.997	0.984	0	CD206lo.IMs	Btf3
0	0.401784	1	1	0	CD206lo.IMs	Ppia
0	0.393718	1	1	0	CD206lo.IMs	Eef1a1
0	0.392555	1	1	0	CD206lo.IMs	Hsp90ab1
0	0.385255	1	0.999	0	CD206lo.IMs	Rps5
0	0.382291	1	1	0	CD206lo.IMs	Rpl8
0	0.371673	1	0.999	0	CD206lo.IMs	Gnb2l1
0	0.3653	1	0.999	0	CD206lo.IMs	Rpl3
0	0.355231	1	1	0	CD206lo.IMs	Rpl24
0	0.353296	1	1	0	CD206lo.IMs	Rps3
0	0.337407	1	1	0	CD206lo.IMs	Rps13
0	0.333595	1	1	0	CD206lo.IMs	Rps15a
0	0.296312	1	1	0	CD206lo.IMs	Rps23
0	0.295524	1	1	0	CD206lo.IMs	Rps20
0	0.289843	1	1	0	CD206lo.IMs	Rpl13
0	0.283604	1	1	0	CD206lo.IMs	Rpl27a
0	0.278714	1	1	0	CD206lo.IMs	Rps4x
0	0.268268	1	1	0	CD206lo.IMs	Rps10
1.39382e-307	1.2383	0.828	0.717	2.11456e-303	CD206lo.IMs	Ccl2
1.93642e-305	0.554531	0.871	0.697	2.93774e-301	CD206lo.IMs	Mif
2.45873e-299	1.50687	0.722	0.588	3.73014e-295	CD206lo.IMs	H2-Aa
1.41692e-296	0.375363	0.31	0.086	2.14961e-292	CD206lo.IMs	Cadm1
4.38315e-293	1.07113	0.555	0.349	6.64968e-289	CD206lo.IMs	H2-DMb1
2.54048e-292	0.292807	1	1	3.85416e-288	CD206lo.IMs	Rpl5
1.00411e-291	0.430317	0.26	0.054	1.52334e-287	CD206lo.IMs	Tnip3
5.26019e-291	0.745323	0.28	0.066	7.98023e-287	CD206lo.IMs	Ccr2
6.78113e-291	0.411909	0.902	0.783	1.02877e-286	CD206lo.IMs	Cct5
5.20303e-290	0.319794	0.999	0.999	7.89352e-286	CD206lo.IMs	Rpl10a
4.3199e-284	0.254704	1	1	6.55372e-280	CD206lo.IMs	Rps3a1
6.51007e-284	0.453067	0.981	0.968	9.87643e-280	CD206lo.IMs	Anxa5
9.19264e-284	0.43829	0.917	0.812	1.39462e-279	CD206lo.IMs	Set
1.53573e-282	0.441338	0.674	0.451	2.32985e-278	CD206lo.IMs	Prmt1
2.35974e-282	0.472292	0.402	0.166	3.57996e-278	CD206lo.IMs	Plxdc2
4.11616e-282	0.388953	0.509	0.255	6.24463e-278	CD206lo.IMs	Ppa1
9.43164e-279	0.475779	0.672	0.459	1.43087e-274	CD206lo.IMs	Hck
4.60018e-276	0.867827	0.938	0.924	6.97893e-272	CD206lo.IMs	Vim
7.68427e-275	0.448637	0.542	0.291	1.16578e-270	CD206lo.IMs	Srm
1.47296e-272	0.425089	0.64	0.403	2.23463e-268	CD206lo.IMs	Ddx39
5.06506e-271	0.4314	0.945	0.858	7.68421e-267	CD206lo.IMs	Tubb5
7.04588e-271	0.548709	0.356	0.134	1.06893e-266	CD206lo.IMs	Nr1h3
1.52493e-270	0.726403	0.713	0.497	2.31348e-266	CD206lo.IMs	Cdkn1a
1.33388e-269	0.457006	0.708	0.487	2.02363e-265	CD206lo.IMs	Nhp2
3.5648e-269	0.369491	0.356	0.132	5.40816e-265	CD206lo.IMs	B4galnt1
6.16129e-266	0.428508	0.781	0.605	9.34729e-262	CD206lo.IMs	Pgam1
5.05064e-265	0.426573	0.775	0.589	7.66233e-261	CD206lo.IMs	Fbl
2.42351e-264	0.428139	0.633	0.403	3.67671e-260	CD206lo.IMs	Snrpa1
1.65993e-262	0.418359	0.647	0.425	2.51827e-258	CD206lo.IMs	Ebna1bp2
2.64493e-261	0.578546	0.623	0.395	4.01263e-257	CD206lo.IMs	Mpeg1
8.89753e-261	0.362801	0.325	0.11	1.34984e-256	CD206lo.IMs	Mthfd2
1.75121e-260	0.340816	0.969	0.918	2.65676e-256	CD206lo.IMs	Atp5f1
2.88895e-258	0.302566	0.999	0.998	4.38282e-254	CD206lo.IMs	Rps17
2.94308e-254	0.366351	0.968	0.903	4.46494e-250	CD206lo.IMs	Efhd2
4.12435e-252	0.446807	0.975	0.968	6.25705e-248	CD206lo.IMs	Cotl1
3.41487e-250	0.390489	0.659	0.435	5.1807e-246	CD206lo.IMs	Psmd14
4.71443e-250	0.291582	0.252	0.062	7.15226e-246	CD206lo.IMs	Acot7
7.33205e-249	0.387649	1	1	1.11235e-244	CD206lo.IMs	Hspa8
2.67531e-246	0.37552	0.885	0.764	4.05871e-242	CD206lo.IMs	Eif3i
1.25169e-240	0.368568	0.853	0.714	1.89893e-236	CD206lo.IMs	Psma1
4.26059e-240	0.417971	0.269	0.077	6.46374e-236	CD206lo.IMs	Cxcl14
1.48034e-238	0.292596	0.998	0.994	2.24582e-234	CD206lo.IMs	Naca
1.86056e-236	0.345165	0.986	0.963	2.82266e-232	CD206lo.IMs	Rps26
2.53656e-235	0.267783	0.999	0.997	3.84821e-231	CD206lo.IMs	Arpc2
1.56812e-234	0.42355	0.321	0.116	2.37899e-230	CD206lo.IMs	Ccnd2
3.19267e-233	0.378819	0.523	0.299	4.8436e-229	CD206lo.IMs	Mrto4
2.33741e-232	0.336333	0.936	0.851	3.54608e-228	CD206lo.IMs	Psmb1
1.52527e-231	0.368334	0.855	0.721	2.31398e-227	CD206lo.IMs	Cct4
1.72568e-231	0.418001	0.573	0.351	2.61803e-227	CD206lo.IMs	Tubb4b
7.79436e-230	0.281992	1	0.999	1.18248e-225	CD206lo.IMs	Rpl39
4.03682e-229	0.41833	0.496	0.284	6.12425e-225	CD206lo.IMs	Acvrl1
4.26219e-228	0.340905	0.265	0.081	6.46617e-224	CD206lo.IMs	Tnfsf13b
3.62289e-227	0.414358	0.866	0.755	5.49629e-223	CD206lo.IMs	Ldha
6.30766e-227	0.319496	0.962	0.909	9.56935e-223	CD206lo.IMs	Rbx1
7.0354e-226	0.322162	0.974	0.923	1.06734e-221	CD206lo.IMs	Ssr4
5.35714e-225	0.386263	0.816	0.663	8.12732e-221	CD206lo.IMs	Hnrnpab
1.18122e-223	0.402049	0.687	0.47	1.79204e-219	CD206lo.IMs	Flna
1.63248e-223	0.379618	0.909	0.818	2.47664e-219	CD206lo.IMs	Erh
1.06915e-222	0.528119	0.832	0.736	1.622e-218	CD206lo.IMs	Rac2
2.82961e-222	0.379337	0.799	0.643	4.2928e-218	CD206lo.IMs	Snrpd1
6.10335e-222	0.398983	0.727	0.544	9.2594e-218	CD206lo.IMs	Bola2
4.77872e-218	0.359714	0.718	0.533	7.24979e-214	CD206lo.IMs	Psmc4
7.0708e-218	0.375513	0.774	0.619	1.07271e-213	CD206lo.IMs	Phb2
2.22906e-216	0.46482	0.363	0.163	3.3817e-212	CD206lo.IMs	Stap1
5.62038e-216	0.379702	0.821	0.678	8.52667e-212	CD206lo.IMs	Hnrnpa1
2.04866e-215	0.302386	0.996	0.988	3.10801e-211	CD206lo.IMs	Rpl36a
6.22143e-215	0.412911	0.534	0.317	9.43853e-211	CD206lo.IMs	Cpd
2.22891e-213	0.677653	0.979	0.991	3.38149e-209	CD206lo.IMs	Psap
4.21524e-213	0.381277	0.884	0.776	6.39494e-209	CD206lo.IMs	Eif2s2
2.26636e-211	0.391584	0.297	0.11	3.43829e-207	CD206lo.IMs	Slamf7
4.4097e-211	0.323602	0.988	0.968	6.68995e-207	CD206lo.IMs	Hint1
4.94364e-211	0.360706	0.543	0.329	7.49999e-207	CD206lo.IMs	Cycs
5.57193e-211	0.380823	0.507	0.297	8.45317e-207	CD206lo.IMs	Nop56
1.40909e-210	0.433722	0.732	0.566	2.13773e-206	CD206lo.IMs	Slc11a1
2.64195e-210	0.329974	0.937	0.846	4.00811e-206	CD206lo.IMs	Psmb4
4.55273e-210	0.357316	0.784	0.625	6.90695e-206	CD206lo.IMs	Psmb7
4.72604e-210	0.421923	0.632	0.424	7.16988e-206	CD206lo.IMs	Cd44
1.47151e-209	0.319084	0.951	0.892	2.23242e-205	CD206lo.IMs	Atp5c1
2.61332e-207	0.365879	0.375	0.176	3.96466e-203	CD206lo.IMs	Ezr
8.23209e-207	0.362146	0.746	0.583	1.24889e-202	CD206lo.IMs	Psmc2
1.38261e-206	0.399379	0.58	0.381	2.09756e-202	CD206lo.IMs	Lap3
4.51689e-206	0.767153	0.722	0.632	6.85257e-202	CD206lo.IMs	Ckb
6.25852e-205	0.425889	0.914	0.84	9.49481e-201	CD206lo.IMs	Ncl
8.51487e-204	0.265988	0.999	0.998	1.29179e-199	CD206lo.IMs	Ybx1
8.66401e-204	0.298329	0.408	0.198	1.31442e-199	CD206lo.IMs	Pno1
1.61264e-203	0.380958	0.535	0.328	2.44653e-199	CD206lo.IMs	Nop58
8.88704e-203	0.554325	0.954	0.934	1.34825e-198	CD206lo.IMs	Cstb
1.45838e-202	0.287086	0.993	0.978	2.21251e-198	CD206lo.IMs	Rpl31
1.73959e-202	0.390426	0.772	0.617	2.63914e-198	CD206lo.IMs	Tpm4
1.46933e-201	0.375788	0.841	0.723	2.22912e-197	CD206lo.IMs	Hcls1
5.41008e-201	0.356948	0.572	0.37	8.20763e-197	CD206lo.IMs	Tomm40
1.96657e-200	0.388017	0.377	0.18	2.98349e-196	CD206lo.IMs	Slamf8
5.61513e-199	0.336936	0.48	0.274	8.51871e-195	CD206lo.IMs	Gar1
1.55543e-198	0.356491	0.649	0.459	2.35974e-194	CD206lo.IMs	Eif1ax
8.99441e-196	0.279872	0.998	0.996	1.36454e-191	CD206lo.IMs	Rps7
2.96576e-195	0.342445	0.771	0.618	4.49936e-191	CD206lo.IMs	Psmc5
8.67666e-195	0.354857	0.781	0.634	1.31634e-190	CD206lo.IMs	U2af1
6.94639e-193	0.587441	0.846	0.731	1.05384e-188	CD206lo.IMs	Esd
1.41711e-189	0.301318	0.97	0.918	2.14989e-185	CD206lo.IMs	Cox7b
1.5983e-189	0.344016	0.838	0.706	2.42478e-185	CD206lo.IMs	Psma5
3.44798e-188	0.323245	0.91	0.823	5.23094e-184	CD206lo.IMs	Snrpe
5.69231e-188	0.311414	0.463	0.257	8.63581e-184	CD206lo.IMs	Bola3
3.74159e-187	0.413331	0.36	0.174	5.67636e-183	CD206lo.IMs	Tmem119
2.4622e-185	0.726979	0.653	0.522	3.73541e-181	CD206lo.IMs	H2-DMa
1.96037e-183	0.332858	0.851	0.735	2.97408e-179	CD206lo.IMs	Ndufab1
8.49388e-183	0.254705	0.995	0.983	1.28861e-178	CD206lo.IMs	Rpl36al
1.73594e-182	1.5772	0.253	0.091	2.6336e-178	CD206lo.IMs	Cxcl10
3.06795e-182	0.281493	0.973	0.936	4.65439e-178	CD206lo.IMs	Atp5d
5.63009e-181	0.280113	0.967	0.933	8.54141e-177	CD206lo.IMs	Cox7a2
7.71866e-181	0.339951	0.759	0.598	1.171e-176	CD206lo.IMs	Banf1
1.57049e-180	0.326797	0.812	0.67	2.3826e-176	CD206lo.IMs	Ndufa12
1.21785e-179	1.27392	0.308	0.132	1.8476e-175	CD206lo.IMs	Ccl4
6.8552e-178	0.301518	0.283	0.113	1.04e-173	CD206lo.IMs	Olfm1
2.69684e-177	0.286582	0.354	0.17	4.09138e-173	CD206lo.IMs	Magohb
8.34817e-177	0.342078	0.743	0.595	1.2665e-172	CD206lo.IMs	Eif6
1.30524e-176	0.287681	0.458	0.258	1.98018e-172	CD206lo.IMs	Mrps18b
4.23575e-175	0.917258	0.774	0.674	6.42606e-171	CD206lo.IMs	Ccl7
1.90564e-173	0.326837	0.824	0.697	2.89105e-169	CD206lo.IMs	Cap1
9.54472e-171	0.274469	0.995	0.991	1.44803e-166	CD206lo.IMs	Eef1b2
9.69918e-171	0.282709	0.3	0.129	1.47146e-166	CD206lo.IMs	Pkib
1.4054e-169	0.902572	0.318	0.148	2.13214e-165	CD206lo.IMs	Rgs1
3.0485e-166	0.369493	0.98	0.966	4.62487e-162	CD206lo.IMs	Tagln2
4.29232e-166	0.28457	0.412	0.225	6.51188e-162	CD206lo.IMs	Tctex1d2
7.087e-166	0.320365	0.632	0.456	1.07517e-161	CD206lo.IMs	Psmc6
3.68261e-165	0.324399	0.726	0.573	5.58689e-161	CD206lo.IMs	Cyc1
5.06611e-165	0.30225	0.892	0.802	7.6858e-161	CD206lo.IMs	Calm3
6.92095e-165	0.525596	0.322	0.14	1.04998e-160	CD206lo.IMs	Saa3
5.97551e-163	0.321522	0.796	0.662	9.06545e-159	CD206lo.IMs	Cnih4
2.2414e-162	0.277005	0.31	0.141	3.40042e-158	CD206lo.IMs	Tma16
1.7951e-161	0.293393	0.895	0.8	2.72335e-157	CD206lo.IMs	Psma4
1.91493e-161	0.306587	0.415	0.227	2.90514e-157	CD206lo.IMs	Creb5
9.199e-158	0.286759	0.459	0.273	1.39558e-153	CD206lo.IMs	Sssca1
1.94788e-157	0.318702	0.998	0.999	2.95513e-153	CD206lo.IMs	Ptma
2.00667e-157	0.263029	0.383	0.203	3.04432e-153	CD206lo.IMs	Zfp593
1.04862e-156	0.308532	0.921	0.862	1.59085e-152	CD206lo.IMs	Cnbp
3.02812e-156	0.307573	0.752	0.606	4.59396e-152	CD206lo.IMs	Psmd7
8.34002e-156	0.275515	0.384	0.208	1.26526e-151	CD206lo.IMs	Gsto1
1.69097e-155	0.314872	0.732	0.588	2.56537e-151	CD206lo.IMs	Tcp1
4.02402e-155	0.325362	0.541	0.364	6.10484e-151	CD206lo.IMs	Impdh2
1.16798e-154	0.258681	0.343	0.17	1.77194e-150	CD206lo.IMs	Aen
1.52418e-154	0.295639	0.774	0.63	2.31234e-150	CD206lo.IMs	Ndufb6
1.55071e-154	0.302107	0.649	0.476	2.35258e-150	CD206lo.IMs	Lrrc59
3.55464e-154	0.283119	0.917	0.848	5.39275e-150	CD206lo.IMs	Psmb2
4.60365e-154	0.330416	0.727	0.584	6.9842e-150	CD206lo.IMs	Srsf7
2.1243e-152	0.316875	0.664	0.509	3.22278e-148	CD206lo.IMs	Mrpl12
1.45281e-151	0.304858	0.775	0.644	2.20406e-147	CD206lo.IMs	Snrpd3
5.30647e-151	0.293271	0.869	0.774	8.05045e-147	CD206lo.IMs	Snrpf
1.65756e-150	0.267745	0.918	0.836	2.51468e-146	CD206lo.IMs	Tbca
2.00066e-150	0.297393	0.783	0.655	3.03519e-146	CD206lo.IMs	Mrpl20
8.33931e-150	0.252774	0.334	0.167	1.26516e-145	CD206lo.IMs	Rrs1
2.12078e-149	0.288783	0.5	0.321	3.21743e-145	CD206lo.IMs	Prpf31
2.61856e-147	0.264127	0.935	0.869	3.97262e-143	CD206lo.IMs	Hn1
2.96398e-147	0.329012	0.534	0.35	4.49665e-143	CD206lo.IMs	Axl
1.04253e-146	0.276382	0.29	0.132	1.58162e-142	CD206lo.IMs	Runx3
3.38222e-146	0.266593	0.418	0.244	5.13116e-142	CD206lo.IMs	Idh3a
4.41179e-146	0.298539	0.58	0.406	6.69313e-142	CD206lo.IMs	Dnajc2
8.94439e-146	0.293056	0.74	0.591	1.35695e-141	CD206lo.IMs	Rexo2
3.00427e-145	0.319025	0.804	0.691	4.55778e-141	CD206lo.IMs	Cacybp
3.67577e-145	0.281702	0.794	0.673	5.5765e-141	CD206lo.IMs	Eif3m
2.05513e-144	0.28019	0.42	0.244	3.11783e-140	CD206lo.IMs	Ccdc86
2.24148e-144	0.508203	0.566	0.754	3.40056e-140	CD206lo.IMs	Hmox1
2.14711e-142	0.293971	0.706	0.558	3.25739e-138	CD206lo.IMs	Glrx3
7.85344e-142	0.276835	0.453	0.278	1.19145e-137	CD206lo.IMs	Nudcd2
2.98133e-141	0.268691	0.975	0.95	4.52297e-137	CD206lo.IMs	Spi1
1.52729e-140	0.371479	0.925	0.871	2.31706e-136	CD206lo.IMs	Hsp90aa1
5.36456e-140	0.257178	0.435	0.257	8.13857e-136	CD206lo.IMs	Atic
8.13739e-140	0.267834	0.479	0.303	1.23452e-135	CD206lo.IMs	Gtpbp4
1.46544e-139	0.253095	0.996	0.993	2.22322e-135	CD206lo.IMs	Rpl38
2.92275e-138	0.463533	0.641	0.504	4.43411e-134	CD206lo.IMs	Gatm
3.46205e-137	0.29054	0.58	0.413	5.25228e-133	CD206lo.IMs	Rsl1d1
2.04258e-136	0.465586	0.442	0.266	3.09881e-132	CD206lo.IMs	Clec4d
2.42271e-136	0.325081	0.628	0.472	3.67549e-132	CD206lo.IMs	Pgd
2.57593e-136	0.262139	0.967	0.94	3.90795e-132	CD206lo.IMs	Eef2
2.11074e-134	0.341253	0.963	0.95	3.2022e-130	CD206lo.IMs	Lcp1
2.93623e-134	0.292882	0.66	0.51	4.45455e-130	CD206lo.IMs	Psmd12
5.7922e-134	0.297472	0.691	0.561	8.78734e-130	CD206lo.IMs	Vdac1
1.33536e-132	0.374635	0.482	0.322	2.02588e-128	CD206lo.IMs	Tgfbr1
5.23986e-132	0.2831	0.559	0.395	7.94939e-128	CD206lo.IMs	Ak2
1.30535e-131	0.31213	0.683	0.544	1.98035e-127	CD206lo.IMs	Eno1
3.17296e-131	0.300289	0.794	0.681	4.81369e-127	CD206lo.IMs	Rnh1
3.86516e-131	0.488096	0.694	0.59	5.86384e-127	CD206lo.IMs	S100a11
6.20898e-131	0.378616	0.714	0.591	9.41965e-127	CD206lo.IMs	Metrnl
8.34197e-131	0.259601	0.85	0.743	1.26556e-126	CD206lo.IMs	Pdcd5
1.02832e-129	0.992909	0.813	0.752	1.56007e-125	CD206lo.IMs	Ccl12
1.78079e-129	0.279558	0.396	0.235	2.70164e-125	CD206lo.IMs	Tuba1c
2.4053e-127	0.33264	0.604	0.464	3.64908e-123	CD206lo.IMs	Gsn
5.88367e-127	0.324157	0.84	0.764	8.92612e-123	CD206lo.IMs	Ywhah
7.2538e-127	0.311681	0.428	0.27	1.10047e-122	CD206lo.IMs	Siglece
1.96672e-126	0.256676	0.939	0.891	2.98372e-122	CD206lo.IMs	Eef1d
2.71347e-126	0.264833	0.818	0.703	4.11661e-122	CD206lo.IMs	Mrps14
3.01857e-126	0.298435	0.665	0.532	4.57948e-122	CD206lo.IMs	Twf2
6.96472e-125	0.268074	0.818	0.709	1.05662e-120	CD206lo.IMs	Sdhb
2.17147e-124	0.292533	0.748	0.634	3.29434e-120	CD206lo.IMs	Nhp2l1
2.86444e-123	0.303249	0.44	0.286	4.34564e-119	CD206lo.IMs	Sla
8.90417e-123	0.31275	0.854	0.782	1.35085e-118	CD206lo.IMs	Tuba1b
2.266e-121	0.266225	0.678	0.534	3.43775e-117	CD206lo.IMs	Fam96b
1.14454e-120	0.332818	0.769	0.641	1.73638e-116	CD206lo.IMs	Clec12a
4.93814e-120	0.30301	0.369	0.21	7.49165e-116	CD206lo.IMs	Id2
8.05596e-120	0.254329	0.824	0.718	1.22217e-115	CD206lo.IMs	Dynlrb1
1.74276e-119	0.254959	0.879	0.796	2.64394e-115	CD206lo.IMs	Gpi1
1.14662e-118	0.267021	0.735	0.602	1.73954e-114	CD206lo.IMs	Ddx39b
6.91241e-118	0.270215	0.781	0.667	1.04868e-113	CD206lo.IMs	Ptges3
5.18349e-117	0.254042	0.56	0.403	7.86387e-113	CD206lo.IMs	Pole4
3.43112e-116	0.257958	0.732	0.601	5.20535e-112	CD206lo.IMs	Uqcrc1
5.74903e-116	0.257626	0.465	0.311	8.72185e-112	CD206lo.IMs	Igsf8
1.14997e-115	0.306481	0.593	0.45	1.74461e-111	CD206lo.IMs	Csf2ra
9.27325e-115	0.318864	0.29	0.155	1.40684e-110	CD206lo.IMs	Cyp4f18
2.11102e-113	0.372764	0.994	0.997	3.20262e-109	CD206lo.IMs	Ctss
9.21752e-113	0.289529	0.897	0.827	1.39839e-108	CD206lo.IMs	Manf
1.9884e-112	0.328062	0.411	0.257	3.01659e-108	CD206lo.IMs	Adgre5
1.06384e-111	0.253462	0.564	0.413	1.61396e-107	CD206lo.IMs	Mrpl15
1.1363e-111	0.262243	0.702	0.565	1.72389e-107	CD206lo.IMs	Mrpl17
4.28719e-108	0.254729	0.731	0.607	6.50409e-104	CD206lo.IMs	Aurkaip1
8.29373e-108	0.258721	0.617	0.476	1.25824e-103	CD206lo.IMs	Psmd11
1.39317e-107	0.296613	0.999	1	2.11358e-103	CD206lo.IMs	B2m
3.12898e-106	0.262868	0.739	0.627	4.74698e-102	CD206lo.IMs	Tomm5
4.12027e-106	0.258597	0.688	0.561	6.25086e-102	CD206lo.IMs	Txnl1
1.43402e-102	0.283811	0.462	0.318	2.17556e-98	CD206lo.IMs	Slc15a3
1.57911e-102	0.286382	0.767	0.662	2.39567e-98	CD206lo.IMs	Sdc4
1.72378e-102	0.254243	0.93	0.893	2.61514e-98	CD206lo.IMs	Serbp1
2.09314e-102	0.288826	0.65	0.524	3.17551e-98	CD206lo.IMs	Ncf4
5.31234e-102	0.282505	0.66	0.539	8.05935e-98	CD206lo.IMs	Itgb2
7.51162e-99	0.447454	0.316	0.186	1.13959e-94	CD206lo.IMs	Irf7
7.76002e-99	0.303319	0.646	0.523	1.17727e-94	CD206lo.IMs	Lilrb4a
2.77242e-97	0.497727	0.531	0.414	4.20603e-93	CD206lo.IMs	Anxa1
4.14425e-97	0.34657	0.855	0.789	6.28723e-93	CD206lo.IMs	Cybb
3.80592e-96	0.406731	0.61	0.476	5.77396e-92	CD206lo.IMs	Anxa2
5.12094e-95	0.262673	0.616	0.488	7.76898e-91	CD206lo.IMs	Irf5
1.20412e-94	0.27428	0.757	0.654	1.82677e-90	CD206lo.IMs	Psme2
2.51571e-92	0.287558	0.438	0.307	3.81658e-88	CD206lo.IMs	Alas1
2.49584e-90	0.25487	0.293	0.171	3.78644e-86	CD206lo.IMs	Gsr
3.74196e-88	0.277422	0.294	0.171	5.67693e-84	CD206lo.IMs	Fcgr4
5.89757e-88	0.490177	0.864	0.892	8.9472e-84	CD206lo.IMs	Tgfbi
2.87421e-85	0.2591	0.914	0.88	4.36046e-81	CD206lo.IMs	Rpl29
3.13863e-85	0.256565	0.833	0.746	4.76162e-81	CD206lo.IMs	Slfn2
2.04465e-84	0.6749	0.469	0.338	3.10194e-80	CD206lo.IMs	Cxcl2
4.41219e-82	0.25147	0.541	0.419	6.69374e-78	CD206lo.IMs	Clec5a
2.1415e-81	0.475695	0.284	0.164	3.24886e-77	CD206lo.IMs	Ccl3
1.13248e-77	0.251797	0.447	0.325	1.71808e-73	CD206lo.IMs	Pgap2
2.10364e-72	0.251999	0.442	0.326	3.19143e-68	CD206lo.IMs	Msrb1
3.19321e-72	0.270978	0.403	0.282	4.84442e-68	CD206lo.IMs	Pim1
1.09233e-71	0.348126	0.533	0.444	1.65718e-67	CD206lo.IMs	Gm2a
1.10724e-65	0.259556	0.366	0.26	1.67979e-61	CD206lo.IMs	Pdlim1
1.13494e-59	0.484688	0.274	0.177	1.72181e-55	CD206lo.IMs	Fabp5
5.95857e-58	0.319824	0.454	0.354	9.03974e-54	CD206lo.IMs	Tmsb10
2.71388e-49	0.276858	0.708	0.666	4.11723e-45	CD206lo.IMs	Msr1
3.23324e-48	0.263953	0.674	0.576	4.90515e-44	CD206lo.IMs	Ccnd1
4.59802e-41	0.304082	0.363	0.282	6.97566e-37	CD206lo.IMs	H2-Q7
2.74821e-28	0.500181	0.353	0.28	4.16931e-24	CD206lo.IMs	Isg15
4.00088e-28	0.267216	0.919	0.916	6.06974e-24	CD206lo.IMs	Prdx5
6.31774e-12	0.264774	0.302	0.266	9.58464e-08	CD206lo.IMs	S100a6

## Sheet: IMs DEGs Based on Stimulation
p_val	avg_log2FC	pct.1	pct.2	p_val_adj	cluster	gene
0	2.48478	0.838	0.286	0	Naive	Ypel3
0	2.66146	0.706	0.193	0	Naive	Gpr34
0	2.17296	0.709	0.253	0	Naive	Ighm
0	2.36089	0.638	0.188	0	Naive	Abca9
0	2.38353	0.93	0.486	0	Naive	Hpgd
0	2.4377	0.762	0.318	0	Naive	Cd83
0	2.12307	0.863	0.425	0	Naive	Pnrc1
0	1.90915	0.701	0.272	0	Naive	Cd33
0	1.80693	0.726	0.303	0	Naive	Hacd4
0	1.80739	0.742	0.33	0	Naive	Hfe
0	2.03076	0.545	0.144	0	Naive	Sult1a1
0	1.6396	0.685	0.297	0	Naive	Slco2b1
0	2.15559	0.666	0.278	0	Naive	Rgs2
0	2.17116	0.945	0.557	0	Naive	Trf
0	2.85897	0.622	0.235	0	Naive	Fosb
0	2.17483	0.678	0.292	0	Naive	Fxyd2
0	1.79453	0.607	0.224	0	Naive	Ltc4s
0	3.12229	0.642	0.271	0	Naive	Atf3
0	1.9321	0.597	0.228	0	Naive	Neurl3
0	1.95603	0.531	0.17	0	Naive	Lyl1
0	1.74395	0.837	0.476	0	Naive	Mef2c
0	1.57803	0.71	0.355	0	Naive	Il10ra
0	1.88605	0.558	0.205	0	Naive	St3gal6
0	2.13839	0.546	0.193	0	Naive	Ppp1r15a
0	1.76387	0.697	0.344	0	Naive	Abca1
0	1.63869	0.727	0.374	0	Naive	Cebpa
0	1.89054	0.944	0.594	0	Naive	Zfp36l2
0	2.06546	0.549	0.205	0	Naive	Chp2
0	1.72503	0.764	0.42	0	Naive	Fam46a
0	1.64567	0.617	0.276	0	Naive	Hmha1
0	1.98267	0.539	0.2	0	Naive	Lilra5
0	1.50202	0.642	0.306	0	Naive	Mxd4
0	1.47936	0.641	0.305	0	Naive	H2afv
0	2.34899	0.461	0.13	0	Naive	Ramp1
0	1.67421	0.625	0.295	0	Naive	Tmcc1
0	2.37088	0.611	0.282	0	Naive	Klf4
0	1.59811	0.6	0.273	0	Naive	Entpd1
0	2.3868	0.686	0.36	0	Naive	Egr1
0	1.72356	0.605	0.281	0	Naive	Clk1
0	1.50213	0.59	0.267	0	Naive	Lifr
0	2.01552	0.513	0.191	0	Naive	Adrb2
0	1.49474	0.683	0.366	0	Naive	Smagp
0	2.15936	0.611	0.296	0	Naive	Nfkbiz
0	2.48691	0.401	0.087	0	Naive	Cyp27a1
0	1.90064	0.476	0.163	0	Naive	9930111J21Rik2
0	1.28788	0.704	0.392	0	Naive	Pmp22
0	1.66562	0.738	0.431	0	Naive	Gas6
0	1.68912	0.507	0.203	0	Naive	Ptpro
0	1.45014	0.761	0.457	0	Naive	Tcf4
0	1.34356	0.7	0.397	0	Naive	Il6ra
0	2.66804	0.406	0.104	0	Naive	Ccl24
0	1.36492	0.677	0.377	0	Naive	Zfhx3
0	1.67225	0.887	0.589	0	Naive	Cfh
0	1.68147	0.719	0.422	0	Naive	Ccnl1
0	1.29956	0.589	0.294	0	Naive	Cd163
0	1.38473	0.838	0.543	0	Naive	Rnase4
0	1.9041	0.452	0.161	0	Naive	St8sia4
0	1.26156	0.63	0.339	0	Naive	Bnip3l
0	1.58591	0.941	0.651	0	Naive	Ifngr1
0	1.14186	0.828	0.538	0	Naive	Vsir
0	1.12787	0.895	0.606	0	Naive	Pld4
0	2.17566	0.781	0.498	0	Naive	Klf2
0	1.50278	0.528	0.245	0	Naive	Ctsf
0	1.77678	0.917	0.635	0	Naive	Zfp36l1
0	1.98363	0.911	0.63	0	Naive	Btg2
0	2.12941	0.381	0.104	0	Naive	Pink1
0	1.17771	0.685	0.41	0	Naive	Bmyc
0	1.13131	0.696	0.421	0	Naive	Cbr2
0	1.3792	0.563	0.288	0	Naive	Fcho2
0	1.22446	0.801	0.527	0	Naive	Tnfaip8l2
0	1.93836	0.483	0.211	0	Naive	Gm26532
0	1.82475	0.449	0.178	0	Naive	Dclre1c
0	1.2623	0.634	0.363	0	Naive	Adap2
0	1.77283	0.807	0.536	0	Naive	Rhob
0	1.46308	0.542	0.273	0	Naive	Sema4a
0	5.07396	0.281	0.012	0	Naive	Siglech
0	1.09405	0.732	0.465	0	Naive	Smim14
0	1.58377	0.476	0.21	0	Naive	Zcchc11
0	1.4488	0.589	0.323	0	Naive	Lrp6
0	2.06475	0.373	0.108	0	Naive	Il16
0	1.13877	0.712	0.447	0	Naive	Itgb5
0	0.950369	0.773	0.513	0	Naive	Nrp1
0	1.28442	0.716	0.456	0	Naive	Ssh2
0	1.20015	0.824	0.566	0	Naive	Pea15a
0	1.11807	0.695	0.441	0	Naive	Akap13
0	1.88944	0.37	0.122	0	Naive	Rnf150
0	1.59316	0.662	0.418	0	Naive	Cited2
0	1.39732	0.859	0.616	0	Naive	Fcrls
0	2.83802	0.285	0.048	0	Naive	Cmah
0	3.31831	0.293	0.057	0	Naive	Pla2g2d
0	0.799638	0.834	0.599	0	Naive	Pla2g7
0	1.2222	0.912	0.678	0	Naive	Man2b1
0	2.42351	0.3	0.066	0	Naive	Crebrf
0	1.91592	0.34	0.108	0	Naive	Mtus1
0	1.54905	0.761	0.537	0	Naive	Cx3cr1
0	1.79944	0.857	0.634	0	Naive	Ier2
0	2.12092	0.31	0.088	0	Naive	CAAA01147332.1
0	1.5151	0.831	0.61	0	Naive	Srsf5
0	1.77342	0.858	0.638	0	Naive	Ier5
0	2.20673	0.292	0.076	0	Naive	Bank1
0	2.20414	0.287	0.071	0	Naive	N4bp2l1
0	2.49471	0.256	0.051	0	Naive	Tcp11l2
0	2.6407	0.256	0.054	0	Naive	Plekhg5
0	1.06802	0.826	0.624	0	Naive	Aldh2
0	2.3436	0.253	0.052	0	Naive	Cbfa2t3
0	1.08038	0.877	0.676	0	Naive	Ahnak
0	0.995518	0.826	0.627	0	Naive	Igfbp4
0	2.26889	0.945	0.751	0	Naive	Zfp36
0	2.64329	0.899	0.71	0	Naive	Jun
0	1.06982	0.829	0.64	0	Naive	Neat1
0	0.825186	0.923	0.746	0	Naive	Fcgrt
0	1.16731	0.912	0.739	0	Naive	Kctd12
0	0.955523	0.912	0.743	0	Naive	Tm6sf1
0	1.70459	0.975	0.821	0	Naive	Txnip
0	1.036	0.968	0.821	0	Naive	Sat1
0	1.02992	0.876	0.733	0	Naive	Glul
0	2.19106	0.966	0.824	0	Naive	Fos
0	2.06671	0.992	0.851	0	Naive	Sepp1
0	0.828845	0.947	0.813	0	Naive	Ptms
0	1.04335	0.957	0.827	0	Naive	Atp2b1
0	1.58715	0.916	0.788	0	Naive	Klf6
0	0.96895	0.928	0.802	0	Naive	Ehd4
0	0.742288	0.897	0.771	0	Naive	Plekho1
0	1.14622	0.902	0.778	0	Naive	Pltp
0	1.18386	0.962	0.849	0	Naive	Mrc1
0	0.959015	0.858	0.746	0	Naive	Maf
0	0.825129	0.939	0.829	0	Naive	Lamp2
0	0.956611	0.944	0.838	0	Naive	Cox7a2l
0	0.824951	0.977	0.88	0	Naive	Marcks
0	1.89941	0.945	0.853	0	Naive	Junb
0	1.05496	0.989	0.898	0	Naive	Tmem176a
0	1.4462	0.939	0.851	0	Naive	Dusp1
0	1.03086	0.916	0.832	0	Naive	Tsc22d3
0	0.685153	0.935	0.853	0	Naive	Tmem50a
0	0.647196	0.959	0.88	0	Naive	Snx5
0	0.676459	0.956	0.883	0	Naive	Zeb2
0	0.901364	0.983	0.911	0	Naive	Hexa
0	1.29894	0.997	0.926	0	Naive	Serinc3
0	0.803529	0.96	0.889	0	Naive	Rsrp1
0	1.3054	0.896	0.828	0	Naive	Ly6e
0	1.07144	0.988	0.924	0	Naive	Mafb
0	1.24667	0.997	0.934	0	Naive	Tmem176b
0	0.621271	0.988	0.926	0	Naive	Ly86
0	1.62013	0.986	0.926	0	Naive	Jund
0	0.852868	0.988	0.939	0	Naive	Unc93b1
0	0.594147	0.954	0.908	0	Naive	Tmem59
0	0.77844	0.978	0.933	0	Naive	Rbm39
0	0.572234	0.988	0.95	0	Naive	Fcgr3
0	0.914553	0.976	0.938	0	Naive	Mcl1
0	1.44998	0.997	0.963	0	Naive	Csf1r
0	0.822554	0.997	0.965	0	Naive	Ctsh
0	2.24294	0.992	0.966	0	Naive	Apoe
0	0.919702	0.999	0.978	0	Naive	Rgs10
0	0.836527	0.987	0.968	0	Naive	Ddx5
0	1.18956	0.997	0.981	0	Naive	Ubc
0	1.03577	0.999	0.99	0	Naive	Malat1
0	0.648071	1	0.991	0	Naive	mt-Co3
0	0.305687	0.999	0.996	0	Naive	C1qc
0	0.323011	0.999	0.996	0	Naive	C1qa
0	1.83312	1	1	0	Naive	Cst3
0	1.08076	1	1	0	Naive	Itm2b
0	0.608417	1	1	0	Naive	Tpt1
5.49407e-300	0.594233	0.945	0.868	8.64767e-296	Naive	Rabac1
1.0086e-297	1.02002	0.725	0.51	1.58753e-293	Naive	Higd2a
1.36215e-296	0.637725	0.949	0.898	2.14402e-292	Naive	Gm9843
3.29369e-296	1.56808	0.427	0.183	5.18427e-292	Naive	Adam19
7.80595e-296	1.82557	0.56	0.328	1.22866e-291	Naive	Gm20594
1.40089e-294	1.80932	0.374	0.145	2.205e-290	Naive	Lpar6
4.0309e-294	0.471269	0.998	0.983	6.34464e-290	Naive	Laptm5
4.74598e-293	0.368287	1	1	7.47018e-289	Naive	Rps29
1.73352e-291	1.40668	0.461	0.207	2.72857e-287	Naive	Ptgs1
5.69667e-291	1.98351	0.286	0.085	8.96656e-287	Naive	Arsb
1.05521e-289	1.64769	0.379	0.147	1.66091e-285	Naive	Cdkn1b
1.06395e-289	1.18888	0.617	0.371	1.67465e-285	Naive	Nr3c1
3.07922e-287	0.912711	0.801	0.604	4.8467e-283	Naive	Btg1
2.47174e-286	1.15313	0.643	0.399	3.89052e-282	Naive	Foxp1
4.63015e-284	1.16491	0.618	0.371	7.28786e-280	Naive	Arhgap17
1.77288e-283	0.978594	0.739	0.527	2.79051e-279	Naive	Bcl10
7.77543e-282	2.1572	0.279	0.084	1.22385e-277	Naive	Fam43a
2.34431e-281	1.03765	0.689	0.459	3.68994e-277	Naive	Gna12
9.31084e-279	1.26905	0.582	0.336	1.46553e-274	Naive	Arl4c
6.04519e-278	0.588068	0.952	0.898	9.51513e-274	Naive	Asah1
7.32738e-278	0.943022	0.735	0.524	1.15333e-273	Naive	Lmo2
1.38311e-277	2.05613	0.343	0.128	2.17701e-273	Naive	Hist1h1c
3.5876e-276	1.18815	0.594	0.346	5.64688e-272	Naive	Tifa
8.0737e-275	1.13496	0.626	0.389	1.2708e-270	Naive	Fnbp1
9.3729e-275	0.754749	0.849	0.699	1.47529e-270	Naive	Il10rb
1.47433e-272	1.4064	0.449	0.208	2.32059e-268	Naive	Sft2d2
2.91142e-272	1.3335	0.515	0.267	4.58258e-268	Naive	Fam129a
3.54482e-272	1.27902	0.521	0.273	5.57955e-268	Naive	Sesn1
8.89196e-272	0.491433	1	0.989	1.39959e-267	Naive	mt-Co2
2.29463e-267	1.01615	0.659	0.418	3.61174e-263	Naive	Tnfsf12
3.41153e-267	2.08699	0.456	0.228	5.36974e-263	Naive	Clec10a
4.22268e-267	0.844542	0.77	0.583	6.6465e-263	Naive	Fuca1
1.01159e-265	1.70946	0.32	0.114	1.59224e-261	Naive	Cracr2b
2.36106e-265	1.35982	0.51	0.273	3.71631e-261	Naive	Sulf2
7.05246e-265	1.70749	0.341	0.129	1.11006e-260	Naive	Mctp1
2.35087e-262	1.30904	0.518	0.28	3.70027e-258	Naive	Tanc2
4.34338e-260	1.26763	0.516	0.275	6.83648e-256	Naive	Arid4a
1.28705e-258	0.910729	0.718	0.504	2.02581e-254	Naive	Prcp
3.59254e-255	0.961172	0.706	0.495	5.65466e-251	Naive	Mycbp2
4.06363e-255	1.24975	0.542	0.301	6.39615e-251	Naive	Gpr183
9.32207e-254	1.59374	0.335	0.127	1.46729e-249	Naive	Tpcn1
5.34417e-252	0.944799	0.725	0.516	8.41173e-248	Naive	AI607873
1.46648e-251	0.359726	1	1	2.30824e-247	Naive	Ubb
2.9541e-250	0.607838	0.909	0.823	4.64975e-246	Naive	Cyth4
1.93623e-249	1.85309	0.383	0.172	3.04762e-245	Naive	Map3k8
1.81218e-248	1.28565	0.546	0.315	2.85237e-244	Naive	Ang
3.52686e-248	0.404564	0.996	0.989	5.55127e-244	Naive	Atp6v0b
3.54776e-248	0.751863	0.827	0.661	5.58418e-244	Naive	Dhrs3
8.97921e-247	0.671713	0.926	0.881	1.41333e-242	Naive	Cltc
1.49245e-246	0.489564	1	0.988	2.34912e-242	Naive	mt-Atp6
4.78091e-246	1.78336	0.266	0.084	7.52515e-242	Naive	Matk
1.45141e-245	1.31926	0.442	0.213	2.28452e-241	Naive	Ankrd44
2.00852e-244	1.41851	0.433	0.208	3.16141e-240	Naive	Nav1
1.00208e-243	0.894368	0.779	0.611	1.57727e-239	Naive	Runx1
2.22353e-241	0.905004	0.705	0.509	3.49983e-237	Naive	Paip2
1.00564e-240	1.60377	0.332	0.13	1.58288e-236	Naive	Arhgef3
2.05704e-240	1.4416	0.366	0.152	3.23779e-236	Naive	Arhgap15
8.65238e-240	1.79175	0.299	0.108	1.36188e-235	Naive	Selenbp1
9.7128e-239	1.03143	0.688	0.484	1.52879e-234	Naive	F13a1
5.769e-238	1.23904	0.497	0.267	9.08041e-234	Naive	Itga4
6.22722e-237	1.31968	0.406	0.183	9.80165e-233	Naive	Serpinf1
7.26465e-237	1.22116	0.494	0.265	1.14346e-232	Naive	Arhgef6
1.25662e-236	0.719251	0.986	0.934	1.97792e-232	Naive	Cd14
2.36567e-236	0.912676	0.699	0.491	3.72356e-232	Naive	Fam174a
7.25815e-236	0.985326	0.688	0.482	1.14243e-231	Naive	Wwp1
1.49345e-235	1.53197	0.333	0.131	2.35069e-231	Naive	Pxdc1
3.58651e-234	1.41343	0.391	0.177	5.64517e-230	Naive	Ulk2
1.54695e-233	0.519366	0.997	0.976	2.43489e-229	Naive	mt-Nd4
4.52751e-233	0.881978	0.743	0.561	7.12631e-229	Naive	Igf1
5.53659e-233	0.940102	0.713	0.527	8.7146e-229	Naive	Aplp2
5.48004e-230	1.21969	0.468	0.24	8.62558e-226	Naive	Slc9a9
6.25853e-229	1.38692	0.46	0.245	9.85093e-225	Naive	Ppp1r10
1.13557e-227	1.13882	0.543	0.315	1.78738e-223	Naive	Dnajb14
8.62034e-225	0.946747	0.629	0.399	1.35684e-220	Naive	Tcn2
1.15754e-224	1.65362	0.348	0.151	1.82197e-220	Naive	Adam33
1.45439e-224	1.04771	0.638	0.425	2.28921e-220	Naive	Jmjd1c
2.68943e-224	1.78491	0.262	0.089	4.23316e-220	Naive	S1pr1
6.90869e-224	0.768874	0.863	0.81	1.08743e-219	Naive	Stab1
1.20613e-223	1.27601	0.439	0.221	1.89845e-219	Naive	Map1lc3a
5.62172e-220	1.43937	0.372	0.168	8.84858e-216	Naive	Mid1ip1
1.30477e-219	0.742029	0.803	0.641	2.05371e-215	Naive	Mef2a
1.53469e-219	0.965359	0.635	0.421	2.4156e-215	Naive	Kmt2e
4.35809e-219	1.97243	0.254	0.085	6.85964e-215	Naive	Gm26522
9.79195e-219	0.280834	1	1	1.54125e-214	Naive	H3f3a
6.29488e-218	1.40721	0.4	0.192	9.90814e-214	Naive	Zbtb20
4.86684e-217	1.19707	0.435	0.215	7.66041e-213	Naive	Alox5
1.20059e-214	0.280277	1	1	1.88973e-210	Naive	Rpl35a
1.91893e-214	0.516128	0.931	0.87	3.02039e-210	Naive	Son
2.26836e-213	1.2596	0.676	0.535	3.5704e-209	Naive	Folr2
4.75886e-212	2.31535	0.295	0.118	7.49045e-208	Naive	1810011O10Rik
2.093e-211	0.613253	0.991	0.957	3.29439e-207	Naive	mt-Nd2
1.10766e-210	1.12413	0.644	0.495	1.74346e-206	Naive	Rpl23a
1.95367e-210	0.561825	0.911	0.845	3.07507e-206	Naive	Ptp4a2
5.98029e-210	0.849186	0.685	0.478	9.41297e-206	Naive	Hmgb2
8.23955e-209	1.08539	0.515	0.294	1.29691e-204	Naive	Rcsd1
1.01853e-208	0.833366	0.695	0.501	1.60317e-204	Naive	Tprgl
2.41876e-208	0.495656	0.945	0.886	3.80713e-204	Naive	Laptm4a
3.86974e-208	0.919609	0.705	0.529	6.09096e-204	Naive	Stk17b
1.07945e-207	1.0074	0.567	0.348	1.69905e-203	Naive	Fgd2
2.97881e-207	0.878141	0.676	0.482	4.68865e-203	Naive	Tacc1
6.30229e-207	0.955824	0.601	0.384	9.9198e-203	Naive	Syk
3.26993e-206	0.434149	0.984	0.949	5.14688e-202	Naive	Ptpn18
3.54346e-206	1.1484	0.503	0.285	5.5774e-202	Naive	Ptafr
4.46179e-206	1.06649	0.528	0.311	7.02286e-202	Naive	Dennd5a
1.47798e-205	1.12703	0.502	0.288	2.32635e-201	Naive	Ivns1abp
3.98838e-205	1.16805	0.497	0.283	6.27772e-201	Naive	Zcchc6
1.61529e-204	1.10496	0.488	0.273	2.54247e-200	Naive	Hsd17b11
1.84703e-204	0.893285	0.646	0.438	2.90722e-200	Naive	Klf13
9.84863e-204	1.37262	0.37	0.172	1.55017e-199	Naive	Gm26740
1.29893e-203	1.69753	0.251	0.087	2.04452e-199	Naive	Fbxl20
1.3106e-203	0.798012	0.731	0.562	2.06289e-199	Naive	Ralbp1
1.49975e-203	0.711963	0.841	0.694	2.3606e-199	Naive	Trem2
5.70725e-202	0.334068	1	1	8.98321e-198	Naive	Rplp1
1.30375e-201	1.39777	0.342	0.15	2.05211e-197	Naive	Tnrc6b
2.16753e-201	2.16829	0.314	0.137	3.41169e-197	Naive	Cyr61
5.32489e-201	0.450167	0.975	0.946	8.38137e-197	Naive	Rtn4
5.51724e-201	1.08538	0.541	0.332	8.68414e-197	Naive	PISD
3.68294e-200	1.32017	0.415	0.214	5.79695e-196	Naive	Rcbtb2
9.62864e-200	0.771568	0.754	0.584	1.51555e-195	Naive	Irf8
9.96564e-200	1.04303	0.585	0.381	1.56859e-195	Naive	Rin2
1.79124e-199	0.937956	0.636	0.435	2.81942e-195	Naive	Hpgds
3.25851e-199	1.25269	0.423	0.219	5.12889e-195	Naive	Arhgap18
1.44118e-198	0.65895	0.839	0.711	2.26842e-194	Naive	Irf2bp2
2.60884e-198	1.27378	0.394	0.194	4.10632e-194	Naive	Hbp1
6.99463e-198	0.926359	0.538	0.312	1.10095e-193	Naive	Stard8
3.38676e-197	0.747098	0.775	0.619	5.33076e-193	Naive	Tgfbr2
6.95338e-197	0.658368	0.819	0.688	1.09446e-192	Naive	Qk
8.69771e-196	1.30223	0.416	0.217	1.36902e-191	Naive	Grcc10
8.42551e-195	0.469197	0.999	0.99	1.32618e-190	Naive	mt-Cytb
4.64005e-193	0.866066	0.67	0.476	7.30344e-189	Naive	Eps15
1.00339e-192	1.19161	0.422	0.219	1.57934e-188	Naive	Borcs6
3.8323e-192	1.31627	0.365	0.172	6.03204e-188	Naive	P2ry12
1.0484e-191	1.1485	0.441	0.236	1.65019e-187	Naive	Ctdsp2
1.10745e-191	1.4186	0.345	0.16	1.74313e-187	Naive	Rps27
1.846e-189	0.428792	0.982	0.959	2.90561e-185	Naive	Gdi2
1.99742e-188	0.425244	0.982	0.953	3.14394e-184	Naive	Timp2
2.40944e-188	1.2124	0.43	0.23	3.79245e-184	Naive	Rnasel
2.53159e-187	0.696167	0.777	0.619	3.98472e-183	Naive	Fam105a
6.02895e-186	1.59981	0.315	0.139	9.48957e-182	Naive	Cxcr4
8.9371e-186	1.10335	0.473	0.27	1.4067e-181	Naive	Iqgap2
1.06306e-185	0.659375	0.864	0.767	1.67325e-181	Naive	AF251705
3.20251e-185	1.0616	0.465	0.26	5.04074e-181	Naive	Ubald2
3.69085e-185	1.39206	0.32	0.141	5.80939e-181	Naive	Klf9
6.48239e-184	1.33475	0.341	0.158	1.02033e-179	Naive	Gpr160
7.02807e-183	1.06351	0.486	0.283	1.10622e-178	Naive	Ogt
1.27279e-182	0.941084	0.582	0.385	2.00337e-178	Naive	Cebpg
2.36271e-182	0.485208	0.912	0.837	3.71891e-178	Naive	Cd48
1.27421e-179	0.945759	0.534	0.324	2.00561e-175	Naive	Ifi203
1.29293e-178	0.413485	0.891	0.711	2.03507e-174	Naive	Mgl2
7.04278e-178	0.953511	0.545	0.344	1.10853e-173	Naive	Wsb1
2.49765e-177	0.506107	0.884	0.809	3.9313e-173	Naive	Scp2
6.3333e-177	0.882163	0.944	0.91	9.96862e-173	Naive	Nfkbia
7.03078e-176	1.16656	0.433	0.242	1.10665e-171	Naive	Man1c1
9.25365e-175	1.13962	0.409	0.217	1.45652e-170	Naive	Dgkd
1.79784e-173	0.85658	0.808	0.676	2.8298e-169	Naive	H2-DMa
4.78498e-173	1.69979	0.276	0.115	7.53156e-169	Naive	Ccrl2
6.8749e-172	1.5063	0.279	0.117	1.08211e-167	Naive	5031425E22Rik
2.3634e-171	1.17176	0.403	0.216	3.71999e-167	Naive	Grap
7.44776e-171	0.809483	0.719	0.569	1.17228e-166	Naive	Zfand5
5.6477e-170	1.08489	0.43	0.238	8.88947e-166	Naive	Ing4
3.08048e-169	1.16056	0.451	0.262	4.84867e-165	Naive	Rel
5.4027e-169	0.978266	0.547	0.356	8.50385e-165	Naive	Rassf2
2.58618e-168	0.846726	0.602	0.411	4.07065e-164	Naive	Mapk14
9.60818e-167	1.31123	0.314	0.144	1.51233e-162	Naive	Zfp704
1.40356e-166	0.791036	0.64	0.453	2.2092e-162	Naive	Usf2
2.55886e-165	1.12995	0.577	0.4	4.02765e-161	Naive	Ier3
3.61096e-165	1.16646	0.375	0.193	5.68365e-161	Naive	Ppfia4
4.81979e-165	1.47828	0.254	0.101	7.58635e-161	Naive	Rnf167
7.35841e-165	1.08126	0.442	0.254	1.15821e-160	Naive	Susd3
7.68803e-165	0.516431	0.888	0.825	1.2101e-160	Naive	Mbnl1
1.62144e-164	0.582242	0.823	0.703	2.55214e-160	Naive	Gltp
1.01037e-163	1.30949	0.355	0.18	1.59033e-159	Naive	Hist3h2a
7.5752e-163	0.879075	0.574	0.383	1.19234e-158	Naive	Gnaq
3.37342e-162	0.597994	0.999	0.987	5.30976e-158	Naive	mt-Co1
3.57546e-162	1.3445	0.328	0.158	5.62777e-158	Naive	Chd2
4.47435e-161	0.875998	0.58	0.398	7.04262e-157	Naive	Ppp3ca
1.46414e-160	0.539948	0.94	0.882	2.30456e-156	Naive	Hexb
1.88951e-160	1.41472	0.283	0.124	2.97408e-156	Naive	Zdhhc14
4.98538e-160	0.575988	0.875	0.772	7.84698e-156	Naive	Ptprc
2.88122e-159	0.895308	0.612	0.438	4.53504e-155	Naive	Myo5a
2.61185e-158	0.91966	0.543	0.354	4.11105e-154	Naive	Mier1
7.2228e-158	1.19207	0.391	0.213	1.13687e-153	Naive	Hivep2
2.33381e-157	1.22445	0.326	0.157	3.67342e-153	Naive	Rnf145
6.06898e-157	1.0235	0.475	0.29	9.55257e-153	Naive	Mtss1
1.79712e-156	0.737572	0.708	0.558	2.82866e-152	Naive	Clec2d
1.93589e-156	0.915182	0.507	0.315	3.0471e-152	Naive	Cd37
7.86333e-155	0.947264	0.474	0.286	1.23769e-150	Naive	Maf1
5.63212e-153	1.25185	0.323	0.158	8.86495e-149	Naive	Slc12a6
5.06238e-152	1.15498	0.373	0.2	7.96818e-148	Naive	Chd9
6.22557e-152	0.451327	0.986	0.978	9.79905e-148	Naive	Ifitm2
9.61221e-151	1.30762	0.29	0.133	1.51296e-146	Naive	Rgs18
1.19925e-150	1.02198	0.414	0.232	1.88762e-146	Naive	Cysltr1
1.44635e-150	0.929498	0.536	0.356	2.27655e-146	Naive	Ophn1
9.31728e-150	1.15775	0.433	0.258	1.46654e-145	Naive	Polr2a
1.3686e-149	0.659501	0.723	0.577	2.15418e-145	Naive	Cmtm6
5.93331e-149	0.802897	0.604	0.424	9.33903e-145	Naive	Sec14l1
1.37113e-148	1.32753	0.305	0.147	2.15815e-144	Naive	Ralgps2
2.91944e-148	0.570033	0.801	0.665	4.5952e-144	Naive	Rassf4
3.7985e-148	1.34965	0.263	0.114	5.97883e-144	Naive	St6gal1
1.51084e-147	0.444875	0.908	0.854	2.37807e-143	Naive	Map1lc3b
2.19334e-147	0.696706	0.663	0.469	3.45231e-143	Naive	Cd300a
6.72468e-147	0.334785	0.996	0.981	1.05846e-142	Naive	Cd81
1.53628e-146	1.2889	0.307	0.149	2.4181e-142	Naive	Pde3b
8.19663e-146	1.30105	0.288	0.134	1.29015e-141	Naive	Stard9
3.0292e-145	0.688741	0.699	0.542	4.76796e-141	Naive	mt-Nd3
8.27332e-144	0.621529	0.767	0.63	1.30222e-139	Naive	Cd86
8.573e-144	0.715254	0.65	0.485	1.34939e-139	Naive	Irf2
1.28263e-143	0.891449	0.519	0.34	2.01885e-139	Naive	Dock8
1.64048e-143	1.36243	0.315	0.158	2.58212e-139	Naive	Tagap
7.21281e-143	1.05718	0.395	0.223	1.1353e-138	Naive	Tnrc18
1.66218e-142	1.23002	0.318	0.16	2.61627e-138	Naive	Cir1
2.81135e-142	1.18111	0.309	0.15	4.42507e-138	Naive	Mxi1
5.54813e-141	1.43208	0.263	0.119	8.73275e-137	Naive	Epb41l4aos
8.29631e-141	1.13097	0.344	0.18	1.30584e-136	Naive	Rasa4
3.63563e-140	0.799634	1	1	5.72248e-136	Naive	Gm42418
2.91039e-139	0.507658	0.852	0.767	4.58096e-135	Naive	Dazap2
3.52454e-139	0.72658	0.616	0.44	5.54763e-135	Naive	Atraid
7.67116e-139	0.664976	0.728	0.605	1.20744e-134	Naive	Luc7l2
1.9553e-138	0.493978	0.863	0.778	3.07765e-134	Naive	Picalm
2.84103e-138	0.484618	0.839	0.752	4.47178e-134	Naive	Cd302
4.82252e-138	0.92421	0.582	0.422	7.59065e-134	Naive	Skil
7.1722e-138	0.418063	0.93	0.889	1.1289e-133	Naive	Srrm2
2.06894e-137	0.396488	0.939	0.903	3.2565e-133	Naive	Rnf130
1.46396e-136	0.839584	0.596	0.438	2.30428e-132	Naive	Rock2
9.01376e-136	0.705444	0.67	0.518	1.41877e-131	Naive	Nisch
3.17187e-135	0.760021	0.601	0.429	4.99253e-131	Naive	Pip4k2a
4.79166e-135	0.663406	0.69	0.533	7.54207e-131	Naive	Slc29a1
5.10895e-135	0.535262	0.817	0.737	8.04148e-131	Naive	Cmtm7
6.79212e-135	0.883286	0.498	0.322	1.06908e-130	Naive	Ptpre
6.87923e-135	0.596934	0.755	0.638	1.08279e-130	Naive	Jak1
8.86068e-135	0.723857	0.664	0.512	1.39467e-130	Naive	Chd4
1.24815e-134	1.13537	0.308	0.153	1.96458e-130	Naive	Klhl6
1.59304e-134	0.746662	0.647	0.489	2.50745e-130	Naive	Ankrd11
4.86828e-134	0.799415	0.508	0.326	7.66267e-130	Naive	Prkcb
6.97926e-133	1.2426	0.276	0.13	1.09854e-128	Naive	Rassf3
2.02651e-132	0.852603	0.515	0.341	3.18973e-128	Naive	Nipbl
2.12228e-132	0.304429	1	0.996	3.34048e-128	Naive	Ctsc
2.75337e-132	1.0532	0.383	0.218	4.3338e-128	Naive	Zfp652
3.62396e-132	0.824534	0.532	0.359	5.70411e-128	Naive	Pla2g15
6.50173e-132	1.04986	0.378	0.213	1.02337e-127	Naive	Tmcc3
1.29096e-131	0.775969	0.614	0.458	2.03198e-127	Naive	Atrx
5.80781e-130	0.409988	0.932	0.886	9.14149e-126	Naive	Gpx4
7.37149e-130	1.21783	0.263	0.121	1.16027e-125	Naive	Calhm2
5.60481e-129	1.03167	0.374	0.212	8.82196e-125	Naive	Vgll4
1.93887e-127	0.91701	0.575	0.428	3.05178e-123	Naive	Apobec3
3.54785e-127	0.923647	0.412	0.245	5.58431e-123	Naive	Dcaf8
3.70202e-127	0.845754	0.504	0.334	5.82698e-123	Naive	Git2
5.65153e-126	0.860319	0.657	0.495	8.89552e-122	Naive	AY036118
6.12304e-126	1.27952	0.866	0.76	9.63766e-122	Naive	H2-Aa
1.67065e-125	0.584994	0.754	0.644	2.62961e-121	Naive	Nrros
1.8578e-124	1.14306	0.965	0.894	2.92418e-120	Naive	Cd74
7.39464e-124	1.03718	0.382	0.224	1.16392e-119	Naive	Baz2b
1.90694e-123	1.00034	0.394	0.233	3.00153e-119	Naive	Rb1cc1
2.45603e-123	1.20398	0.3	0.154	3.8658e-119	Naive	Kitl
1.05359e-122	0.789087	0.639	0.497	1.65835e-118	Naive	Ddx3x
1.50261e-122	0.800511	0.546	0.386	2.36511e-118	Naive	Zmiz1
1.93652e-122	0.813208	0.511	0.345	3.04808e-118	Naive	Fli1
2.65875e-122	0.944349	0.385	0.222	4.18487e-118	Naive	Cd82
3.59445e-122	0.844324	0.495	0.329	5.65766e-118	Naive	Hp1bp3
9.84721e-121	0.558451	0.714	0.538	1.54995e-116	Naive	Tmem37
1.50426e-120	1.12899	0.315	0.168	2.3677e-116	Naive	Cirbp
2.5637e-120	0.813212	0.474	0.307	4.03527e-116	Naive	Dguok
3.69511e-120	0.650375	0.632	0.474	5.8161e-116	Naive	S100a1
7.39221e-120	0.915037	0.423	0.259	1.16353e-115	Naive	Csnk1e
9.26098e-120	0.51864	0.762	0.605	1.45768e-115	Naive	Lars2
1.51783e-119	1.1365	0.253	0.119	2.38907e-115	Naive	Plxnd1
9.2459e-119	1.28228	0.282	0.144	1.4553e-114	Naive	Sptbn1
2.16268e-118	1.05395	0.37	0.217	3.40406e-114	Naive	Fchsd2
2.38486e-118	0.801268	0.498	0.329	3.75377e-114	Naive	Rab11fip5
3.89876e-118	0.733262	0.618	0.464	6.13665e-114	Naive	Apobec1
3.9448e-118	1.20221	0.254	0.12	6.20911e-114	Naive	Kctd2
1.5693e-117	0.72535	0.625	0.485	2.47007e-113	Naive	Tra2a
3.4241e-116	0.624603	0.668	0.527	5.38953e-112	Naive	Inpp5d
3.76185e-116	0.883377	0.455	0.295	5.92115e-112	Naive	Camk1d
4.92084e-116	1.03475	0.389	0.238	7.7454e-112	Naive	Lpin2
5.42957e-116	0.59907	0.658	0.492	8.54614e-112	Naive	Frmd4b
2.86833e-115	0.504783	0.812	0.724	4.51475e-111	Naive	Scamp2
5.17274e-115	0.477244	0.826	0.743	8.14189e-111	Naive	Wasf2
2.55291e-114	0.663759	0.627	0.475	4.01828e-110	Naive	Rnf13
2.70039e-114	0.973774	0.355	0.204	4.25042e-110	Naive	Rgl2
4.3728e-114	0.507958	0.777	0.672	6.88279e-110	Naive	Hmgb1
4.96543e-114	0.806	0.517	0.359	7.81559e-110	Naive	Cttnbp2nl
8.54749e-114	0.821614	0.495	0.34	1.34537e-109	Naive	Phf3
2.54008e-113	0.730733	0.585	0.44	3.99809e-109	Naive	Eif4a2
3.22872e-113	1.21522	0.25	0.121	5.082e-109	Naive	Pnpla7
3.82707e-113	1.01475	0.375	0.226	6.02381e-109	Naive	Rapgef6
1.79147e-112	0.66921	0.634	0.494	2.81978e-108	Naive	Snap23
2.41683e-111	0.536592	0.848	0.811	3.80408e-107	Naive	Tln1
2.302e-110	0.387752	0.885	0.82	3.62335e-106	Naive	Aes
3.40751e-110	0.876723	0.419	0.264	5.36342e-106	Naive	Kansl1
3.53411e-110	0.974066	0.439	0.287	5.56269e-106	Naive	Birc3
5.54365e-110	0.983217	0.371	0.223	8.72571e-106	Naive	Dip2b
7.86588e-110	0.388153	0.759	0.61	1.23809e-105	Naive	H2-T23
1.21276e-109	0.360633	0.519	0.336	1.90889e-105	Naive	Ctla2b
1.30842e-109	0.873194	0.412	0.258	2.05946e-105	Naive	Stx16
2.5723e-109	0.841049	0.441	0.283	4.0488e-105	Naive	Nrip1
1.68137e-108	0.294426	0.955	0.876	2.64647e-104	Naive	Cybb
2.52073e-108	1.047	0.315	0.175	3.96763e-104	Naive	Ip6k1
3.60771e-108	0.522006	0.748	0.649	5.67854e-104	Naive	Supt4a
5.23968e-108	1.06724	0.364	0.219	8.24725e-104	Naive	Kdm6b
1.8933e-107	0.783045	0.483	0.326	2.98006e-103	Naive	Sipa1
2.23732e-107	1.07521	0.885	0.781	3.52154e-103	Naive	H2-Ab1
3.04141e-107	1.02675	0.363	0.219	4.78718e-103	Naive	Arhgap22
2.60511e-106	1.13432	0.256	0.128	4.10044e-102	Naive	AI467606
2.98981e-106	0.695162	0.581	0.433	4.70597e-102	Naive	Zfand6
1.60967e-105	0.501269	0.776	0.68	2.53362e-101	Naive	Sec62
2.05253e-104	1.03866	0.318	0.18	3.23068e-100	Naive	Map3k1
8.40214e-104	0.58201	0.661	0.52	1.3225e-99	Naive	Mapk3
9.12307e-104	1.11637	0.329	0.191	1.43597e-99	Naive	Hist1h2bc
1.36852e-103	0.694946	0.595	0.456	2.15405e-99	Naive	Ptpra
2.38627e-103	0.614772	0.6	0.438	3.75598e-99	Naive	Tmem86a
2.69243e-103	0.634951	0.636	0.502	4.23788e-99	Naive	Pten
3.49673e-103	0.623317	0.628	0.483	5.50385e-99	Naive	Tmem55b
5.94436e-103	0.979183	0.343	0.201	9.35642e-99	Naive	Apc
2.16034e-102	0.819283	0.464	0.316	3.40038e-98	Naive	Aftph
3.88958e-102	0.734167	0.45	0.295	6.1222e-98	Naive	Ap1s2
2.24273e-101	0.504531	0.746	0.642	3.53006e-97	Naive	Dek
3.11994e-100	0.810628	0.444	0.296	4.91078e-96	Naive	Mknk1
3.8835e-100	1.06915	0.31	0.177	6.11262e-96	Naive	Hcst
4.37969e-100	0.749366	0.426	0.268	6.89363e-96	Naive	Rac3
6.30717e-100	0.829324	0.417	0.268	9.92748e-96	Naive	Dapp1
7.68801e-100	0.530974	0.684	0.553	1.21009e-95	Naive	Prr13
1.31637e-99	1.13974	0.286	0.156	2.07197e-95	Naive	Ing2
2.41246e-99	1.03741	0.29	0.159	3.79722e-95	Naive	Numa1
1.28645e-98	0.597614	0.672	0.554	2.02488e-94	Naive	Ifnar2
2.20708e-98	0.913984	0.365	0.224	3.47394e-94	Naive	Fam234a
3.13405e-98	0.771567	0.523	0.381	4.933e-94	Naive	B4galt6
4.46226e-98	0.320202	0.944	0.854	7.02359e-94	Naive	Srgn
1.30089e-97	0.61752	0.605	0.465	2.04761e-93	Naive	Tsc22d4
1.47476e-97	0.678664	0.545	0.397	2.32127e-93	Naive	Ctnna1
2.71965e-96	0.851161	0.399	0.257	4.28073e-92	Naive	Zfp710
9.32151e-96	0.690419	0.591	0.454	1.46721e-91	Naive	Dse
2.10669e-95	0.614777	0.569	0.412	3.31592e-91	Naive	Slc43a2
6.56547e-95	0.637451	0.586	0.442	1.0334e-90	Naive	Cbl
3.19323e-94	0.542595	0.703	0.594	5.02615e-90	Naive	Pkig
4.6814e-94	1.00466	0.281	0.154	7.36852e-90	Naive	Arhgap25
7.93959e-94	0.987192	0.301	0.17	1.24969e-89	Naive	Notch2
1.83392e-93	0.73531	0.473	0.328	2.88659e-89	Naive	Tnrc6c
2.49442e-93	0.721237	0.497	0.351	3.92621e-89	Naive	Pros1
9.34018e-92	0.580264	0.618	0.481	1.47014e-87	Naive	Commd8
2.33047e-91	0.801016	0.448	0.307	3.66816e-87	Naive	Zswim6
3.78442e-91	1.02153	0.288	0.163	5.95668e-87	Naive	Dapk1
5.06322e-91	0.674701	0.544	0.406	7.96952e-87	Naive	Spag9
5.44574e-91	0.730831	0.481	0.338	8.57159e-87	Naive	Rsbn1l
2.00102e-90	0.653969	0.606	0.486	3.14961e-86	Naive	2610507B11Rik
3.33274e-90	0.595418	0.595	0.452	5.24573e-86	Naive	Bmp2k
1.24095e-89	0.556319	0.711	0.601	1.95325e-85	Naive	Gas7
1.98964e-89	0.718915	0.5	0.361	3.1317e-85	Naive	Trps1
2.12232e-89	0.528516	0.666	0.539	3.34053e-85	Naive	Orai1
2.13558e-89	0.985207	0.299	0.174	3.3614e-85	Naive	Fbxw4
2.65253e-89	0.73303	0.454	0.31	4.17509e-85	Naive	March1
6.33787e-89	0.543823	0.728	0.611	9.9758e-85	Naive	mt-Nd4l
1.20148e-88	0.488896	0.727	0.603	1.89113e-84	Naive	mt-Nd5
1.66967e-88	0.775604	0.391	0.25	2.62806e-84	Naive	Adcy7
2.32905e-88	0.915828	0.358	0.227	3.66592e-84	Naive	Sgpp1
4.0491e-88	0.526298	0.805	0.747	6.37328e-84	Naive	Rpl9
5.40588e-88	0.956826	0.307	0.18	8.50886e-84	Naive	Pcmtd1
2.00864e-87	0.520598	0.788	0.737	3.1616e-83	Naive	Evi2a
2.44248e-87	0.863539	0.354	0.222	3.84447e-83	Naive	Tbc1d9b
3.13584e-87	0.944403	0.287	0.162	4.93581e-83	Naive	Akap8l
3.69476e-87	0.693069	0.508	0.372	5.81555e-83	Naive	Rp2
6.13902e-87	1.2265	0.366	0.24	9.66282e-83	Naive	Tnfaip3
7.57321e-87	1.00973	0.283	0.162	1.19202e-82	Naive	Lrrk1
2.0432e-86	0.893797	0.376	0.244	3.21599e-82	Naive	Tob2
3.65559e-86	0.348041	0.842	0.762	5.7539e-82	Naive	Clec4a3
3.85893e-86	0.86787	0.373	0.241	6.07396e-82	Naive	Klhl9
4.43528e-86	0.743661	0.445	0.305	6.98113e-82	Naive	Ep300
5.05043e-86	0.70896	0.511	0.374	7.94937e-82	Naive	Ythdc1
1.65148e-85	0.395782	0.827	0.772	2.59943e-81	Naive	Anp32a
1.99849e-85	0.888267	0.359	0.228	3.14562e-81	Naive	Tlr7
4.03011e-85	0.721578	0.451	0.309	6.3434e-81	Naive	Batf3
4.07998e-85	0.57264	0.634	0.505	6.42188e-81	Naive	Nfe2l2
5.77065e-85	0.597131	0.598	0.463	9.083e-81	Naive	Klf3
7.03395e-85	0.960453	0.316	0.191	1.10714e-80	Naive	Pcf11
2.08344e-84	1.03392	0.277	0.158	3.27933e-80	Naive	Mylip
2.17111e-84	0.988979	0.255	0.138	3.41733e-80	Naive	Rasa3
4.00288e-84	0.982041	0.282	0.162	6.30054e-80	Naive	Specc1l
1.13663e-83	0.781802	0.41	0.275	1.78906e-79	Naive	Fam63b
1.17407e-83	0.528454	0.646	0.529	1.84799e-79	Naive	Spop
1.17682e-83	1.069	0.29	0.172	1.85232e-79	Naive	Cd4
2.65493e-83	1.02891	0.265	0.148	4.17886e-79	Naive	Add3
4.50172e-83	0.890994	0.356	0.229	7.0857e-79	Naive	Kmt2c
9.58834e-83	0.96774	0.272	0.154	1.5092e-78	Naive	Smarca2
1.21067e-82	0.828658	0.341	0.212	1.9056e-78	Naive	Gtpbp2
1.80652e-82	0.692268	0.501	0.37	2.84346e-78	Naive	Pnisr
3.17989e-82	0.839461	0.303	0.179	5.00515e-78	Naive	Smpdl3a
9.16875e-82	0.75941	0.412	0.28	1.44316e-77	Naive	Erbb2ip
2.73423e-81	0.913288	0.276	0.157	4.30367e-77	Naive	Rogdi
7.76414e-81	0.805885	0.346	0.216	1.22208e-76	Naive	Il13ra1
8.88987e-81	0.292379	0.983	0.912	1.39927e-76	Naive	Crip1
1.05121e-80	0.750275	0.411	0.277	1.65461e-76	Naive	Zfp644
3.11306e-80	0.530208	0.628	0.5	4.89996e-76	Naive	Epn1
5.11927e-80	0.911113	0.269	0.153	8.05773e-76	Naive	Cib2
5.89203e-80	0.619724	0.49	0.349	9.27405e-76	Naive	Daglb
6.25459e-80	0.925543	0.274	0.156	9.84473e-76	Naive	Trim12a
7.21619e-80	0.959499	0.438	0.319	1.13583e-75	Naive	Col14a1
9.4668e-80	0.292501	0.992	0.992	1.49007e-75	Naive	Atox1
1.32752e-79	0.276298	0.961	0.939	2.08952e-75	Naive	Gnas
1.34084e-79	0.666404	0.459	0.324	2.11049e-75	Naive	Fam103a1
1.984e-79	0.647041	0.527	0.397	3.12281e-75	Naive	Ddx6
4.01977e-79	0.895498	0.31	0.188	6.32711e-75	Naive	Rasgrp4
7.06992e-79	0.695914	0.407	0.276	1.11281e-74	Naive	Lyve1
8.84146e-79	0.969202	0.332	0.21	1.39165e-74	Naive	Etv3
1.34513e-78	0.631172	0.627	0.51	2.11723e-74	Naive	Dusp6
2.89453e-78	0.577273	0.612	0.494	4.55599e-74	Naive	Smap2
4.09574e-78	0.935573	0.334	0.212	6.4467e-74	Naive	Tiparp
4.16967e-78	0.860477	0.342	0.219	6.56306e-74	Naive	Evi5
6.03086e-78	0.903718	0.285	0.168	9.49257e-74	Naive	Fam117b
6.88039e-78	0.623247	0.57	0.446	1.08297e-73	Naive	Macf1
1.18797e-77	0.857573	0.319	0.197	1.86986e-73	Naive	Ctdsp1
1.69878e-77	0.524602	0.667	0.552	2.67387e-73	Naive	Man1a
2.06047e-77	0.473458	0.616	0.479	3.24317e-73	Naive	Ncf1
2.53837e-77	0.908579	0.284	0.168	3.99539e-73	Naive	Rere
3.33361e-77	0.533406	0.643	0.525	5.2471e-73	Naive	Arhgap30
4.37018e-77	0.912847	0.29	0.173	6.87866e-73	Naive	Epc1
5.346e-77	0.8814	0.313	0.192	8.4146e-73	Naive	Hhex
9.14724e-77	0.777363	0.387	0.26	1.43978e-72	Naive	Itch
1.09946e-76	0.783696	0.355	0.229	1.73054e-72	Naive	Pias1
2.86914e-76	0.894712	0.27	0.156	4.51603e-72	Naive	Prrc2b
6.80147e-76	0.872844	0.313	0.193	1.07055e-71	Naive	Zfp467
9.49113e-76	0.835268	0.331	0.209	1.4939e-71	Naive	Arid4b
1.05225e-75	0.958446	0.29	0.175	1.65624e-71	Naive	Scn1b
1.39065e-75	0.522023	0.617	0.498	2.18888e-71	Naive	Syf2
2.23688e-75	0.362113	0.88	0.832	3.52085e-71	Naive	P2ry6
7.4729e-75	0.847985	0.423	0.304	1.17623e-70	Naive	Gpr65
8.76304e-75	0.932196	0.316	0.2	1.3793e-70	Naive	Raph1
8.79639e-75	0.658487	0.51	0.384	1.38455e-70	Naive	Bptf
2.55505e-74	0.649663	0.436	0.304	4.02164e-70	Naive	Usf1
3.22817e-74	0.881884	0.33	0.213	5.08114e-70	Naive	Ttc3
8.57271e-74	0.689932	0.672	0.571	1.34934e-69	Naive	H2-DMb1
1.00674e-73	0.707156	0.503	0.384	1.5846e-69	Naive	Ly96
1.06932e-73	0.54805	0.594	0.472	1.68311e-69	Naive	Scarb2
1.13907e-73	0.351082	1	1	1.7929e-69	Naive	H3f3b
1.18339e-73	0.793484	0.373	0.25	1.86265e-69	Naive	Kmt2a
1.37025e-73	0.763062	0.38	0.256	2.15677e-69	Naive	Add1
1.62418e-73	0.889179	0.27	0.158	2.55647e-69	Naive	Tbc1d17
1.97523e-73	0.885728	0.281	0.168	3.10902e-69	Naive	Pcyox1
2.09451e-73	0.473158	0.68	0.583	3.29676e-69	Naive	Ube2b
5.45291e-73	0.878072	0.306	0.19	8.58288e-69	Naive	Mob3c
8.56757e-73	0.891349	0.265	0.154	1.34854e-68	Naive	Cpq
1.00715e-72	0.459273	0.783	0.735	1.58526e-68	Naive	Ninj1
1.02042e-72	0.295622	0.952	0.937	1.60615e-68	Naive	Comt
1.06305e-72	0.753751	0.411	0.287	1.67325e-68	Naive	Pcm1
1.17586e-72	0.713191	0.403	0.277	1.8508e-68	Naive	Synj1
1.20251e-72	0.472956	0.691	0.591	1.89275e-68	Naive	Celf2
1.47222e-72	0.731956	0.34	0.217	2.31727e-68	Naive	H2-Q4
2.85552e-72	0.699194	0.382	0.255	4.49459e-68	Naive	Orai3
8.63799e-72	0.849108	0.319	0.203	1.35962e-67	Naive	Ahr
1.18233e-71	0.48081	0.638	0.516	1.86098e-67	Naive	Pon2
3.52205e-71	0.705103	0.391	0.266	5.5437e-67	Naive	Ccni
4.17438e-71	0.817467	0.311	0.195	6.57048e-67	Naive	Mknk2
6.58204e-71	1.62431	0.342	0.23	1.03601e-66	Naive	Rgs1
1.16028e-70	0.879161	0.296	0.183	1.82628e-66	Naive	Epc2
1.49221e-70	0.7077	0.444	0.323	2.34874e-66	Naive	Sbf2
3.34137e-70	0.633099	0.489	0.366	5.25932e-66	Naive	Dnase1l1
5.20339e-70	0.577521	0.362	0.234	8.19014e-66	Naive	Irf1
8.78883e-70	0.570259	0.551	0.426	1.38336e-65	Naive	Srgap2
1.13385e-69	0.604778	0.502	0.376	1.78468e-65	Naive	Osbpl9
1.65773e-69	0.676056	0.493	0.377	2.60927e-65	Naive	Bod1l
2.32278e-69	0.799091	0.294	0.18	3.65605e-65	Naive	Tspan17
3.05075e-69	0.586986	0.481	0.351	4.80188e-65	Naive	Arid1a
4.36086e-69	0.490541	0.488	0.353	6.864e-65	Naive	Mndal
1.11207e-68	0.799986	0.34	0.223	1.75039e-64	Naive	Rsf1
1.22931e-68	0.886866	0.296	0.184	1.93494e-64	Naive	Cyth1
1.34855e-68	0.990143	0.853	0.756	2.12261e-64	Naive	H2-Eb1
1.66743e-68	0.828009	0.387	0.268	2.62453e-64	Naive	Pde4b
1.92364e-68	0.527853	0.573	0.452	3.02781e-64	Naive	Rps27rt
9.82874e-68	1.0787	0.259	0.156	1.54704e-63	Naive	Hexim1
1.2883e-67	0.882561	0.274	0.167	2.02778e-63	Naive	Phactr2
1.37514e-67	0.913445	0.264	0.159	2.16447e-63	Naive	Hltf
2.35223e-67	0.67329	0.443	0.323	3.70241e-63	Naive	Mgat1
4.38685e-67	0.86053	0.289	0.18	6.90491e-63	Naive	Trim41
4.74241e-67	0.703286	0.412	0.293	7.46455e-63	Naive	Top2b
8.03784e-67	0.819363	0.3	0.189	1.26516e-62	Naive	Eef2k
2.81515e-66	0.567089	0.525	0.403	4.43104e-62	Naive	Brd1
3.33207e-66	0.400547	0.769	0.718	5.24468e-62	Naive	Hmox2
9.62279e-66	0.646115	0.445	0.326	1.51463e-61	Naive	Tet3
2.35275e-65	0.629714	0.44	0.32	3.70322e-61	Naive	Ubn1
4.51835e-65	0.75374	0.343	0.228	7.11188e-61	Naive	Snx30
5.37025e-65	0.567085	0.53	0.405	8.45277e-61	Naive	Selplg
5.88985e-65	0.630457	0.45	0.33	9.27062e-61	Naive	Elf1
6.92935e-65	0.716843	0.379	0.264	1.09068e-60	Naive	Herc1
1.0357e-64	0.931845	0.261	0.158	1.63019e-60	Naive	Dhx40
2.3127e-64	0.473379	0.666	0.576	3.64019e-60	Naive	Atxn7l3b
3.99564e-64	0.288584	0.907	0.885	6.28914e-60	Naive	Itgb1
9.18136e-64	0.776131	0.319	0.208	1.44515e-59	Naive	Tle4
9.64566e-64	0.810257	0.278	0.172	1.51823e-59	Naive	Slc8b1
1.45865e-62	0.62419	0.441	0.324	2.29592e-58	Naive	Nek7
2.07597e-62	0.574844	0.52	0.405	3.26757e-58	Naive	Cmip
2.6669e-62	0.439104	0.677	0.568	4.1977e-58	Naive	Gm2a
2.92675e-62	0.672249	0.401	0.285	4.6067e-58	Naive	Arhgap9
4.94823e-62	0.773885	0.287	0.18	7.78851e-58	Naive	Nfatc1
6.44886e-62	0.713513	0.363	0.25	1.01505e-57	Naive	Sh2b3
2.50927e-61	0.363455	0.951	0.971	3.94959e-57	Naive	Rpl6
3.6538e-61	0.741114	0.339	0.228	5.75107e-57	Naive	Rchy1
4.40008e-61	0.607359	0.432	0.313	6.92573e-57	Naive	Fmnl1
4.94657e-61	0.641429	0.419	0.304	7.78591e-57	Naive	Arhgap31
6.69245e-61	0.586903	0.476	0.358	1.05339e-56	Naive	Arl11
8.33514e-61	1.08277	0.664	0.649	1.31195e-56	Naive	Socs3
8.38003e-61	0.718856	0.48	0.388	1.31902e-56	Naive	Uba52
8.77277e-61	0.587799	0.462	0.344	1.38083e-56	Naive	Pkn1
9.15847e-61	0.649069	0.379	0.263	1.44154e-56	Naive	Mertk
1.25607e-60	1.01678	0.279	0.179	1.97706e-56	Naive	Errfi1
1.44992e-60	0.800306	0.305	0.198	2.28217e-56	Naive	Nuak2
1.54664e-60	1.01642	0.333	0.229	2.43441e-56	Naive	H1f0
1.75364e-60	0.842161	0.263	0.162	2.76023e-56	Naive	Chd6
2.53091e-60	0.617729	0.425	0.31	3.98365e-56	Naive	Arhgef1
2.95414e-60	0.871034	0.269	0.168	4.64982e-56	Naive	Ccdc186
3.68341e-60	0.637333	0.419	0.303	5.79768e-56	Naive	Fkbp15
8.23082e-60	0.408767	0.718	0.633	1.29553e-55	Naive	Prrc2c
8.26289e-60	0.686543	0.37	0.258	1.30058e-55	Naive	Rad21
1.20871e-59	0.689579	0.393	0.281	1.90251e-55	Naive	Pik3cg
1.58539e-59	0.85411	0.318	0.216	2.49541e-55	Naive	Rlim
3.01932e-59	0.781685	0.29	0.186	4.75241e-55	Naive	Birc2
3.17701e-59	0.710021	0.346	0.237	5.00062e-55	Naive	Foxn3
3.85265e-59	0.464348	0.605	0.496	6.06407e-55	Naive	Ap2a2
5.98843e-59	0.648322	0.396	0.282	9.42579e-55	Naive	Ncoa3
1.04018e-58	0.693387	0.367	0.258	1.63725e-54	Naive	Cnot6l
1.6336e-58	0.500353	0.587	0.484	2.57129e-54	Naive	Gltscr2
1.69851e-58	0.719759	0.279	0.175	2.67346e-54	Naive	Ccdc85b
3.39617e-58	0.521751	0.478	0.361	5.34557e-54	Naive	Asap1
4.028e-58	0.798658	0.292	0.19	6.34007e-54	Naive	Fgd4
5.41693e-58	0.514787	0.53	0.416	8.52625e-54	Naive	Kpna4
8.60846e-58	0.867969	0.325	0.221	1.35497e-53	Naive	Fosl2
8.72349e-58	0.619224	0.406	0.294	1.37308e-53	Naive	Znrf2
9.45389e-58	0.758005	0.303	0.199	1.48804e-53	Naive	Arrb1
1.49233e-57	0.98174	0.289	0.189	2.34892e-53	Naive	F630028O10Rik
1.61258e-57	0.586554	0.481	0.372	2.53821e-53	Naive	Golgb1
3.28794e-57	0.548265	0.513	0.4	5.17521e-53	Naive	Ski
5.18847e-57	0.620197	0.388	0.275	8.16665e-53	Naive	Lrmp
1.0397e-56	0.302059	0.87	0.852	1.63648e-52	Naive	Tpr
1.35913e-56	0.355443	0.817	0.764	2.13927e-52	Naive	Abhd12
1.64947e-56	0.78276	0.314	0.212	2.59627e-52	Naive	Bloc1s1
2.54698e-56	0.617057	0.427	0.316	4.00894e-52	Naive	Crebbp
2.78789e-56	0.497457	0.593	0.491	4.38814e-52	Naive	Pura
3.48661e-56	0.764071	0.298	0.196	5.48793e-52	Naive	Fam134b
4.09127e-56	0.747481	0.304	0.202	6.43966e-52	Naive	Inpp5k
4.60219e-56	0.660462	0.38	0.272	7.24384e-52	Naive	Uvrag
8.92838e-56	0.462162	0.579	0.468	1.40533e-51	Naive	Ptprj
2.21655e-55	0.634552	0.408	0.299	3.48885e-51	Naive	Elf2
3.93298e-54	0.304396	0.74	0.645	6.19052e-50	Naive	Prkcd
3.95611e-54	0.481325	0.602	0.499	6.22691e-50	Naive	Dpm3
5.26531e-54	0.51032	0.38	0.267	8.28759e-50	Naive	Cat
6.10438e-54	0.60293	0.459	0.352	9.60829e-50	Naive	A230046K03Rik
8.24243e-54	0.603846	0.451	0.344	1.29736e-49	Naive	Nufip2
1.07568e-53	0.415897	0.662	0.575	1.69312e-49	Naive	Ubl3
1.10265e-53	0.821445	0.267	0.173	1.73556e-49	Naive	Toporsos
1.79971e-53	0.573602	0.475	0.369	2.83275e-49	Naive	Rbm5
1.88715e-53	0.41324	0.637	0.537	2.97038e-49	Naive	Leprot
2.30641e-53	0.676787	0.358	0.254	3.6303e-49	Naive	Stag2
4.32375e-53	0.681855	0.369	0.266	6.80558e-49	Naive	Creb1
6.04479e-53	0.768484	0.273	0.177	9.5145e-49	Naive	Lbr
1.3851e-52	0.498871	0.539	0.436	2.18015e-48	Naive	B230219D22Rik
1.48433e-52	0.770062	0.254	0.16	2.33634e-48	Naive	Nbr1
2.34726e-52	0.676009	0.314	0.212	3.69459e-48	Naive	Pan3
2.87629e-52	0.577966	0.453	0.344	4.52729e-48	Naive	Pik3r1
3.46306e-52	0.360529	0.72	0.654	5.45085e-48	Naive	Sptssa
3.51375e-52	0.682	0.336	0.234	5.53064e-48	Naive	Trpm7
4.53568e-52	0.518819	0.503	0.395	7.13915e-48	Naive	Ddx17
7.16684e-52	0.798979	0.265	0.171	1.12806e-47	Naive	Zfp703
1.09546e-51	0.496525	0.508	0.399	1.72425e-47	Naive	Myo1f
1.17302e-51	0.675596	0.316	0.215	1.84634e-47	Naive	Snta1
1.78298e-51	0.791116	0.257	0.164	2.80641e-47	Naive	Chd3
2.11312e-51	0.563785	0.446	0.34	3.32604e-47	Naive	Kdm7a
5.21554e-51	0.55531	0.424	0.317	8.20925e-47	Naive	Sh3kbp1
8.6614e-51	0.6922	0.304	0.206	1.3633e-46	Naive	Trappc6a
1.07249e-50	0.502658	0.516	0.41	1.6881e-46	Naive	Crlf3
1.41384e-50	0.698476	0.307	0.209	2.22538e-46	Naive	Suv420h1
1.52927e-50	0.531279	0.459	0.351	2.40708e-46	Naive	Slc29a3
1.79082e-50	0.337727	0.693	0.589	2.81876e-46	Naive	Lrp1
2.06818e-50	0.716228	0.298	0.201	3.25531e-46	Naive	Galc
6.68012e-50	0.666534	0.34	0.24	1.05145e-45	Naive	Aff4
8.05715e-50	0.608386	0.447	0.35	1.2682e-45	Naive	Rpl10-ps3
9.67487e-50	0.674321	0.309	0.211	1.52282e-45	Naive	Kat6a
1.39841e-49	0.410185	0.605	0.496	2.20111e-45	Naive	Plxnb2
1.87948e-49	0.470311	0.587	0.499	2.95829e-45	Naive	Anapc13
3.06213e-49	0.421301	0.646	0.562	4.81979e-45	Naive	Ncor1
4.89035e-49	0.495274	0.566	0.472	7.69741e-45	Naive	Brd2
4.91839e-49	0.660139	0.366	0.267	7.74155e-45	Naive	Serpinb8
6.85184e-49	0.510325	0.528	0.424	1.07848e-44	Naive	Tgfbr1
7.51496e-49	0.633779	0.341	0.24	1.18286e-44	Naive	Fam102b
9.09311e-49	0.437235	0.586	0.488	1.43126e-44	Naive	Nucb1
9.65848e-49	0.466451	0.548	0.448	1.52024e-44	Naive	Prex1
1.14138e-48	0.433198	0.631	0.54	1.79654e-44	Naive	Lpcat2
1.32848e-48	0.639993	0.341	0.241	2.09103e-44	Naive	Cic
2.80033e-48	0.63171	0.328	0.23	4.40771e-44	Naive	Rmnd5a
2.84634e-48	0.438714	0.626	0.533	4.48015e-44	Naive	Nfic
3.28501e-48	0.691458	0.28	0.187	5.1706e-44	Naive	Rxrb
4.01805e-48	0.717611	0.275	0.182	6.32441e-44	Naive	Gpr146
5.10469e-48	0.693313	0.314	0.218	8.03479e-44	Naive	Rnf169
1.10773e-47	0.349203	0.73	0.655	1.74356e-43	Naive	P2rx4
1.59865e-47	0.67032	0.304	0.208	2.51627e-43	Naive	Paxbp1
1.68229e-47	0.728596	0.292	0.199	2.64792e-43	Naive	Ggta1
2.00737e-47	0.418497	0.689	0.63	3.1596e-43	Naive	Ccdc50
4.1036e-47	0.619098	0.373	0.275	6.45907e-43	Naive	Stk38
4.57632e-47	0.664987	0.277	0.184	7.20313e-43	Naive	2210013O21Rik
4.83187e-47	0.821292	0.264	0.177	7.60536e-43	Naive	Pbxip1
6.94174e-47	0.666194	0.289	0.195	1.09263e-42	Naive	Stom
2.99683e-46	0.398283	0.685	0.62	4.71701e-42	Naive	Tax1bp1
3.07824e-46	0.631671	0.367	0.271	4.84515e-42	Naive	Uhrf2
4.15429e-46	0.489435	0.46	0.356	6.53886e-42	Naive	Tmem243
1.19187e-45	0.602548	0.356	0.259	1.876e-41	Naive	Nfxl1
1.5583e-45	0.576956	0.404	0.305	2.45276e-41	Naive	Gnpda1
2.2439e-45	0.454517	0.487	0.384	3.5319e-41	Naive	Fndc3a
4.15663e-45	0.738379	0.255	0.168	6.54254e-41	Naive	Maoa
6.34923e-45	0.39215	0.641	0.554	9.99369e-41	Naive	Tbxas1
7.02426e-45	0.750918	0.251	0.165	1.10562e-40	Naive	Arid1b
7.46817e-45	0.586905	0.419	0.323	1.17549e-40	Naive	Ndfip1
7.89159e-45	0.42128	0.62	0.535	1.24214e-40	Naive	Os9
1.59884e-44	0.711259	0.27	0.182	2.51657e-40	Naive	Abcd1
3.82947e-44	0.553313	0.432	0.335	6.02759e-40	Naive	Ash1l
4.82644e-44	0.669738	0.288	0.197	7.59682e-40	Naive	Rnf166
5.58328e-44	0.509555	0.483	0.388	8.78809e-40	Naive	Cd2ap
8.1767e-44	0.60645	0.284	0.193	1.28701e-39	Naive	Themis2
1.0106e-43	0.479191	0.525	0.431	1.59069e-39	Naive	Itsn1
1.03979e-43	0.584217	0.453	0.359	1.63663e-39	Naive	Rnf19b
1.06637e-43	0.67856	0.304	0.213	1.67847e-39	Naive	Atf7ip
1.10967e-43	0.639213	0.354	0.262	1.74662e-39	Naive	Sft2d1
1.62795e-43	0.677303	0.305	0.214	2.5624e-39	Naive	Pcyt1a
1.65518e-43	0.606112	0.363	0.267	2.60525e-39	Naive	Trim25
1.93276e-43	0.656919	0.307	0.215	3.04216e-39	Naive	Fam208a
2.0839e-43	0.534221	0.444	0.348	3.28006e-39	Naive	Hip1
2.13502e-43	0.580147	0.365	0.269	3.36053e-39	Naive	Sp3
2.23053e-43	0.574059	0.392	0.296	3.51086e-39	Naive	Pxn
3.35111e-43	0.594268	0.371	0.279	5.27464e-39	Naive	Cdk12
6.64195e-43	0.557876	0.487	0.4	1.04544e-38	Naive	Zfp106
7.79835e-43	0.558255	0.404	0.309	1.22746e-38	Naive	Wls
9.35174e-43	0.451513	0.56	0.469	1.47196e-38	Naive	Stxbp3
1.13184e-42	0.616967	0.338	0.247	1.78152e-38	Naive	Pnpla8
1.34249e-42	0.619647	0.302	0.211	2.11308e-38	Naive	Ttc7
3.23e-42	0.491971	0.475	0.383	5.08402e-38	Naive	Swap70
3.42899e-42	0.515216	0.425	0.329	5.39723e-38	Naive	Whsc1l1
3.65763e-42	0.726922	0.25	0.167	5.75711e-38	Naive	Nfix
5.65005e-42	0.571509	0.361	0.267	8.89317e-38	Naive	Pts
1.09434e-41	0.460572	0.542	0.448	1.72249e-37	Naive	Taok3
1.5614e-41	0.460494	0.519	0.429	2.45764e-37	Naive	Fez2
1.91538e-41	0.539752	0.396	0.302	3.01481e-37	Naive	Ddi2
2.13958e-41	0.623044	0.279	0.191	3.36769e-37	Naive	Pafah1b3
2.4579e-41	0.620419	0.316	0.227	3.86873e-37	Naive	Gpatch8
2.70971e-41	0.494169	0.455	0.359	4.26509e-37	Naive	Rbbp6
2.85096e-41	0.457361	0.514	0.42	4.48741e-37	Naive	Gapvd1
3.36254e-41	0.677622	0.268	0.183	5.29264e-37	Naive	Hps3
3.85904e-41	0.565947	0.304	0.213	6.07414e-37	Naive	Rab9
3.89681e-41	0.295744	0.779	0.72	6.13358e-37	Naive	Rab3il1
4.52214e-41	0.596159	0.347	0.256	7.11785e-37	Naive	Acbd5
6.07387e-41	0.616271	0.319	0.23	9.56027e-37	Naive	Rreb1
1.20723e-40	0.582868	0.332	0.241	1.90018e-36	Naive	Pip5k1c
1.28294e-40	0.585337	0.349	0.258	2.01935e-36	Naive	Pik3cd
1.38269e-40	0.553545	0.391	0.298	2.17636e-36	Naive	Cerk
2.25736e-40	0.509195	0.468	0.377	3.55309e-36	Naive	Smc3
2.73258e-40	0.596263	0.283	0.196	4.30108e-36	Naive	Pfkfb4
3.2273e-40	0.392593	0.455	0.353	5.07977e-36	Naive	Ecm1
4.61473e-40	0.716353	0.251	0.17	7.26358e-36	Naive	Dusp7
4.82824e-40	0.665547	0.342	0.257	7.59966e-36	Naive	Coq10b
5.60722e-40	0.653291	0.338	0.251	8.82576e-36	Naive	Zfos1
7.20964e-40	0.561442	0.337	0.246	1.1348e-35	Naive	Atp13a3
7.62669e-40	0.42427	0.552	0.458	1.20044e-35	Naive	Ifnar1
9.04437e-40	0.660896	0.277	0.193	1.42358e-35	Naive	Dock11
1.73307e-39	0.488072	0.461	0.37	2.72786e-35	Naive	Hook3
1.96867e-39	0.667992	0.258	0.176	3.09869e-35	Naive	Pbx3
1.13969e-38	0.475635	0.417	0.322	1.79387e-34	Naive	Cd300ld
1.2842e-38	0.630331	0.313	0.228	2.02134e-34	Naive	Rb1
1.70119e-38	0.594095	0.28	0.195	2.67767e-34	Naive	Dusp22
1.78781e-38	0.356551	0.619	0.53	2.81401e-34	Naive	Scpep1
1.88102e-38	0.446946	0.577	0.507	2.96073e-34	Naive	Tmsb10
3.06651e-38	0.626682	0.286	0.203	4.82669e-34	Naive	Fbxl3
3.06762e-38	0.536787	0.391	0.301	4.82843e-34	Naive	Phf14
3.22884e-38	0.629914	0.269	0.187	5.0822e-34	Naive	Galnt11
3.40717e-38	0.641596	0.276	0.193	5.36289e-34	Naive	Bmpr2
3.47926e-38	0.657871	0.253	0.173	5.47636e-34	Naive	Map3k3
3.83214e-38	0.580129	0.29	0.204	6.03179e-34	Naive	B3galnt1
4.16368e-38	0.626346	0.28	0.197	6.55363e-34	Naive	Arhgap12
5.5136e-38	0.506834	0.399	0.309	8.67841e-34	Naive	Snx18
6.10461e-38	0.460024	0.353	0.259	9.60866e-34	Naive	Tns1
7.11642e-38	0.636839	0.291	0.207	1.12012e-33	Naive	Chst7
8.73752e-38	0.60649	0.296	0.212	1.37529e-33	Naive	Setd2
8.73778e-38	0.623384	0.595	0.537	1.37533e-33	Naive	Pmepa1
1.42349e-37	0.493055	0.462	0.373	2.24058e-33	Naive	Rtf1
1.47747e-37	0.535328	0.355	0.267	2.32554e-33	Naive	Adipor2
1.82587e-37	0.274519	0.84	0.84	2.87392e-33	Naive	Gm10073
1.88304e-37	0.642207	0.26	0.18	2.96391e-33	Naive	Chkb
1.91061e-37	0.482903	0.437	0.348	3.0073e-33	Naive	Antxr2
2.11389e-37	0.429142	0.512	0.423	3.32726e-33	Naive	Hsd17b4
2.30066e-37	0.361689	0.419	0.322	3.62123e-33	Naive	Tnfrsf1b
2.46239e-37	0.401344	0.569	0.484	3.87581e-33	Naive	Ppp1r12c
3.40922e-37	0.328795	0.708	0.655	5.36612e-33	Naive	Slc6a6
5.76453e-37	0.567549	0.322	0.236	9.07337e-33	Naive	Ypel5
6.62936e-37	0.382802	0.555	0.463	1.04346e-32	Naive	Blnk
1.10651e-36	0.467299	0.535	0.453	1.74164e-32	Naive	BC028528
1.35427e-36	0.351196	0.716	0.677	2.13162e-32	Naive	Syngr2
2.97875e-36	0.288842	0.88	0.874	4.68855e-32	Naive	Ms4a6b
3.83696e-36	0.619923	0.285	0.204	6.03938e-32	Naive	Nfat5
6.15223e-36	0.566476	0.312	0.228	9.68361e-32	Naive	Csnk1g2
6.18378e-36	0.349331	0.591	0.506	9.73327e-32	Naive	Cdk9
6.62069e-36	0.478147	0.417	0.328	1.0421e-31	Naive	Maz
6.64005e-36	0.591495	0.283	0.202	1.04514e-31	Naive	Zkscan3
7.11111e-36	0.60035	0.269	0.189	1.11929e-31	Naive	Mpv17
8.09788e-36	0.493055	0.379	0.292	1.27461e-31	Naive	Nfam1
1.03313e-35	0.613285	0.279	0.199	1.62614e-31	Naive	Zfc3h1
1.27604e-35	0.604566	0.325	0.243	2.00849e-31	Naive	Mon2
2.38356e-35	0.393238	0.538	0.451	3.75172e-31	Naive	Fes
3.26877e-35	0.360855	0.603	0.521	5.14504e-31	Naive	Lair1
3.41806e-35	0.493562	0.388	0.299	5.38002e-31	Naive	Ppp1r12a
3.80097e-35	0.596014	0.305	0.223	5.98273e-31	Naive	Arhgef12
5.10388e-35	0.577119	0.325	0.242	8.03351e-31	Naive	Vav3
6.83156e-35	0.442039	0.415	0.324	1.07529e-30	Naive	P2rx7
1.71608e-34	0.596871	0.313	0.234	2.70111e-30	Naive	Rnf216
1.80109e-34	0.605958	0.265	0.187	2.83492e-30	Naive	Madd
1.91628e-34	0.550793	0.293	0.212	3.01622e-30	Naive	Fam76b
1.98582e-34	0.840081	0.29	0.215	3.12567e-30	Naive	Chka
2.99105e-34	0.49093	0.399	0.315	4.70792e-30	Naive	Tfe3
4.90934e-34	0.418255	0.569	0.508	7.72731e-30	Naive	Gm10116
6.05004e-34	0.289854	0.768	0.745	9.52276e-30	Naive	Rps12-ps3
7.72545e-34	0.532675	0.365	0.283	1.21599e-29	Naive	Eif4g3
8.26574e-34	0.468565	0.419	0.334	1.30103e-29	Naive	Rras
8.63213e-34	0.564125	0.309	0.229	1.3587e-29	Naive	Pnpla2
8.71455e-34	0.445437	0.473	0.388	1.37167e-29	Naive	Zbtb7a
1.08632e-33	0.581737	0.283	0.205	1.70987e-29	Naive	Zfp385a
1.39178e-33	0.640048	0.251	0.175	2.19067e-29	Naive	Phc3
1.76557e-33	0.758473	0.254	0.181	2.779e-29	Naive	Pim3
2.3693e-33	0.359993	0.601	0.525	3.72928e-29	Naive	Tm9sf2
2.40079e-33	0.271101	0.76	0.707	3.77884e-29	Naive	Arrb2
3.7e-33	0.603546	0.264	0.188	5.8238e-29	Naive	Herpud2
3.91658e-33	0.544851	0.442	0.367	6.1647e-29	Naive	Man2a1
4.28072e-33	0.385095	0.521	0.436	6.73786e-29	Naive	Akirin2
4.29731e-33	0.475356	0.37	0.285	6.76396e-29	Naive	Tmem173
4.62989e-33	0.508957	0.337	0.254	7.28745e-29	Naive	Pdlim5
4.87558e-33	0.806791	0.372	0.304	7.67416e-29	Naive	Trib1
5.77268e-33	0.427273	0.473	0.385	9.08619e-29	Naive	Arap1
6.50312e-33	0.415829	0.506	0.426	1.02359e-28	Naive	Exoc3
7.97162e-33	0.290045	0.74	0.699	1.25473e-28	Naive	Pepd
8.22809e-33	0.578263	0.284	0.207	1.2951e-28	Naive	Tspyl1
8.31914e-33	0.450584	0.449	0.365	1.30943e-28	Naive	Adipor1
1.21858e-32	0.254463	0.791	0.762	1.91805e-28	Naive	Tmem234
1.44788e-32	0.427769	0.485	0.405	2.27897e-28	Naive	R3hdm2
1.57395e-32	0.526441	0.34	0.259	2.4774e-28	Naive	Gm21092
1.70076e-32	0.597146	0.259	0.184	2.677e-28	Naive	Mprip
2.50106e-32	0.585773	0.284	0.208	3.93666e-28	Naive	Med13l
2.71377e-32	0.533914	0.319	0.239	4.27147e-28	Naive	Rftn1
2.93919e-32	0.383887	0.571	0.495	4.62629e-28	Naive	Scaf11
3.02413e-32	0.563855	0.298	0.221	4.75999e-28	Naive	Fnip1
3.36699e-32	0.338977	0.636	0.571	5.29965e-28	Naive	Nenf
6.0727e-32	0.617577	0.263	0.188	9.55843e-28	Naive	Hivep1
6.80178e-32	0.461857	0.452	0.372	1.0706e-27	Naive	Wipf1
7.8859e-32	0.536771	0.302	0.224	1.24124e-27	Naive	Ttyh3
8.60446e-32	0.366065	0.546	0.463	1.35434e-27	Naive	Myadm
1.52195e-31	0.462449	0.438	0.358	2.39556e-27	Naive	Nsd1
1.59007e-31	0.442026	0.457	0.379	2.50276e-27	Naive	Fam168b
1.71311e-31	0.442968	0.47	0.389	2.69644e-27	Naive	Zeb2os
3.46191e-31	0.442284	0.405	0.322	5.44905e-27	Naive	2810474O19Rik
6.43269e-31	0.293315	0.628	0.545	1.0125e-26	Naive	Gns
9.66001e-31	0.337219	0.662	0.61	1.52049e-26	Naive	Mat2a
1.01216e-30	0.515254	0.365	0.287	1.59315e-26	Naive	Cln8
1.38298e-30	0.337693	0.523	0.438	2.17681e-26	Naive	Grina
1.661e-30	0.555334	0.305	0.23	2.61441e-26	Naive	Mgea5
1.74309e-30	0.465756	0.389	0.308	2.74363e-26	Naive	Kdm2a
3.10286e-30	0.472978	0.359	0.279	4.8839e-26	Naive	Osbpl11
4.00926e-30	0.354194	0.354	0.271	6.31058e-26	Naive	Gstm1
4.30107e-30	0.359131	0.611	0.547	6.76988e-26	Naive	Acin1
4.3773e-30	0.513142	0.302	0.226	6.88986e-26	Naive	Akt2
5.86515e-30	0.543032	0.304	0.229	9.23174e-26	Naive	Trim26
6.00479e-30	0.5137	0.333	0.255	9.45154e-26	Naive	Gatad2b
6.26725e-30	0.568556	0.293	0.22	9.86465e-26	Naive	Rest
7.28292e-30	0.553625	0.271	0.197	1.14633e-25	Naive	Wasl
9.70818e-30	0.558988	0.267	0.195	1.52807e-25	Naive	Sord
1.5799e-29	0.521706	0.343	0.267	2.48676e-25	Naive	Cep350
1.93386e-29	0.358612	0.493	0.409	3.04389e-25	Naive	Ppp1r21
2.67161e-29	0.473375	0.359	0.283	4.20511e-25	Naive	Ppm1a
3.26585e-29	0.41719	0.399	0.318	5.14044e-25	Naive	Map4k4
3.49649e-29	0.509903	0.3	0.225	5.50348e-25	Naive	Tbl1xr1
6.45824e-29	0.467059	0.377	0.301	1.01653e-24	Naive	Ripk1
7.66141e-29	0.553029	0.257	0.186	1.20591e-24	Naive	Nub1
8.08733e-29	0.451424	0.4	0.323	1.27295e-24	Naive	Wac
8.55159e-29	0.604996	0.415	0.347	1.34602e-24	Naive	Lsp1
8.69515e-29	0.454797	0.362	0.284	1.36862e-24	Naive	Rela
9.87532e-29	0.425705	0.355	0.276	1.55437e-24	Naive	Csf2rb
1.02717e-28	0.450372	0.431	0.357	1.61676e-24	Naive	Prpf4b
1.05052e-28	0.315977	0.672	0.626	1.65352e-24	Naive	G3bp2
1.60525e-28	0.465316	0.458	0.387	2.52667e-24	Naive	Ccdc88a
1.98789e-28	0.266499	0.59	0.5	3.12893e-24	Naive	Ap1b1
3.65217e-28	0.604902	0.256	0.188	5.74852e-24	Naive	Col4a3bp
5.25536e-28	0.502351	0.348	0.274	8.27193e-24	Naive	Zfp148
5.6781e-28	0.48359	0.317	0.243	8.93732e-24	Naive	Stx5a
6.10762e-28	0.342746	0.609	0.551	9.61339e-24	Naive	Cflar
6.83082e-28	0.403387	0.438	0.361	1.07517e-23	Naive	Arhgef2
7.22386e-28	0.411412	0.417	0.339	1.13704e-23	Naive	Mat2b
8.47486e-28	0.411246	0.509	0.439	1.33394e-23	Naive	Smc1a
1.01309e-27	0.502854	0.252	0.182	1.5946e-23	Naive	Arhgef10l
1.06315e-27	0.302582	0.578	0.498	1.67339e-23	Naive	Csk
1.30029e-27	0.54177	0.268	0.199	2.04666e-23	Naive	Fbxo11
1.80783e-27	0.5925	0.253	0.186	2.84553e-23	Naive	Oxr1
1.95942e-27	0.567602	0.288	0.218	3.08413e-23	Naive	Nbeal1
2.32994e-27	0.531756	0.264	0.194	3.66732e-23	Naive	Stk24
2.70297e-27	0.379567	0.444	0.364	4.25447e-23	Naive	Wdfy3
3.40063e-27	0.462863	0.332	0.257	5.3526e-23	Naive	March7
3.53301e-27	0.393236	0.434	0.357	5.56095e-23	Naive	Pum2
3.62044e-27	0.36419	0.451	0.371	5.69857e-23	Naive	Dram2
3.66911e-27	0.424513	0.431	0.358	5.77518e-23	Naive	Tep1
4.72682e-27	0.390171	0.493	0.421	7.44002e-23	Naive	Tab2
8.21553e-27	0.519333	0.342	0.272	1.29312e-22	Naive	Ankrd12
1.60413e-26	0.416453	0.452	0.38	2.52491e-22	Naive	Fam21
2.17056e-26	0.356156	0.437	0.358	3.41646e-22	Naive	Atp13a2
3.01462e-26	0.444173	0.357	0.282	4.745e-22	Naive	Dennd1a
4.27216e-26	0.476821	0.287	0.217	6.72439e-22	Naive	Arrdc1
5.56231e-26	0.386926	0.406	0.328	8.75508e-22	Naive	R3hdm4
6.05444e-26	0.516279	0.305	0.235	9.52969e-22	Naive	Tgif1
7.63561e-26	0.390549	0.25	0.18	1.20184e-21	Naive	Ddah2
1.43256e-25	0.477228	0.343	0.274	2.25485e-21	Naive	Stag1
2.35165e-25	0.480428	0.282	0.213	3.7015e-21	Naive	Ubald1
2.56282e-25	0.3245	0.569	0.5	4.03388e-21	Naive	Kdelr1
3.09418e-25	0.431046	0.404	0.335	4.87023e-21	Naive	Rbm26
3.09671e-25	0.312651	0.541	0.467	4.87422e-21	Naive	Fam32a
3.46871e-25	0.278354	0.86	0.864	5.45975e-21	Naive	Iqgap1
5.30984e-25	0.551158	0.258	0.193	8.35768e-21	Naive	Zfp292
6.3136e-25	0.488617	0.305	0.237	9.9376e-21	Naive	Srpk2
6.35199e-25	0.402699	0.462	0.396	9.99803e-21	Naive	Tgoln1
8.07057e-25	0.409983	0.975	0.977	1.27031e-20	Naive	Mt1
8.78956e-25	0.445575	0.271	0.202	1.38348e-20	Naive	Rassf5
9.83808e-25	0.541318	0.283	0.216	1.54851e-20	Naive	Itga6
1.10642e-24	0.426549	0.347	0.275	1.74151e-20	Naive	Smad4
1.24767e-24	0.380567	0.483	0.414	1.96383e-20	Naive	Fam3c
2.15347e-24	0.315974	0.57	0.5	3.38956e-20	Naive	Ilk
2.19407e-24	0.482195	0.32	0.253	3.45346e-20	Naive	Gmip
2.20287e-24	0.338392	0.535	0.461	3.46732e-20	Naive	Eps8
3.03099e-24	0.296516	0.624	0.572	4.77078e-20	Naive	Cnpy2
3.46054e-24	0.41816	0.381	0.309	5.44689e-20	Naive	Peak1
4.92231e-24	0.599003	0.296	0.229	7.74771e-20	Naive	Sgk1
5.17182e-24	0.390543	0.422	0.352	8.14044e-20	Naive	Snx8
6.36187e-24	0.497731	0.272	0.207	1.00136e-19	Naive	Fam53b
6.63556e-24	0.469401	0.307	0.24	1.04444e-19	Naive	Ccm2
7.04171e-24	0.383971	0.409	0.337	1.10837e-19	Naive	Rasa1
9.44175e-24	0.490794	0.282	0.215	1.48613e-19	Naive	Naga
1.138e-23	0.367138	0.554	0.496	1.79121e-19	Naive	Hnrnph1
1.35134e-23	0.458297	0.307	0.239	2.12701e-19	Naive	Rsbn1
3.23714e-23	0.59971	0.273	0.213	5.09526e-19	Naive	Psd3
3.7935e-23	0.4914	0.258	0.195	5.97096e-19	Naive	Rc3h1
3.81123e-23	0.455561	0.287	0.222	5.99888e-19	Naive	Mdm4
4.68003e-23	0.545522	0.252	0.19	7.36637e-19	Naive	Per1
4.84354e-23	0.298898	0.602	0.545	7.62373e-19	Naive	Ubap2l
4.94663e-23	0.432673	0.363	0.296	7.786e-19	Naive	Ube2q2
1.08368e-22	0.291736	0.571	0.51	1.70571e-18	Naive	Rab11b
1.10576e-22	0.381619	0.36	0.289	1.74047e-18	Naive	Tmem159
1.18303e-22	0.368106	0.369	0.298	1.8621e-18	Naive	Sirt7
1.22991e-22	0.338003	0.486	0.416	1.93589e-18	Naive	Igbp1
1.42689e-22	0.448583	0.266	0.202	2.24593e-18	Naive	Rab5b
1.53145e-22	0.464038	0.281	0.216	2.41051e-18	Naive	Tmem131
1.60526e-22	0.493944	0.298	0.233	2.52668e-18	Naive	Pdgfb
2.34818e-22	0.438581	0.304	0.239	3.69603e-18	Naive	Gon4l
2.404e-22	0.452581	0.291	0.226	3.7839e-18	Naive	Jarid2
2.40745e-22	0.507423	0.25	0.189	3.78933e-18	Naive	Pik3c2a
2.63522e-22	0.377834	0.37	0.302	4.14783e-18	Naive	Mettl9
2.75326e-22	0.414774	0.384	0.318	4.33363e-18	Naive	Cpne3
3.05491e-22	0.47643	0.294	0.232	4.80843e-18	Naive	Rbbp8
3.40766e-22	0.38432	0.41	0.342	5.36366e-18	Naive	Plekho2
5.16112e-22	0.507171	0.273	0.212	8.1236e-18	Naive	Sp1
5.59335e-22	0.413032	0.355	0.289	8.80393e-18	Naive	Slu7
6.04646e-22	0.470937	0.256	0.194	9.51712e-18	Naive	Gdi1
6.26866e-22	0.385892	0.397	0.33	9.86687e-18	Naive	Dnajc13
1.06933e-21	0.429468	0.355	0.29	1.68313e-17	Naive	Limd1
1.17224e-21	0.339747	0.446	0.376	1.84511e-17	Naive	Gna15
1.21167e-21	0.319775	0.428	0.354	1.90717e-17	Naive	Sash1
1.2407e-21	0.289356	0.577	0.502	1.95286e-17	Naive	Pou2f2
1.73972e-21	0.349319	0.445	0.376	2.73832e-17	Naive	Trim8
1.99012e-21	0.412537	0.364	0.299	3.13245e-17	Naive	Tbc1d14
2.06491e-21	0.308065	0.552	0.491	3.25016e-17	Naive	Mbnl2
2.73463e-21	0.323773	0.472	0.404	4.3043e-17	Naive	Glg1
2.97977e-21	0.363386	0.418	0.352	4.69017e-17	Naive	Ctcf
3.80826e-21	0.34819	0.295	0.227	5.9942e-17	Naive	mt-Atp8
4.51933e-21	0.405752	0.427	0.367	7.11343e-17	Naive	Phip
4.83293e-21	0.460798	0.297	0.235	7.60704e-17	Naive	Lpcat1
5.18516e-21	0.277851	0.499	0.427	8.16145e-17	Naive	Tmem141
5.75644e-21	0.398246	0.401	0.338	9.06064e-17	Naive	Slk
5.85299e-21	0.402745	0.368	0.303	9.21261e-17	Naive	Tmf1
8.2368e-21	0.44538	0.306	0.243	1.29647e-16	Naive	Zcchc7
8.63623e-21	0.319593	0.462	0.394	1.35934e-16	Naive	Prkacb
9.02223e-21	0.513544	0.274	0.215	1.4201e-16	Naive	Mga
1.6102e-20	0.457847	0.284	0.224	2.53445e-16	Naive	Nck1
1.97963e-20	0.404237	0.359	0.295	3.11594e-16	Naive	Fam134a
2.13707e-20	0.279897	0.644	0.6	3.36374e-16	Naive	Rock1
2.24206e-20	0.387464	0.354	0.289	3.52901e-16	Naive	St6galnac4
2.36735e-20	0.694071	0.331	0.276	3.72621e-16	Naive	Ptger4
2.48293e-20	0.514682	0.272	0.213	3.90813e-16	Naive	Kdm5a
2.6564e-20	0.373787	0.379	0.314	4.18118e-16	Naive	Rps6ka1
2.75028e-20	0.432473	0.287	0.226	4.32895e-16	Naive	Rnf141
2.95302e-20	0.464811	0.293	0.232	4.64806e-16	Naive	1700017B05Rik
3.1236e-20	0.356258	0.397	0.331	4.91654e-16	Naive	Stat6
3.20421e-20	0.26383	0.612	0.557	5.04343e-16	Naive	Igsf6
3.52695e-20	0.440306	0.299	0.239	5.55142e-16	Naive	Sppl3
6.90897e-20	0.30894	0.46	0.391	1.08747e-15	Naive	Trpc4ap
7.78649e-20	0.444016	0.348	0.287	1.22559e-15	Naive	Zdhhc20
8.01114e-20	0.35946	0.459	0.394	1.26095e-15	Naive	Mfsd11
8.17928e-20	0.290619	0.443	0.373	1.28742e-15	Naive	Trafd1
1.17361e-19	0.397571	0.328	0.266	1.84726e-15	Naive	Pnrc2
1.57776e-19	0.754714	0.365	0.315	2.48339e-15	Naive	Gadd45b
1.64158e-19	0.414579	0.334	0.274	2.58385e-15	Naive	Clcn4
1.67716e-19	0.384108	0.321	0.258	2.63985e-15	Naive	Cyhr1
1.92003e-19	0.440541	0.254	0.196	3.02213e-15	Naive	Synrg
2.07823e-19	0.29556	0.561	0.506	3.27114e-15	Naive	Rab8b
2.25796e-19	0.473756	0.259	0.201	3.55403e-15	Naive	Map3k11
2.63125e-19	0.430095	0.262	0.204	4.14159e-15	Naive	Cdk13
4.10162e-19	0.378515	0.39	0.329	6.45595e-15	Naive	Ppp1r9b
4.74816e-19	0.420509	0.28	0.221	7.4736e-15	Naive	Slc25a36
5.34996e-19	0.457232	0.278	0.22	8.42084e-15	Naive	Gabarapl1
8.20197e-19	0.341958	0.46	0.4	1.29099e-14	Naive	Taok1
8.47543e-19	0.413281	0.322	0.264	1.33403e-14	Naive	Fam76a
1.55779e-18	0.375625	0.378	0.318	2.45197e-14	Naive	Atxn2l
2.16227e-18	0.41029	0.294	0.236	3.40342e-14	Naive	Arrdc4
2.27784e-18	0.363157	0.451	0.395	3.58531e-14	Naive	Dock2
2.29129e-18	0.369706	0.314	0.254	3.60649e-14	Naive	Mark2
2.69141e-18	0.323957	0.408	0.344	4.23628e-14	Naive	Yipf4
3.2147e-18	0.290566	0.5	0.44	5.05993e-14	Naive	Ensa
3.49399e-18	0.407239	0.31	0.252	5.49954e-14	Naive	Vegfb
4.02724e-18	0.461136	0.293	0.238	6.33887e-14	Naive	Ddx3y
6.61169e-18	0.422973	0.27	0.213	1.04068e-13	Naive	H2-Ke6
7.05519e-18	0.263111	0.473	0.403	1.11049e-13	Naive	Cnn2
7.54913e-18	0.39277	0.314	0.256	1.18823e-13	Naive	Tlk1
8.74253e-18	0.386494	0.407	0.35	1.37607e-13	Naive	Tmbim1
1.02719e-17	0.354874	0.433	0.375	1.6168e-13	Naive	Filip1l
1.05794e-17	0.31552	0.46	0.402	1.6652e-13	Naive	Smchd1
1.173e-17	0.259519	0.586	0.533	1.8463e-13	Naive	Eif4b
1.26512e-17	0.381237	0.297	0.239	1.9913e-13	Naive	Ehmt2
1.30965e-17	0.31597	0.339	0.276	2.06139e-13	Naive	Idh1
1.34281e-17	0.294547	0.69	0.649	2.11358e-13	Naive	Marcksl1
1.85691e-17	0.374792	0.353	0.294	2.92278e-13	Naive	Msl1
2.04806e-17	0.375353	0.31	0.252	3.22365e-13	Naive	Vrk2
2.29325e-17	0.407973	0.255	0.2	3.60957e-13	Naive	Abcc5
2.81994e-17	0.35839	0.281	0.223	4.43858e-13	Naive	Mitf
3.71486e-17	0.269261	0.495	0.432	5.84718e-13	Naive	Ube2e3
4.69971e-17	0.448459	0.257	0.204	7.39735e-13	Naive	Ube2h
7.37936e-17	0.421117	0.334	0.281	1.16151e-12	Naive	Ethe1
1.01089e-16	0.347216	0.343	0.285	1.59114e-12	Naive	Paip1
1.02916e-16	0.454586	0.325	0.271	1.6199e-12	Naive	Colec12
1.08014e-16	0.392442	0.349	0.293	1.70013e-12	Naive	Pum1
1.08954e-16	0.307826	0.355	0.294	1.71494e-12	Naive	Cnot4
1.42392e-16	0.338974	0.434	0.378	2.24126e-12	Naive	Usp8
1.4872e-16	0.339174	0.349	0.29	2.34085e-12	Naive	Ikzf1
2.10156e-16	0.42499	0.291	0.238	3.30785e-12	Naive	Atf6
2.47401e-16	0.339325	0.348	0.29	3.8941e-12	Naive	Tec
2.68901e-16	0.260895	0.636	0.6	4.23251e-12	Naive	Wdr26
5.37145e-16	0.420397	0.322	0.27	8.45466e-12	Naive	Sptan1
5.81075e-16	0.39335	0.268	0.215	9.14612e-12	Naive	AI837181
1.37871e-15	0.36084	0.327	0.272	2.17009e-11	Naive	Mif4gd
1.40248e-15	0.322846	0.414	0.358	2.2075e-11	Naive	Kif1b
1.73016e-15	0.371976	0.317	0.264	2.72328e-11	Naive	Zmynd8
1.74405e-15	0.407146	0.266	0.215	2.74514e-11	Naive	Tlr4
1.89786e-15	0.358053	0.314	0.259	2.98723e-11	Naive	Zmynd11
1.94015e-15	0.399691	0.332	0.28	3.0538e-11	Naive	Smek2
2.34471e-15	0.339212	0.427	0.374	3.69057e-11	Naive	Cebpz
2.49286e-15	0.309506	0.368	0.311	3.92376e-11	Naive	AB124611
3.5025e-15	0.3098	0.501	0.451	5.51294e-11	Naive	Rsrc2
3.87318e-15	0.260485	0.517	0.464	6.09638e-11	Naive	Sirt2
4.18182e-15	0.40954	0.284	0.234	6.58219e-11	Naive	Herc2
6.51592e-15	0.539437	0.282	0.237	1.02561e-10	Naive	Ccl3
8.80923e-15	0.330763	0.401	0.349	1.38657e-10	Naive	Mcee
1.40333e-14	0.3469	0.338	0.286	2.20884e-10	Naive	Hipk1
1.68406e-14	0.393931	0.335	0.285	2.65071e-10	Naive	Slc38a2
2.90454e-14	0.370571	0.288	0.238	4.57175e-10	Naive	Med13
3.1919e-14	0.304477	0.4	0.346	5.02406e-10	Naive	Dmxl1
4.53876e-14	0.276578	0.495	0.446	7.14401e-10	Naive	Rdx
4.85131e-14	0.301071	0.386	0.334	7.63596e-10	Naive	Dnmt3a
5.05098e-14	0.362246	0.332	0.282	7.95024e-10	Naive	Prorsd1
5.70891e-14	0.370086	0.257	0.208	8.98583e-10	Naive	Crtc3
5.9603e-14	0.394091	0.25	0.202	9.38151e-10	Naive	Gm6483
6.00813e-14	0.343881	0.409	0.361	9.45679e-10	Naive	Epb41l2
7.70887e-14	0.26515	0.338	0.283	1.21338e-09	Naive	Tns3
1.04478e-13	0.351012	0.272	0.223	1.64448e-09	Naive	Osbpl8
1.16259e-13	0.502188	0.371	0.331	1.82991e-09	Naive	Sertad1
1.22577e-13	0.355041	0.273	0.223	1.92936e-09	Naive	Mfap3
2.08033e-13	0.309424	0.343	0.292	3.27444e-09	Naive	Hiat1
2.22764e-13	0.279695	0.404	0.353	3.50631e-09	Naive	Ctnnd1
2.32573e-13	0.365014	0.328	0.279	3.66071e-09	Naive	Usp24
2.4869e-13	0.304262	0.385	0.335	3.91438e-09	Naive	N4bp2l2
3.08767e-13	0.343979	0.356	0.307	4.86e-09	Naive	Rabep1
3.50353e-13	0.256291	0.517	0.471	5.51456e-09	Naive	Gsk3b
4.41418e-13	0.39004	0.268	0.222	6.94791e-09	Naive	Ktn1
5.56826e-13	0.302826	0.372	0.322	8.76444e-09	Naive	Dctn1
7.3617e-13	0.363906	0.272	0.225	1.15873e-08	Naive	Ing1
7.55173e-13	0.35142	0.253	0.206	1.18864e-08	Naive	Rnf146
8.4205e-13	0.333445	0.332	0.285	1.32539e-08	Naive	Slc35b2
9.24225e-13	0.318122	0.332	0.283	1.45473e-08	Naive	Taz
1.0715e-12	0.349053	0.296	0.249	1.68655e-08	Naive	Rbm6
1.1169e-12	0.375111	0.275	0.229	1.758e-08	Naive	Fau
1.16466e-12	0.27713	0.368	0.317	1.83318e-08	Naive	Fbxw2
1.39632e-12	0.638319	0.416	0.385	2.1978e-08	Naive	Pim1
1.49547e-12	0.257991	0.447	0.396	2.35387e-08	Naive	Yeats4
1.64256e-12	0.355022	0.316	0.27	2.58538e-08	Naive	Trmt1
1.76027e-12	0.250041	0.4	0.348	2.77066e-08	Naive	Manbal
1.90875e-12	0.347276	0.304	0.258	3.00438e-08	Naive	Smarcc2
2.63558e-12	0.368491	0.319	0.275	4.14841e-08	Naive	Itsn2
2.93737e-12	0.282828	0.381	0.332	4.62343e-08	Naive	Fam114a2
3.31208e-12	0.354419	0.283	0.238	5.21322e-08	Naive	Gtf2i
3.66586e-12	0.352519	0.25	0.205	5.77007e-08	Naive	Pacs2
3.68431e-12	0.347759	0.314	0.271	5.7991e-08	Naive	Plscr3
3.97581e-12	0.293836	0.353	0.305	6.25793e-08	Naive	Myo9b
5.77682e-12	0.348712	0.298	0.254	9.09271e-08	Naive	Snx24
5.7836e-12	0.312159	0.359	0.312	9.10339e-08	Naive	Diaph2
6.20101e-12	0.255642	0.498	0.456	9.76039e-08	Naive	Hmgcl
6.26721e-12	0.27919	0.436	0.39	9.86459e-08	Naive	Smim10l1
6.44052e-12	0.371139	0.296	0.252	1.01374e-07	Naive	Etv6
6.94644e-12	0.35192	0.336	0.292	1.09337e-07	Naive	Zc3h13
6.95485e-12	0.389645	0.265	0.222	1.09469e-07	Naive	Csnk1g3
8.80299e-12	0.360081	0.279	0.235	1.38559e-07	Naive	Kif2a
1.02029e-11	0.365341	0.262	0.218	1.60593e-07	Naive	Mllt10
1.12931e-11	0.281285	0.387	0.34	1.77754e-07	Naive	Acap2
1.23856e-11	0.265224	0.405	0.355	1.94949e-07	Naive	Gpr137b
1.25116e-11	0.301803	0.276	0.231	1.96933e-07	Naive	Tbc1d15
1.87187e-11	0.303833	0.333	0.288	2.94632e-07	Naive	Smg1
1.97887e-11	0.328329	0.254	0.21	3.11474e-07	Naive	Wdr33
2.11344e-11	0.326247	0.31	0.265	3.32655e-07	Naive	Ep400
2.2598e-11	0.324391	0.275	0.23	3.55692e-07	Naive	Il21r
2.41281e-11	0.25305	0.422	0.374	3.79777e-07	Naive	Cul1
2.85374e-11	0.35237	0.25	0.208	4.49178e-07	Naive	Pddc1
2.93978e-11	0.310724	0.398	0.354	4.62722e-07	Naive	Trip11
3.15577e-11	0.347356	0.348	0.306	4.96719e-07	Naive	Akap9
3.47185e-11	0.313635	0.309	0.265	5.46469e-07	Naive	Cdc40
4.13186e-11	0.324463	0.363	0.322	6.50355e-07	Naive	Pcif1
6.39406e-11	0.296516	0.364	0.32	1.00643e-06	Naive	Elk3
7.57889e-11	0.360378	0.284	0.243	1.19292e-06	Naive	Slc15a4
7.69101e-11	0.294646	0.281	0.236	1.21057e-06	Naive	Oser1
9.11784e-11	0.316984	0.293	0.25	1.43515e-06	Naive	Ankhd1
9.28875e-11	0.308315	0.36	0.316	1.46205e-06	Naive	Zfp638
9.85169e-11	0.277289	0.27	0.227	1.55066e-06	Naive	Slamf7
1.56193e-10	0.315124	0.337	0.294	2.45848e-06	Naive	Ubr2
1.64575e-10	0.318075	0.316	0.274	2.59041e-06	Naive	Ubn2
1.85378e-10	0.306671	0.308	0.266	2.91785e-06	Naive	Aldh7a1
2.30235e-10	0.340231	0.398	0.36	3.6239e-06	Naive	Adgre5
3.66226e-10	0.250421	0.404	0.36	5.76439e-06	Naive	Brd4
3.78142e-10	0.359401	0.433	0.404	5.95195e-06	Naive	Vcam1
3.84705e-10	0.302521	0.279	0.238	6.05525e-06	Naive	Fundc1
4.38787e-10	0.281164	0.338	0.295	6.90651e-06	Naive	Tnfrsf13b
4.79886e-10	0.322972	0.297	0.257	7.55341e-06	Naive	Ubac2
7.32671e-10	0.31377	0.368	0.33	1.15322e-05	Naive	Cep170
8.27225e-10	0.317191	0.254	0.214	1.30205e-05	Naive	Pald1
1.4391e-09	0.340405	0.273	0.235	2.26514e-05	Naive	Chd8
1.43971e-09	0.309209	0.251	0.212	2.2661e-05	Naive	Frmd4a
1.49541e-09	0.262629	0.423	0.386	2.35377e-05	Naive	Rab24
1.61559e-09	0.33142	0.288	0.251	2.54295e-05	Naive	Slc25a28
3.57096e-09	0.253956	0.404	0.365	5.6207e-05	Naive	Safb2
3.65156e-09	0.398551	0.301	0.265	5.74755e-05	Naive	Casp4
4.78163e-09	0.28717	0.346	0.307	7.52628e-05	Naive	Tnks2
4.9028e-09	0.306595	0.272	0.234	7.717e-05	Naive	Tnrc6a
1.1034e-08	0.286025	0.302	0.264	0.000173675	Naive	Plekhf2
1.23978e-08	0.304185	0.348	0.313	0.000195141	Naive	Ccnd3
2.24733e-08	0.261531	0.311	0.275	0.000353729	Naive	Setd5
3.82124e-08	0.282281	0.317	0.281	0.000601463	Naive	Zmiz2
4.13595e-08	0.291163	0.263	0.228	0.000650998	Naive	Dcaf11
4.62309e-08	0.255706	0.396	0.362	0.000727674	Naive	Sbno1
6.45423e-08	0.288793	0.256	0.221	0.0010159	Naive	Rnf111
7.91153e-08	0.31214	0.269	0.236	0.00124527	Naive	Supt6
8.1226e-08	0.250996	0.321	0.284	0.0012785	Naive	Ctbp2
1.27777e-07	0.274717	0.303	0.269	0.00201121	Naive	Supt5
1.73883e-07	0.265344	0.295	0.26	0.00273692	Naive	Mib1
2.28259e-07	0.260541	0.305	0.27	0.0035928	Naive	Dctn5
2.3424e-07	0.250355	0.355	0.322	0.00368693	Naive	Baz1b
2.76794e-07	0.269204	0.256	0.222	0.00435673	Naive	Glb1
2.91335e-07	0.264366	0.25	0.216	0.00458562	Naive	Sertad2
3.68884e-07	0.254254	0.262	0.228	0.00580623	Naive	Rexo1
4.44951e-07	0.263432	0.298	0.264	0.00700353	Naive	Rfc1
5.60473e-07	0.281402	0.286	0.254	0.00882184	Naive	Parp2
9.70236e-07	0.261338	0.285	0.254	0.0152715	Naive	Ubr5
1.11385e-06	0.262359	0.269	0.238	0.017532	Naive	1110059G10Rik
2.56466e-06	0.29229	0.264	0.236	0.0403677	Naive	Rpain
3.89566e-06	0.276796	0.264	0.236	0.0613178	Naive	Cyth3
4.33179e-06	0.299238	0.25	0.222	0.0681824	Naive	Cast
5.89997e-06	0.253009	0.284	0.255	0.0928655	Naive	Ssfa2
6.24273e-06	0.265306	0.254	0.226	0.0982606	Naive	Otud5
1.38071e-05	0.290088	0.252	0.226	0.217324	Naive	Gigyf2
4.91894e-05	0.280211	0.26	0.237	0.774241	Naive	Gkap1
0.000753086	0.613779	0.495	0.507	1	Naive	Cxcl2
0	4.99246	0.649	0.061	0	LPS	Ccl5
0	2.77982	0.703	0.246	0	LPS	Glrx
0	1.95938	0.707	0.275	0	LPS	Ddx39
0	2.53765	0.589	0.158	0	LPS	Srm
0	3.22838	0.518	0.092	0	LPS	Clec4d
0	1.85029	0.694	0.275	0	LPS	Mrps28
0	2.4083	0.557	0.145	0	LPS	Ppa1
0	3.18054	0.491	0.083	0	LPS	Mmp14
0	1.71903	0.788	0.384	0	LPS	Nhp2
0	1.82169	0.644	0.26	0	LPS	Tubb4b
0	1.72278	0.688	0.312	0	LPS	Snrpa1
0	2.17182	0.55	0.175	0	LPS	Eef1e1
0	2.68539	0.893	0.522	0	LPS	Sod2
0	11.9947	0.37	0.002	0	LPS	Saa3
0	1.59678	0.806	0.439	0	LPS	C1qbp
0	1.56887	0.733	0.37	0	LPS	Lrrc59
0	1.50252	0.727	0.366	0	LPS	Psmd14
0	1.75741	0.673	0.317	0	LPS	Ybx3
0	1.49516	0.815	0.459	0	LPS	Eif2s1
0	1.83062	0.568	0.215	0	LPS	Mrto4
0	1.7777	0.6	0.249	0	LPS	Cycs
0	1.56464	0.794	0.446	0	LPS	Pa2g4
0	1.99984	0.815	0.47	0	LPS	Lpl
0	1.49044	0.722	0.38	0	LPS	Timm17a
0	1.50024	0.703	0.362	0	LPS	Ebna1bp2
0	2.8205	0.9	0.559	0	LPS	Ccl7
0	1.82735	0.508	0.177	0	LPS	Bola3
0	2.2062	0.451	0.12	0	LPS	Pno1
0	1.33728	0.719	0.39	0	LPS	Eif1ax
0	1.33763	0.855	0.527	0	LPS	Psmc5
0	1.70718	0.555	0.228	0	LPS	Bcl2a1a
0	1.29889	0.797	0.472	0	LPS	Psmc4
0	1.95612	0.954	0.63	0	LPS	Mif
0	1.95164	0.827	0.505	0	LPS	Msr1
0	1.82368	0.502	0.181	0	LPS	Mrps18b
0	3.74565	0.372	0.054	0	LPS	Nr1h3
0	1.31516	0.661	0.343	0	LPS	Higd1a
0	1.30254	0.866	0.549	0	LPS	Ndufb6
0	2.08219	0.443	0.133	0	LPS	Plaur
0	3.09352	0.391	0.082	0	LPS	Ch25h
0	1.42325	0.704	0.395	0	LPS	Gm26917
0	2.48527	0.439	0.131	0	LPS	Isg15
0	1.19356	0.819	0.515	0	LPS	Rexo2
0	1.51449	0.542	0.239	0	LPS	Slc35b1
0	1.30523	0.719	0.418	0	LPS	Prmt1
0	1.14886	0.843	0.542	0	LPS	Banf1
0	1.18007	0.838	0.538	0	LPS	Psmd7
0	3.1357	0.363	0.064	0	LPS	Irf7
0	1.21346	0.813	0.514	0	LPS	Cyc1
0	1.83332	0.455	0.158	0	LPS	Thyn1
0	1.46629	0.61	0.313	0	LPS	Tomm40
0	1.71077	0.498	0.201	0	LPS	Nudcd2
0	1.50399	0.519	0.223	0	LPS	Timm10
0	1.51083	0.566	0.27	0	LPS	Nop58
0	1.24273	0.865	0.57	0	LPS	Psmb7
0	1.70293	0.56	0.265	0	LPS	Cpd
0	1.26859	0.736	0.441	0	LPS	Mrpl12
0	1.739	0.515	0.221	0	LPS	Creld2
0	1.46689	0.918	0.625	0	LPS	Aprt
0	1.59772	0.515	0.225	0	LPS	Dtymk
0	1.73856	0.934	0.644	0	LPS	Capg
0	1.08576	0.749	0.459	0	LPS	Mrpl54
0	1.22165	0.846	0.557	0	LPS	Fbl
0	1.266	0.891	0.603	0	LPS	Cct7
0	1.18109	0.805	0.518	0	LPS	Bola2
0	1.1392	0.715	0.428	0	LPS	Alyref
0	1.56369	0.921	0.635	0	LPS	Hspd1
0	1.1658	0.823	0.537	0	LPS	Psmc2
0	1.21457	0.896	0.611	0	LPS	Ndufa12
0	1.17887	0.726	0.442	0	LPS	Psmd12
0	1.23505	0.87	0.587	0	LPS	Mrpl20
0	1.1153	0.81	0.528	0	LPS	Srsf7
0	3.25574	0.388	0.108	0	LPS	Acp5
0	1.1003	0.733	0.454	0	LPS	Cops6
0	1.5964	0.902	0.624	0	LPS	Gapdh
0	1.08518	0.733	0.455	0	LPS	Hspa9
0	2.36398	0.399	0.122	0	LPS	Zbp1
0	1.36839	0.789	0.512	0	LPS	Cdkn1a
0	1.38883	0.614	0.337	0	LPS	Lap3
0	1.05411	0.814	0.537	0	LPS	Ube2m
0	1.18806	0.873	0.597	0	LPS	Snrpd1
0	1.26757	0.93	0.655	0	LPS	Mdh2
0	1.08878	0.749	0.476	0	LPS	Psmd6
0	1.0566	0.778	0.506	0	LPS	Mrpl17
0	1.12357	0.692	0.42	0	LPS	Psmc6
0	1.18811	0.894	0.623	0	LPS	Cacybp
0	1.22129	0.87	0.599	0	LPS	Pgam1
0	1.06233	0.735	0.464	0	LPS	Ndufs4
0	1.11875	0.689	0.419	0	LPS	Psmd11
0	1.24365	0.917	0.648	0	LPS	Cct3
0	0.98201	0.791	0.523	0	LPS	Rwdd1
0	1.79931	0.758	0.494	0	LPS	Clec4n
0	1.6066	0.979	0.715	0	LPS	Nme1
0	1.0433	0.728	0.464	0	LPS	Mrpl18
0	1.04336	0.745	0.482	0	LPS	Psmd13
0	1.18525	0.867	0.608	0	LPS	Psme2
0	1.09979	0.896	0.64	0	LPS	Hnrnpab
0	0.971611	0.759	0.504	0	LPS	Magoh
0	1.13858	0.83	0.577	0	LPS	Ehd1
0	0.981385	0.857	0.606	0	LPS	Snrpd3
0	0.913456	0.871	0.622	0	LPS	Ndufa11
0	0.958235	0.817	0.569	0	LPS	Uqcrc1
0	0.971081	0.782	0.535	0	LPS	Glrx3
0	0.939758	0.822	0.575	0	LPS	Chchd1
0	1.15696	0.749	0.503	0	LPS	Pdia4
0	1.00724	0.82	0.575	0	LPS	Eif6
0	1.1923	0.927	0.683	0	LPS	Ndufab1
0	1.32098	0.949	0.707	0	LPS	Psma6
0	0.848619	0.844	0.602	0	LPS	Uqcc2
0	1.0204	0.907	0.671	0	LPS	Tbcb
0	2.50837	0.921	0.685	0	LPS	Ccl2
0	1.44265	0.969	0.735	0	LPS	Ranbp1
0	1.00333	0.844	0.611	0	LPS	Phb2
0	0.922284	0.817	0.584	0	LPS	Tcp1
0	1.21731	0.952	0.725	0	LPS	Cct8
0	1.26968	0.967	0.75	0	LPS	Psmb3
0	1.0526	0.925	0.711	0	LPS	Cct2
0	1.0068	0.911	0.699	0	LPS	Psma5
0	0.812805	0.874	0.665	0	LPS	Vps29
0	0.905415	0.922	0.714	0	LPS	Pdcd5
0	0.970418	0.919	0.713	0	LPS	Psma1
0	0.875799	0.892	0.687	0	LPS	Mrps14
0	0.858987	0.845	0.641	0	LPS	U2af1
0	0.761951	0.908	0.706	0	LPS	Ndufc1
0	0.94965	0.935	0.733	0	LPS	Timm13
0	0.938674	0.895	0.694	0	LPS	Cndp2
0	0.757699	0.871	0.672	0	LPS	Wdr83os
0	0.88565	0.892	0.701	0	LPS	Hmgn1
0	0.782551	0.883	0.693	0	LPS	Rnh1
0	0.828326	0.888	0.698	0	LPS	Hnrnpa1
0	1.01045	0.95	0.76	0	LPS	Eif3i
0	0.939658	0.937	0.748	0	LPS	Atp5g3
0	1.01416	0.955	0.766	0	LPS	Eif2s2
0	0.855315	0.931	0.743	0	LPS	Ndufs5
0	0.967562	0.905	0.717	0	LPS	Tomm20
0	1.14994	0.947	0.766	0	LPS	Ldha
0	1.2051	0.966	0.787	0	LPS	Mrpl52
0	0.772241	0.919	0.748	0	LPS	Cct4
0	1.09571	0.948	0.777	0	LPS	Tuba1b
0	0.89368	0.942	0.772	0	LPS	Vcp
0	1.15898	0.968	0.798	0	LPS	Psmb5
0	1.9644	0.905	0.738	0	LPS	Ccl12
0	1.00201	0.892	0.725	0	LPS	Sdf2l1
0	1.00071	0.959	0.795	0	LPS	Psma4
0	1.27702	0.924	0.762	0	LPS	Esd
0	0.998349	0.96	0.798	0	LPS	Cct5
0	1.42658	0.98	0.824	0	LPS	Ppp1r14b
0	1.10746	0.967	0.811	0	LPS	Erh
0	1.38847	0.969	0.815	0	LPS	Manf
0	0.969404	0.924	0.771	0	LPS	Pycard
0	1.428	0.978	0.826	0	LPS	Bax
0	1.20724	0.978	0.826	0	LPS	Psmb6
0	0.862825	0.957	0.806	0	LPS	Calm3
0	1.1023	0.91	0.76	0	LPS	Lmna
0	1.17974	0.985	0.838	0	LPS	Psmb4
0	1.8765	0.992	0.845	0	LPS	Pkm
0	0.74302	0.938	0.792	0	LPS	Pebp1
0	0.719791	0.939	0.796	0	LPS	Snrpf
0	1.14995	0.98	0.839	0	LPS	Psma3
0	1.17239	0.971	0.835	0	LPS	Plin2
0	0.937458	0.965	0.832	0	LPS	Set
0	0.903659	0.971	0.839	0	LPS	Psmb2
0	0.704386	0.944	0.812	0	LPS	Krtcap2
0	1.10245	0.981	0.854	0	LPS	Psma2
0	1.50093	0.998	0.875	0	LPS	Rbm3
0	1.59323	0.993	0.872	0	LPS	Ran
0	0.897122	0.962	0.845	0	LPS	Abracl
0	1.33056	0.986	0.871	0	LPS	Tubb5
0	0.920146	0.981	0.868	0	LPS	Atp5o
0	0.816506	0.959	0.848	0	LPS	Anp32b
0	0.92271	0.974	0.866	0	LPS	Vdac2
0	0.680366	0.962	0.855	0	LPS	Snrpe
0	0.855574	0.988	0.891	0	LPS	Uqcrq
0	0.771978	0.979	0.883	0	LPS	Psmb1
0	0.785222	0.98	0.885	0	LPS	Dnaja1
0	0.613656	0.961	0.868	0	LPS	Ndufb9
0	1.22283	0.984	0.892	0	LPS	Aldoa
0	0.674323	0.979	0.89	0	LPS	Hn1
0	0.851338	0.977	0.888	0	LPS	Hsp90aa1
0	1.32333	0.979	0.896	0	LPS	Ms4a6d
0	1.20927	0.993	0.912	0	LPS	Eef1g
0	0.701931	0.98	0.901	0	LPS	Cox5b
0	1.44661	0.995	0.917	0	LPS	Hspe1
0	0.751211	0.985	0.912	0	LPS	Sec61g
0	0.593658	0.977	0.905	0	LPS	Dad1
0	1.45173	0.998	0.926	0	LPS	Atp5g1
0	0.816266	0.993	0.926	0	LPS	Rbx1
0	0.761936	0.985	0.919	0	LPS	Myl12a
0	1.00888	0.996	0.931	0	LPS	Dynll1
0	0.764427	0.99	0.925	0	LPS	Smdt1
0	0.829073	0.98	0.918	0	LPS	Pdia6
0	1.0501	0.995	0.934	0	LPS	Psma7
0	1.07139	0.98	0.919	0	LPS	Bst2
0	1.41447	0.998	0.938	0	LPS	Txn1
0	0.90177	0.995	0.936	0	LPS	Cox7b
0	1.21772	0.998	0.941	0	LPS	Cox5a
0	0.842041	0.991	0.935	0	LPS	Sec61b
0	0.621993	0.983	0.928	0	LPS	Atp5c1
0	0.966615	0.995	0.943	0	LPS	Ssr4
0	0.548965	0.987	0.936	0	LPS	Atp5a1
0	0.839526	0.993	0.943	0	LPS	Atp5f1
0	1.21062	0.997	0.947	0	LPS	Rps27l
0	1.25974	0.998	0.951	0	LPS	Slc25a5
0	0.746254	0.994	0.947	0	LPS	Cox7a2
0	0.600763	0.987	0.943	0	LPS	Efhd2
0	1.41265	0.993	0.951	0	LPS	Cstb
0	0.742911	0.995	0.956	0	LPS	Uqcrb
0	0.623443	0.993	0.955	0	LPS	Cox6a1
0	0.77624	0.976	0.94	0	LPS	Tspo
0	0.577324	0.987	0.952	0	LPS	Sepw1
0	1.03441	0.999	0.964	0	LPS	Atp5b
0	0.925757	0.952	0.917	0	LPS	S100a10
0	0.610422	0.99	0.956	0	LPS	Pomp
0	0.610545	0.993	0.959	0	LPS	Atp5d
0	1.19244	0.999	0.972	0	LPS	Eif4a1
0	0.648821	0.998	0.972	0	LPS	Rpl4
0	1.0839	0.998	0.973	0	LPS	Rps2
0	0.475443	0.993	0.97	0	LPS	Atp5j2
0	0.534897	0.996	0.973	0	LPS	Tceb2
0	0.582791	0.985	0.963	0	LPS	Ndufa4
0	0.560622	0.997	0.976	0	LPS	Slc25a3
0	1.32896	1	0.979	0	LPS	Eif5a
0	0.76416	0.995	0.975	0	LPS	Npm1
0	0.859783	0.997	0.98	0	LPS	Calr
0	0.908077	0.998	0.981	0	LPS	Hint1
0	1.33384	0.979	0.962	0	LPS	Lgals1
0	0.664354	0.996	0.981	0	LPS	Tagln2
0	0.592217	0.999	0.984	0	LPS	Atp5g2
0	0.525711	0.998	0.985	0	LPS	Atp5l
0	1.26107	0.999	0.991	0	LPS	Prdx1
0	0.585342	0.999	0.991	0	LPS	Chchd2
0	0.456038	0.998	0.99	0	LPS	Cox6b1
0	0.690888	0.995	0.989	0	LPS	Hspa5
0	0.59108	0.999	0.993	0	LPS	Atp5e
0	0.953412	1	0.995	0	LPS	Ctsz
0	0.779972	0.999	0.994	0	LPS	Btf3
0	0.65703	0.999	0.995	0	LPS	Rpl36al
0	0.429846	1	0.998	0	LPS	Naca
0	0.3917	1	0.999	0	LPS	Arpc2
0	0.517947	1	0.999	0	LPS	Ybx1
0	0.451854	1	0.999	0	LPS	Rps17
0	0.481156	1	0.999	0	LPS	Rps18
0	0.88445	1	0.999	0	LPS	Cfl1
0	0.474478	1	0.999	0	LPS	Cox8a
0	0.413592	1	1	0	LPS	Fcer1g
0	0.514676	1	1	0	LPS	Rpl12
0	0.744206	1	1	0	LPS	Rps6
0	0.463612	1	1	0	LPS	Sh3bgrl3
0	0.351143	1	1	0	LPS	Cdc42
0	0.489178	1	1	0	LPS	Rplp0
0	0.690911	1	1	0	LPS	Actb
0	0.551074	1	1	0	LPS	Arpc1b
0	0.50901	1	1	0	LPS	Rpl32
0	0.368511	1	1	0	LPS	Rps5
0	0.645606	1	1	0	LPS	Rps19
0	0.534473	1	1	0	LPS	Rpl18
0	0.354413	1	1	0	LPS	Rps3
0	0.312316	1	1	0	LPS	Rpl27a
0	0.318233	1	1	0	LPS	Rps13
0	0.330963	1	1	0	LPS	Rps15a
0	0.731673	1	1	0	LPS	Hspa8
0	0.308589	1	1	0	LPS	Eef1a1
0	0.714596	1	1	0	LPS	Rpsa
0	0.734628	1	1	0	LPS	Rpl14
0	0.647013	1	1	0	LPS	Ppia
0	0.474436	1	1	0	LPS	Rps27a
0	0.843239	1	1	0	LPS	Pfn1
0	0.553974	1	1	0	LPS	Rpl19
0	0.637995	0.999	0.999	0	LPS	Actg1
0	0.930281	1	1	0	LPS	Calm1
0	0.50599	1	1	0	LPS	Rpl8
0	0.39447	1	1	0	LPS	Rpl3
0	0.480715	1	1	0	LPS	Rpl24
0	0.733994	1	1	0	LPS	Hsp90ab1
8.05097e-308	0.689508	0.967	0.899	1.26722e-303	LPS	Taldo1
1.08272e-306	1.52877	0.506	0.216	1.7042e-302	LPS	Ubl4a
4.60862e-306	0.716602	0.93	0.779	7.25397e-302	LPS	Tkt
1.27962e-304	0.337366	1	1	2.01413e-300	LPS	Gnb2l1
2.1686e-304	0.668249	0.974	0.937	3.41337e-300	LPS	Psmb8
2.33741e-304	0.842516	0.817	0.577	3.67908e-300	LPS	Aurkaip1
2.13565e-303	1.53679	0.51	0.224	3.36152e-299	LPS	Gar1
2.41506e-303	0.621519	0.962	0.869	3.80131e-299	LPS	Srsf3
9.81626e-302	0.667451	0.928	0.784	1.54508e-297	LPS	Usmg5
3.8339e-300	0.406163	1	0.997	6.03456e-296	LPS	Ppib
7.72388e-300	1.1352	0.648	0.378	1.21574e-295	LPS	Eif3b
2.75749e-299	1.51264	0.517	0.234	4.34029e-295	LPS	Apex1
1.66259e-297	1.06525	0.681	0.417	2.61691e-293	LPS	Psmd2
1.13772e-296	0.749847	0.872	0.666	1.79076e-292	LPS	Lsm4
1.75772e-296	0.885231	0.783	0.54	2.76665e-292	LPS	Tmem167
5.28265e-296	0.765087	0.849	0.63	8.31489e-292	LPS	Sdc4
1.73042e-295	0.603543	0.962	0.887	2.72369e-291	LPS	Park7
2.55113e-294	0.815065	0.828	0.628	4.01547e-290	LPS	Mydgf
1.93613e-293	0.766731	0.852	0.643	3.04747e-289	LPS	Cope
2.45462e-293	0.56697	0.969	0.871	3.86356e-289	LPS	Ndufb7
2.82386e-293	0.741333	0.883	0.719	4.44476e-289	LPS	Ostc
5.70957e-293	0.82376	0.764	0.468	8.98687e-289	LPS	Flna
8.20114e-293	0.697747	0.907	0.746	1.29086e-288	LPS	Mrpl33
1.35092e-292	1.57281	0.485	0.206	2.12634e-288	LPS	Ak6
1.64444e-292	3.93901	0.262	0.026	2.58834e-288	LPS	Adam8
2.64891e-291	0.544492	0.993	0.988	4.16939e-287	LPS	Cotl1
4.65829e-290	1.19529	0.608	0.336	7.33214e-286	LPS	Bccip
1.13742e-289	1.68639	0.454	0.179	1.79029e-285	LPS	Idh3a
1.29215e-289	0.466117	0.993	0.962	2.03385e-285	LPS	Atp5j
1.671e-286	0.779138	0.839	0.632	2.63015e-282	LPS	Psmd4
1.92866e-286	0.75282	0.855	0.668	3.03571e-282	LPS	Ndufa8
2.33474e-286	0.792956	0.82	0.613	3.67488e-282	LPS	Ndufv2
1.22447e-283	0.685342	0.963	0.883	1.92731e-279	LPS	Ncl
4.12239e-282	0.521988	0.991	0.974	6.48864e-278	LPS	Pdia3
8.7783e-282	0.987169	0.761	0.533	1.3817e-277	LPS	Itgam
1.03973e-280	3.2264	0.268	0.033	1.63653e-276	LPS	Acot7
2.49376e-280	0.572647	0.976	0.922	3.92519e-276	LPS	Serbp1
3.10393e-280	0.408799	0.997	0.988	4.88559e-276	LPS	Cox6c
3.70919e-280	0.39763	1	1	5.83826e-276	LPS	Cyba
8.89676e-280	0.877908	0.766	0.541	1.40035e-275	LPS	Emg1
3.90144e-279	0.734831	0.861	0.672	6.14087e-275	LPS	Ptges3
6.31604e-279	0.742729	0.845	0.644	9.94145e-275	LPS	Taf10
8.21218e-279	0.84391	0.913	0.784	1.2926e-274	LPS	Pnp
1.36328e-278	2.13389	0.341	0.083	2.14581e-274	LPS	Mthfd2
2.96486e-278	1.54994	0.47	0.196	4.66669e-274	LPS	Atic
4.04012e-278	0.62686	0.926	0.782	6.35914e-274	LPS	Swi5
9.61574e-278	0.66112	0.904	0.752	1.51352e-273	LPS	Dynlrb1
1.11905e-276	0.895175	0.899	0.792	1.76138e-272	LPS	Rac2
3.24912e-276	1.5989	0.456	0.183	5.11412e-272	LPS	Ccdc86
4.90033e-275	1.11744	0.626	0.359	7.71311e-271	LPS	Psmd1
5.53041e-273	0.99092	0.689	0.442	8.70487e-269	LPS	Grpel1
1.22487e-272	1.17043	0.603	0.345	1.92795e-268	LPS	Psmd3
3.65294e-271	1.86207	0.379	0.117	5.74972e-267	LPS	Mettl1
4.15237e-271	0.753077	0.935	0.899	6.53584e-267	LPS	Coro1a
9.91895e-271	1.43077	0.496	0.225	1.56124e-266	LPS	Nubp1
1.34812e-270	0.725209	0.847	0.646	2.12194e-266	LPS	Ndufs6
3.19807e-270	1.07707	0.632	0.365	5.03377e-266	LPS	Mrpl21
7.96242e-270	0.869645	0.762	0.541	1.25329e-265	LPS	Txnl1
1.86701e-269	0.455092	1	1	2.93867e-265	LPS	B2m
3.71893e-269	0.529964	0.993	0.98	5.85359e-265	LPS	Cd68
4.08024e-269	0.927148	1	1	6.4223e-265	LPS	Fth1
1.14034e-267	0.586942	0.952	0.855	1.79489e-263	LPS	2010107E04Rik
1.54594e-267	0.45511	0.991	0.963	2.43331e-263	LPS	Arhgdia
1.9561e-267	0.790456	0.83	0.638	3.0789e-263	LPS	P4hb
2.81092e-267	0.317532	1	1	4.42439e-263	LPS	Cox4i1
9.74787e-267	0.741925	0.843	0.652	1.53431e-262	LPS	Psmc3
1.17381e-266	0.76593	0.842	0.641	1.84757e-262	LPS	Tpm4
6.99003e-266	2.00781	0.366	0.111	1.10023e-261	LPS	Aen
1.8234e-264	1.39833	0.49	0.217	2.87003e-260	LPS	Sssca1
2.17773e-263	1.1247	0.605	0.346	3.42774e-259	LPS	Ola1
3.09356e-263	1.33398	0.537	0.279	4.86926e-259	LPS	Prpf31
4.12542e-261	0.384008	1	1	6.4934e-257	LPS	Tmsb4x
2.41089e-260	0.666535	0.888	0.728	3.79475e-256	LPS	Sdhb
1.54202e-259	2.25976	0.333	0.089	2.42714e-255	LPS	Tma16
3.76066e-259	0.569677	0.955	0.862	5.91928e-255	LPS	Ndufb8
2.5863e-258	0.74668	0.836	0.658	4.07084e-254	LPS	Ssr2
6.80223e-258	0.781369	0.973	0.944	1.07067e-253	LPS	Prdx5
6.97944e-258	1.43235	0.484	0.222	1.09856e-253	LPS	Nop16
3.05441e-257	1.5024	0.451	0.188	4.80764e-253	LPS	Cisd1
4.4973e-257	1.00013	0.658	0.406	7.07875e-253	LPS	Ube2a
6.23787e-257	0.674856	0.937	0.826	9.81841e-253	LPS	Ap2m1
4.38991e-256	1.07096	0.626	0.37	6.90971e-252	LPS	Dnajc2
1.12988e-255	1.32772	0.527	0.264	1.77843e-251	LPS	Nop56
1.98638e-253	0.268513	1	1	3.12656e-249	LPS	Rps23
6.10137e-253	0.837557	0.766	0.551	9.60356e-249	LPS	Vdac1
1.91458e-251	0.267996	1	1	3.01354e-247	LPS	Rpl13a
4.20102e-251	0.943028	0.68	0.431	6.6124e-247	LPS	1500011K16Rik
2.21115e-250	0.933549	0.732	0.503	3.48035e-246	LPS	Hck
9.90313e-250	1.29975	0.583	0.336	1.55875e-245	LPS	Lgals3bp
1.91017e-249	0.646956	0.886	0.722	3.00661e-245	LPS	Bag1
2.15905e-249	0.780698	0.792	0.584	3.39834e-245	LPS	Mrpl42
2.35123e-249	1.10873	0.731	0.506	3.70084e-245	LPS	Anxa2
3.27432e-249	0.527266	0.962	0.874	5.15378e-245	LPS	Tbca
7.24227e-249	0.877318	0.76	0.541	1.13993e-244	LPS	Eno1
1.81747e-248	0.705734	0.844	0.641	2.86069e-244	LPS	Wdr1
7.655e-247	1.07909	0.611	0.365	1.2049e-242	LPS	Mrpl15
3.87594e-246	0.601683	0.92	0.775	6.10074e-242	LPS	Mrpl23
2.76402e-244	0.541163	0.954	0.865	4.35057e-240	LPS	Edf1
3.06174e-244	0.995437	0.697	0.466	4.81918e-240	LPS	Pgd
4.4338e-244	1.4348	0.467	0.213	6.9788e-240	LPS	Gcsh
4.79219e-244	1.26126	0.519	0.261	7.5429e-240	LPS	Agpat5
1.13843e-243	0.699305	0.836	0.64	1.79189e-239	LPS	Tceb1
1.17147e-243	0.507642	0.975	0.926	1.8439e-239	LPS	Eef1d
1.98656e-243	0.977614	0.645	0.404	3.12684e-239	LPS	Eif4e
2.03708e-243	0.598131	0.92	0.79	3.20636e-239	LPS	Ndufb5
4.18243e-243	1.16181	0.562	0.312	6.58314e-239	LPS	Tmem126a
6.11912e-243	0.664383	0.952	0.898	9.63149e-239	LPS	Cd52
4.19855e-242	0.750437	0.815	0.618	6.60851e-238	LPS	Tomm5
5.81845e-242	0.541317	0.958	0.886	9.15824e-238	LPS	Tmem14c
6.46759e-242	0.715726	0.825	0.632	1.018e-237	LPS	2410015M20Rik
3.1441e-240	0.699604	0.829	0.624	4.94882e-236	LPS	2810428I15Rik
3.52525e-239	0.746699	0.822	0.639	5.54874e-235	LPS	Nhp2l1
5.6477e-239	0.999276	0.626	0.381	8.88948e-235	LPS	Ufm1
1.43084e-238	1.03826	0.623	0.388	2.25213e-234	LPS	Pin1
1.68507e-238	1.58231	0.406	0.157	2.65231e-234	LPS	Zfp593
2.44226e-238	0.444825	0.983	0.943	3.84411e-234	LPS	Arf1
5.64588e-238	0.758745	0.839	0.671	8.88662e-234	LPS	Tpi1
9.05e-238	0.823065	0.758	0.557	1.42447e-233	LPS	Dnajb11
2.49225e-237	1.45709	0.475	0.226	3.9228e-233	LPS	Hsph1
3.4852e-237	0.676081	0.857	0.684	5.4857e-233	LPS	Cnih4
6.27343e-237	0.610409	0.947	0.859	9.87438e-233	LPS	Ap2s1
2.0657e-236	0.437591	0.996	0.98	3.25141e-232	LPS	Actr3
4.34818e-236	1.11896	0.769	0.586	6.84403e-232	LPS	Lgals3
5.20853e-236	1.21595	0.568	0.333	8.19823e-232	LPS	Impdh2
1.41669e-235	0.989403	0.631	0.391	2.22987e-231	LPS	Lsm12
3.48073e-235	0.544511	0.95	0.866	5.47867e-231	LPS	Tmed2
1.83206e-233	0.944804	0.661	0.429	2.88367e-229	LPS	Morf4l2
2.16398e-233	0.759719	0.779	0.574	3.4061e-229	LPS	Pdap1
3.54509e-233	1.07504	0.59	0.353	5.57997e-229	LPS	Nsfl1c
4.48651e-233	1.32624	0.473	0.221	7.06176e-229	LPS	Lyar
2.75399e-232	0.536219	0.959	0.894	4.33478e-228	LPS	Spcs2
3.96095e-232	2.01439	0.325	0.096	6.23454e-228	LPS	Gmppb
8.34981e-231	0.487006	0.994	0.982	1.31426e-226	LPS	Hsp90b1
1.014e-229	0.584665	0.909	0.782	1.59603e-225	LPS	Gnb1
1.68148e-229	0.526438	0.955	0.872	2.64664e-225	LPS	Txndc17
8.99519e-229	1.125	0.566	0.33	1.41584e-224	LPS	Psmc1
8.10094e-228	1.16442	0.545	0.302	1.27509e-223	LPS	Parl
4.30816e-227	1.65198	0.377	0.14	6.78104e-223	LPS	Rpf2
1.27624e-226	1.0966	0.554	0.31	2.00881e-222	LPS	Sec13
1.15122e-225	1.27746	0.495	0.252	1.81203e-221	LPS	Nip7
1.74448e-224	1.79127	0.348	0.117	2.74581e-220	LPS	Rrs1
3.13798e-224	0.510192	0.968	0.903	4.93917e-220	LPS	Tmed9
5.127e-224	0.446372	0.984	0.947	8.0699e-220	LPS	Reep5
5.90734e-223	1.20889	0.495	0.247	9.29815e-219	LPS	Nol12
9.43705e-223	0.803293	0.734	0.524	1.48539e-218	LPS	Fam96b
4.13201e-222	0.623909	0.877	0.716	6.50379e-218	LPS	1110008F13Rik
5.4243e-222	1.0183	0.599	0.365	8.53784e-218	LPS	Gadd45gip1
1.32213e-221	1.30402	0.464	0.22	2.08103e-217	LPS	Gars
6.25669e-221	0.25894	1	1	9.84802e-217	LPS	Rps20
9.99562e-221	0.765226	0.768	0.57	1.57331e-216	LPS	Vimp
2.5616e-220	0.856747	0.682	0.455	4.03196e-216	LPS	Mrps18c
2.60331e-220	1.49468	0.427	0.186	4.0976e-216	LPS	Bcl2a1d
1.02016e-219	0.786905	0.735	0.521	1.60573e-215	LPS	Dnajc19
2.57743e-219	0.589946	0.884	0.728	4.05687e-215	LPS	Ube2l3
3.05432e-218	2.48108	0.268	0.061	4.8075e-214	LPS	Ell2
6.23279e-218	0.717111	0.782	0.586	9.81042e-214	LPS	Snrpc
1.19205e-216	2.99975	0.257	0.053	1.87628e-212	LPS	Cxcl10
1.85609e-216	0.797989	0.74	0.545	2.92149e-212	LPS	Rpl7l1
2.00292e-216	0.597218	0.889	0.738	3.1526e-212	LPS	Snrpd2
2.24576e-215	0.748312	0.794	0.625	3.53483e-211	LPS	2610001J05Rik
2.57946e-215	0.759022	0.754	0.553	4.06007e-211	LPS	Map2k2
1.87201e-213	0.820638	0.705	0.484	2.94654e-209	LPS	1810022K09Rik
3.2209e-213	1.29566	0.457	0.219	5.06969e-209	LPS	Wdr18
1.31505e-212	0.602111	0.879	0.723	2.0699e-208	LPS	Sf3b6
6.06791e-212	0.865365	0.659	0.433	9.5509e-208	LPS	Lsm6
1.1583e-210	1.00613	0.589	0.366	1.82316e-206	LPS	Mrpl11
6.47633e-210	0.50786	0.956	0.879	1.01937e-205	LPS	Prdx2
8.35634e-210	0.844873	0.681	0.458	1.31529e-205	LPS	Fubp1
1.34254e-209	1.16327	0.496	0.257	2.11316e-205	LPS	Mrpl55
2.05933e-209	0.817681	0.695	0.479	3.24139e-205	LPS	Dnajc15
1.41522e-208	0.99687	0.597	0.377	2.22756e-204	LPS	Ap1s1
3.19597e-208	1.35835	0.426	0.192	5.03045e-204	LPS	Nudt5
3.54722e-208	0.574939	0.918	0.795	5.58332e-204	LPS	1810037I17Rik
1.29134e-207	0.588633	0.911	0.771	2.03256e-203	LPS	Slfn2
2.99108e-207	0.777821	0.7	0.461	4.70796e-203	LPS	Cd44
1.28622e-206	1.07065	0.548	0.319	2.02452e-202	LPS	Emc4
1.63815e-206	0.868579	0.647	0.421	2.57844e-202	LPS	Ndufa10
2.21062e-206	1.20275	0.491	0.259	3.47952e-202	LPS	Pfdn4
4.07418e-206	0.676794	0.802	0.611	6.41277e-202	LPS	Ddx39b
4.08759e-206	1.07274	0.547	0.317	6.43387e-202	LPS	Fam162a
5.52234e-206	0.420099	0.981	0.932	8.69217e-202	LPS	Ywhae
2.93447e-205	0.919659	0.651	0.442	4.61885e-201	LPS	Cdk4
4.52102e-205	0.508653	0.94	0.824	7.11609e-201	LPS	Hnrnpa3
1.42887e-203	1.2722	0.447	0.214	2.24905e-199	LPS	Brix1
1.64924e-203	0.879171	0.651	0.434	2.59591e-199	LPS	Gspt1
6.01077e-203	0.749305	0.745	0.547	9.46095e-199	LPS	Hdgf
9.42339e-203	0.844192	0.682	0.475	1.48324e-198	LPS	Emc6
1.22458e-202	0.966473	0.593	0.369	1.92749e-198	LPS	Pop5
1.5565e-202	0.952097	0.612	0.392	2.44992e-198	LPS	Rsl1d1
2.06066e-202	1.03969	0.543	0.306	3.24348e-198	LPS	Ddx21
3.98815e-202	0.45933	0.97	0.899	6.27735e-198	LPS	Ndufc2
7.78014e-202	1.24271	0.445	0.209	1.22459e-197	LPS	Rtp4
9.7963e-201	1.08521	0.528	0.3	1.54194e-196	LPS	Stoml2
1.93221e-200	1.30345	0.431	0.201	3.04131e-196	LPS	Cs
6.53425e-200	0.867469	0.652	0.434	1.02849e-195	LPS	AI662270
9.69702e-200	0.533163	0.92	0.805	1.52631e-195	LPS	Srp9
1.43162e-199	0.305161	1	1	2.25336e-195	LPS	Rpl10a
9.53374e-199	0.726422	0.741	0.548	1.50061e-194	LPS	Uqcrc2
1.42458e-198	0.698463	0.766	0.574	2.24229e-194	LPS	Commd1
2.02387e-198	1.16389	0.488	0.258	3.18558e-194	LPS	Mrpl41
6.7058e-198	0.929009	0.597	0.372	1.05549e-193	LPS	Pole4
9.56912e-198	0.595908	0.862	0.707	1.50618e-193	LPS	Eif3m
1.32474e-197	0.729295	0.689	0.449	2.08514e-193	LPS	Tubb6
2.26448e-197	0.57822	0.87	0.716	3.56429e-193	LPS	Prelid1
4.00263e-197	0.89654	0.634	0.433	6.30014e-193	LPS	Suclg1
4.32381e-197	0.989926	0.584	0.362	6.80568e-193	LPS	Surf4
5.07984e-197	0.818769	0.695	0.491	7.99566e-193	LPS	Commd3
2.85471e-196	1.05009	0.554	0.335	4.49332e-192	LPS	Stip1
1.08152e-195	1.32937	0.41	0.183	1.70231e-191	LPS	Gsto1
2.79248e-195	0.738303	0.719	0.511	4.39536e-191	LPS	Mrps36
3.67132e-195	1.22113	0.447	0.217	5.77866e-191	LPS	Polr2h
6.12595e-195	0.772972	0.689	0.48	9.64225e-191	LPS	Mrpl51
1.992e-194	0.557336	0.888	0.746	3.13541e-190	LPS	Ube2i
2.72247e-194	0.342568	0.999	0.998	4.28516e-190	LPS	Rpl36a
6.73311e-194	0.85804	0.635	0.415	1.05979e-189	LPS	Mrpl57
9.02659e-194	0.45268	0.979	0.937	1.42078e-189	LPS	Pabpc1
1.10973e-193	0.671529	0.804	0.643	1.74671e-189	LPS	Nudc
3.1489e-193	0.590634	0.85	0.684	4.95637e-189	LPS	Psmd8
8.71279e-193	1.78847	0.312	0.105	1.37139e-188	LPS	Rrp9
2.45233e-192	0.609545	0.832	0.657	3.85997e-188	LPS	Llph
2.62428e-192	1.34252	0.406	0.184	4.13061e-188	LPS	Rrp15
1.5639e-191	0.842572	0.655	0.451	2.46158e-187	LPS	Samm50
7.99192e-191	1.39523	0.396	0.176	1.25793e-186	LPS	Pla2g4a
3.44353e-190	0.313185	0.999	0.995	5.42012e-186	LPS	Cox7c
5.06549e-190	0.329366	1	0.999	7.97307e-186	LPS	Arpc3
6.3988e-190	1.5396	0.368	0.154	1.00717e-185	LPS	Magohb
7.02606e-190	0.687427	0.805	0.649	1.1059e-185	LPS	Slc25a4
3.01902e-189	0.892089	0.604	0.384	4.75194e-185	LPS	Rad23a
4.62169e-189	0.320952	1	0.999	7.27453e-185	LPS	Myl6
9.98516e-189	0.715966	0.972	0.978	1.57166e-184	LPS	Vim
1.44511e-188	0.403561	0.979	0.927	2.27461e-184	LPS	Ube2d3
1.72021e-187	1.38677	0.379	0.158	2.70761e-183	LPS	Gda
5.99306e-187	0.519886	0.901	0.768	9.43307e-183	LPS	Ndufb4
2.88126e-186	0.340549	0.998	0.991	4.5351e-182	LPS	Rpl31
3.23946e-186	1.47993	0.36	0.147	5.09892e-182	LPS	Abhd11
9.02335e-186	1.38116	0.383	0.166	1.42027e-181	LPS	Tsfm
9.30955e-186	0.924197	0.594	0.387	1.46532e-181	LPS	Prdx3
2.81355e-185	2.0565	0.257	0.068	4.42852e-181	LPS	Bysl
1.88064e-184	0.39918	0.987	0.948	2.96013e-180	LPS	Nedd8
4.51924e-184	1.54926	0.329	0.12	7.11328e-180	LPS	Coq7
2.01524e-183	0.382236	0.997	0.985	3.17199e-179	LPS	Rps26
2.58511e-183	0.800947	0.684	0.489	4.06897e-179	LPS	Etfb
2.9096e-183	1.06374	0.564	0.357	4.57971e-179	LPS	Lgals9
4.73196e-183	0.734473	0.704	0.506	7.4481e-179	LPS	Csnk2b
4.84745e-183	0.694705	0.73	0.532	7.62989e-179	LPS	Hsd17b12
6.41219e-183	1.15192	0.493	0.273	1.00928e-178	LPS	Ifi35
1.64231e-182	1.47498	0.359	0.149	2.585e-178	LPS	Utp18
2.38369e-182	0.694299	0.754	0.575	3.75194e-178	LPS	BC031181
2.45024e-182	1.1655	0.608	0.407	3.85668e-178	LPS	Cd72
5.01929e-182	2.83105	0.29	0.09	7.90036e-178	LPS	Cxcl13
9.50304e-182	0.800276	0.653	0.45	1.49578e-177	LPS	Slirp
1.27366e-181	1.37159	0.412	0.2	2.00475e-177	LPS	Ccng1
3.2742e-181	0.69353	0.745	0.555	5.15358e-177	LPS	Fam96a
9.66925e-180	0.857443	0.622	0.416	1.52194e-175	LPS	Eif3g
1.05343e-179	1.34036	0.401	0.185	1.6581e-175	LPS	Pilra
1.53538e-179	0.611954	0.806	0.634	2.41669e-175	LPS	Ube2n
1.90646e-179	0.407603	0.989	0.977	3.00077e-175	LPS	Cd63
5.90607e-179	0.682789	0.826	0.68	9.29616e-175	LPS	Psmb10
3.23818e-178	0.697999	0.733	0.531	5.0969e-174	LPS	Hspa4
3.49175e-177	0.726554	0.715	0.527	5.49601e-173	LPS	Atp6v0d1
6.58362e-177	0.469778	0.941	0.832	1.03626e-172	LPS	Minos1
8.49992e-177	0.78408	0.657	0.456	1.33789e-172	LPS	Mrps15
1.03148e-176	0.745171	0.684	0.486	1.62355e-172	LPS	Pfdn1
1.09427e-176	0.569718	0.846	0.683	1.72238e-172	LPS	Lamtor5
1.03465e-175	1.32043	0.389	0.18	1.62853e-171	LPS	Mrps10
2.09101e-175	0.816166	0.74	0.544	3.29126e-171	LPS	Ccnd1
4.07722e-175	0.758888	0.676	0.485	6.41754e-171	LPS	Pfdn6
6.51391e-175	0.534831	0.939	0.869	1.02529e-170	LPS	Psme1
7.04255e-175	0.66589	0.89	0.772	1.1085e-170	LPS	Serp1
2.50483e-173	0.671484	0.767	0.59	3.9426e-169	LPS	M6pr
1.11053e-172	0.60105	0.808	0.626	1.74797e-168	LPS	Hnrnpd
1.33466e-172	1.03643	0.5	0.289	2.10075e-168	LPS	Exosc3
6.23802e-172	0.790753	0.646	0.453	9.81864e-168	LPS	Yif1b
6.38136e-172	0.942213	0.545	0.336	1.00443e-167	LPS	Mtch2
6.74165e-172	1.0618	0.483	0.27	1.06114e-167	LPS	Gtf3c6
7.64977e-172	1.01909	0.495	0.281	1.20407e-167	LPS	Mrpl35
5.4055e-171	0.71103	0.827	0.668	8.50825e-167	LPS	Cfp
5.45681e-171	0.997079	0.525	0.315	8.58902e-167	LPS	Npm3
1.08313e-170	0.878992	0.595	0.392	1.70485e-166	LPS	Riok3
1.83573e-170	0.567446	0.832	0.662	2.88944e-166	LPS	Nol7
2.57359e-170	1.65742	0.324	0.129	4.05083e-166	LPS	Siglec1
2.61961e-170	1.13359	0.458	0.248	4.12327e-166	LPS	Rars
2.78824e-170	0.835718	0.598	0.39	4.38869e-166	LPS	Etf1
4.02601e-170	0.667942	0.746	0.57	6.33694e-166	LPS	Fkbp4
1.00858e-169	1.2322	0.402	0.193	1.58751e-165	LPS	Cdc34
1.4763e-169	0.936705	0.547	0.341	2.32369e-165	LPS	Cops5
2.10959e-169	1.5747	0.342	0.145	3.32049e-165	LPS	Dram1
2.50252e-169	0.50248	0.939	0.848	3.93897e-165	LPS	Eif4g2
2.68011e-169	0.767803	0.649	0.448	4.21849e-165	LPS	Ccdc124
3.46374e-169	0.491761	0.899	0.769	5.45192e-165	LPS	2700060E02Rik
3.70741e-168	1.19441	0.384	0.176	5.83546e-164	LPS	Odc1
3.82853e-168	0.955898	0.523	0.309	6.0261e-164	LPS	Ict1
3.86534e-168	1.49826	0.306	0.111	6.08404e-164	LPS	Gpatch4
4.87221e-167	0.642216	0.74	0.553	7.66886e-163	LPS	Ndufa5
6.91023e-167	1.48005	0.323	0.127	1.08767e-162	LPS	Aimp2
9.21364e-167	0.687863	0.783	0.629	1.45023e-162	LPS	Vasp
2.29744e-166	0.815635	0.628	0.428	3.61617e-162	LPS	Naa50
4.48065e-166	1.00527	0.503	0.297	7.05254e-162	LPS	Mrpl32
1.77166e-165	0.395324	0.993	0.98	2.78859e-161	LPS	Atpif1
3.63147e-165	1.15025	0.434	0.227	5.71593e-161	LPS	Slmo2
8.61654e-165	0.648716	0.778	0.593	1.35624e-160	LPS	Metrnl
1.18262e-164	0.690809	0.705	0.512	1.86144e-160	LPS	Trappc2l
1.19411e-164	0.510373	0.888	0.759	1.87953e-160	LPS	Sf3b5
2.20132e-164	0.947484	0.524	0.318	3.46489e-160	LPS	Yif1a
4.53674e-164	0.680984	0.698	0.491	7.14083e-160	LPS	Mrpl30
7.23227e-163	0.344244	1	0.999	1.13836e-158	LPS	Rpl38
9.82969e-163	0.760079	0.638	0.44	1.54719e-158	LPS	Aimp1
1.11505e-162	0.460945	0.934	0.838	1.75509e-158	LPS	Chmp2a
1.48565e-162	1.28617	0.37	0.168	2.33841e-158	LPS	Ndufaf3
1.57619e-162	1.55672	0.312	0.121	2.48093e-158	LPS	Sfxn1
2.21317e-162	0.46304	0.96	0.907	3.48353e-158	LPS	Cnbp
2.78985e-162	1.21463	0.397	0.194	4.39123e-158	LPS	Dap3
4.50361e-162	1.5109	0.378	0.185	7.08868e-158	LPS	Por
5.70825e-162	1.09389	0.46	0.256	8.98479e-158	LPS	Nsun2
6.66096e-162	0.771994	0.625	0.42	1.04844e-157	LPS	Acp1
9.23225e-162	0.78341	0.614	0.414	1.45316e-157	LPS	Etfa
1.15773e-161	1.5147	0.311	0.121	1.82227e-157	LPS	Hn1l
1.20757e-161	1.03927	0.477	0.271	1.90071e-157	LPS	Gfer
1.22502e-161	0.77003	0.64	0.445	1.92819e-157	LPS	Mrps16
4.39243e-161	0.275904	0.999	0.996	6.91368e-157	LPS	Shfm1
9.73217e-161	0.843287	0.582	0.382	1.53184e-156	LPS	Ptbp1
4.04877e-160	1.34159	0.378	0.182	6.37277e-156	LPS	Chchd4
4.3659e-160	0.751214	0.665	0.476	6.87193e-156	LPS	Kdelr2
1.63984e-159	1.14272	0.429	0.225	2.58111e-155	LPS	Snhg6
3.3614e-159	1.21734	0.392	0.191	5.29085e-155	LPS	Txnrd1
3.47587e-159	0.758547	0.649	0.46	5.47103e-155	LPS	Denr
5.24713e-159	0.832572	0.583	0.385	8.25899e-155	LPS	Mrpl13
2.27871e-158	0.576006	0.803	0.649	3.58669e-154	LPS	Ddost
3.12499e-158	0.348929	0.992	0.972	4.91873e-154	LPS	Arpc5
3.20562e-158	0.575658	0.835	0.688	5.04564e-154	LPS	Akr1b3
3.39183e-158	1.44765	0.333	0.142	5.33874e-154	LPS	Fam136a
7.9919e-158	0.681505	0.721	0.557	1.25792e-153	LPS	Atp5k
3.10438e-157	0.85165	0.58	0.387	4.88629e-153	LPS	Cltb
2.15139e-156	0.681221	0.714	0.536	3.38628e-152	LPS	Lrrc58
3.6718e-156	0.689843	0.675	0.488	5.77941e-152	LPS	Ndufs3
5.99143e-156	0.716359	0.667	0.48	9.43051e-152	LPS	Eif4e2
3.48334e-155	1.28772	0.48	0.289	5.48278e-151	LPS	Alas1
3.64308e-155	1.57061	0.288	0.106	5.73421e-151	LPS	Mtap
2.39455e-154	0.890404	0.943	0.907	3.76902e-150	LPS	Ifitm3
3.37744e-154	1.01123	0.475	0.277	5.31609e-150	LPS	Timm50
3.53171e-154	0.658546	0.713	0.537	5.5589e-150	LPS	Cetn3
5.53669e-154	0.847397	0.565	0.369	8.71475e-150	LPS	Mrps25
7.65889e-154	0.903048	0.536	0.342	1.20551e-149	LPS	Gps1
1.65911e-153	0.566368	0.817	0.662	2.61144e-149	LPS	Ahsa1
1.80479e-153	0.741773	0.634	0.441	2.84075e-149	LPS	Nfu1
2.63513e-153	0.763723	0.638	0.455	4.1477e-149	LPS	Strap
3.82942e-153	1.48054	0.302	0.118	6.02751e-149	LPS	Bop1
5.25383e-153	0.786918	0.608	0.421	8.26952e-149	LPS	Ndufa9
6.64937e-153	0.601278	0.752	0.57	1.04661e-148	LPS	Gtf2h5
8.45051e-153	1.05911	0.44	0.24	1.33011e-148	LPS	Mrpl40
3.78747e-152	1.05977	0.447	0.249	5.96148e-148	LPS	Ruvbl1
1.32768e-151	0.684206	0.688	0.507	2.08977e-147	LPS	Eif3d
1.38834e-151	1.47817	0.294	0.112	2.18525e-147	LPS	Mrps22
2.29265e-151	1.38634	0.345	0.157	3.60862e-147	LPS	Dkc1
5.44328e-151	0.550726	0.807	0.66	8.56772e-147	LPS	Polr2f
5.44743e-151	0.625497	0.813	0.682	8.57425e-147	LPS	Rab11a
6.37014e-151	1.14974	0.405	0.209	1.00266e-146	LPS	Smn1
8.93292e-151	0.647329	0.736	0.573	1.40604e-146	LPS	Pfdn2
9.22263e-151	0.927504	0.501	0.3	1.45164e-146	LPS	Gtpbp4
2.17564e-150	0.590208	0.754	0.58	3.42446e-146	LPS	Ndufs8
7.49235e-150	0.457744	0.902	0.796	1.1793e-145	LPS	Spcs1
7.79981e-150	0.623802	0.727	0.551	1.22769e-145	LPS	Rbm8a
8.63943e-150	2.51707	0.747	0.618	1.35985e-145	LPS	Hmox1
9.31612e-150	1.2849	0.344	0.153	1.46636e-145	LPS	Psme3
9.68768e-150	0.530238	0.844	0.718	1.52484e-145	LPS	Tomm22
2.52648e-149	0.727638	0.645	0.457	3.97668e-145	LPS	Ssr1
5.25543e-149	0.709289	0.666	0.491	8.27205e-145	LPS	Sdhc
6.16435e-149	0.326471	0.996	0.991	9.70269e-145	LPS	Arhgdib
7.29889e-149	0.696478	0.706	0.541	1.14885e-144	LPS	Rpn1
7.5648e-149	0.572825	0.782	0.625	1.1907e-144	LPS	Dctn3
1.07342e-148	0.820216	0.569	0.376	1.68956e-144	LPS	Fcf1
1.08201e-148	0.721805	0.571	0.348	1.70308e-144	LPS	Lat2
4.08692e-148	0.954453	0.488	0.291	6.43281e-144	LPS	Fdx1l
2.03966e-147	0.991601	0.457	0.259	3.21042e-143	LPS	Uchl3
2.45733e-147	1.79319	0.25	0.081	3.86784e-143	LPS	Cxcl14
2.59725e-147	0.826925	0.585	0.4	4.08807e-143	LPS	Ywhag
7.52318e-147	0.739127	0.624	0.437	1.18415e-142	LPS	Ndufb2
1.34817e-146	0.8277	0.553	0.357	2.12202e-142	LPS	Eny2
1.91916e-146	0.878394	0.521	0.327	3.02076e-142	LPS	Mea1
4.17597e-146	0.867493	0.528	0.333	6.57298e-142	LPS	Lsm2
4.99981e-146	0.903155	0.521	0.33	7.8697e-142	LPS	Mrps7
5.29541e-146	0.98583	0.956	0.943	8.33497e-142	LPS	Ifi27l2a
1.02643e-145	1.32253	0.337	0.152	1.61561e-141	LPS	Psmg1
2.48647e-145	1.40039	0.316	0.135	3.91371e-141	LPS	Hyou1
5.00105e-145	0.62412	0.711	0.528	7.87166e-141	LPS	Zcrb1
6.79567e-145	1.00497	0.443	0.247	1.06964e-140	LPS	Immp1l
1.13832e-144	0.279235	0.999	0.998	1.79172e-140	LPS	Gabarap
3.145e-144	1.10124	0.415	0.222	4.95024e-140	LPS	Pum3
9.29314e-144	0.517516	0.824	0.675	1.46274e-139	LPS	Rpn2
1.50714e-143	0.796591	0.589	0.409	2.37224e-139	LPS	Glrx5
1.79322e-143	1.24506	0.346	0.16	2.82252e-139	LPS	Ftsj3
2.1571e-143	1.60996	0.259	0.09	3.39527e-139	LPS	Fam129b
2.84883e-143	1.20961	0.355	0.168	4.48405e-139	LPS	Adsl
3.89581e-143	0.858207	0.529	0.337	6.13201e-139	LPS	Ndufv1
4.9396e-143	1.15356	0.382	0.193	7.77493e-139	LPS	Cyb5b
5.85015e-143	1.11683	0.402	0.212	9.20813e-139	LPS	Pgs1
6.48914e-142	0.5782	0.769	0.618	1.02139e-137	LPS	Sdhd
1.14399e-141	0.890011	0.515	0.325	1.80064e-137	LPS	Nans
1.26423e-141	0.651774	0.696	0.527	1.98989e-137	LPS	1110004F10Rik
2.84956e-141	0.870944	0.53	0.344	4.4852e-137	LPS	Hras
2.91589e-141	0.454562	0.913	0.807	4.58962e-137	LPS	Fkbp2
3.11013e-141	1.55078	0.287	0.113	4.89535e-137	LPS	Itgax
6.08158e-141	1.19277	0.359	0.171	9.57241e-137	LPS	Gnl3
6.24987e-141	1.43854	0.285	0.111	9.83729e-137	LPS	Ccdc58
7.01744e-141	0.428021	0.94	0.86	1.10455e-136	LPS	Gpi1
8.41366e-141	0.935225	0.482	0.29	1.32431e-136	LPS	Sars
3.69133e-140	0.960018	0.452	0.259	5.81015e-136	LPS	Rps19bp1
4.12118e-140	1.20986	0.361	0.177	6.48673e-136	LPS	Wdr74
8.7946e-140	1.2342	0.345	0.162	1.38427e-135	LPS	Comtd1
1.30231e-139	0.371999	0.969	0.928	2.04984e-135	LPS	Ppp1ca
1.26115e-138	1.03773	0.413	0.224	1.98506e-134	LPS	Ddx1
3.82805e-138	1.23465	0.343	0.161	6.02535e-134	LPS	Ipo5
3.96029e-138	1.30002	0.327	0.149	6.23349e-134	LPS	Farsb
1.30225e-137	0.971413	0.449	0.26	2.04974e-133	LPS	Hax1
2.22098e-137	0.502009	0.834	0.698	3.49583e-133	LPS	Mdh1
3.43513e-137	0.89192	0.484	0.292	5.40689e-133	LPS	Noc2l
4.5416e-137	0.787487	0.587	0.403	7.14847e-133	LPS	Ak2
1.39825e-136	0.667535	0.73	0.56	2.20084e-132	LPS	Lilrb4a
1.97832e-136	0.79785	0.582	0.405	3.11388e-132	LPS	Atp2a2
2.30867e-136	1.34418	0.309	0.134	3.63385e-132	LPS	Ppan
3.34422e-136	1.02249	0.408	0.219	5.2638e-132	LPS	Mphosph10
6.20068e-136	1.22392	0.331	0.151	9.75987e-132	LPS	Ndufaf4
3.33924e-135	1.26114	0.356	0.178	5.25596e-131	LPS	Gch1
5.99985e-135	0.294351	0.999	0.998	9.44377e-131	LPS	Clic1
6.62868e-135	0.777515	0.561	0.378	1.04335e-130	LPS	Mrps18a
9.69566e-135	1.28723	0.316	0.14	1.5261e-130	LPS	Klhdc4
1.05476e-134	0.726931	0.61	0.434	1.66019e-130	LPS	Eif3l
1.65917e-134	0.789999	0.568	0.387	2.61153e-130	LPS	Med8
1.7145e-134	0.941332	0.454	0.266	2.69862e-130	LPS	Smarcb1
3.25475e-134	0.487152	0.866	0.754	5.12298e-130	LPS	Sh3bgrl
2.32011e-133	0.741521	0.573	0.384	3.65186e-129	LPS	Cisd2
4.76871e-133	0.586682	0.722	0.555	7.50595e-129	LPS	Uqcrfs1
6.11638e-133	0.649368	0.68	0.52	9.62719e-129	LPS	Cers2
6.8753e-133	1.43007	0.362	0.184	1.08217e-128	LPS	C3
1.22753e-132	0.415881	0.918	0.807	1.93214e-128	LPS	Ywhab
1.27519e-132	0.871965	0.531	0.355	2.00715e-128	LPS	Cox17
3.36877e-132	1.33256	0.366	0.191	5.30244e-128	LPS	Slamf8
4.04505e-132	0.682942	0.656	0.493	6.36691e-128	LPS	Adh5
4.25985e-132	0.826157	0.521	0.336	6.705e-128	LPS	2700029M09Rik
8.26615e-132	1.12171	0.354	0.174	1.30109e-127	LPS	Mak16
1.13875e-131	1.02186	0.398	0.214	1.79239e-127	LPS	Ilf2
1.77673e-131	1.06684	0.389	0.209	2.79657e-127	LPS	Pdzd11
5.93207e-131	0.48069	0.9	0.803	9.33708e-127	LPS	Hcls1
1.00272e-130	0.369014	0.975	0.939	1.57828e-126	LPS	Atp6v1g1
1.17244e-130	1.05833	0.369	0.187	1.84543e-126	LPS	Mrpl16
1.47698e-130	0.585706	0.722	0.567	2.32477e-126	LPS	Emc7
4.67189e-130	1.15514	0.349	0.172	7.35356e-126	LPS	Nek6
9.5014e-130	0.464881	0.866	0.738	1.49552e-125	LPS	2310036O22Rik
1.07114e-129	1.093	0.383	0.204	1.68598e-125	LPS	Tomm70a
1.86239e-129	1.45789	0.259	0.098	2.93141e-125	LPS	Eif2b3
2.23669e-129	0.605863	0.751	0.594	3.52055e-125	LPS	Itgb2
2.25299e-129	1.91919	0.308	0.143	3.5462e-125	LPS	Fabp5
3.89837e-129	0.839203	0.488	0.299	6.13604e-125	LPS	Glrx2
4.37601e-129	0.50657	0.803	0.646	6.88784e-125	LPS	Bzw1
6.65985e-129	0.646565	0.65	0.482	1.04826e-124	LPS	Sra1
9.10953e-129	0.861253	0.506	0.325	1.43384e-124	LPS	Chordc1
1.06303e-128	0.954783	0.442	0.26	1.67322e-124	LPS	Asna1
1.47804e-128	0.958917	0.448	0.27	2.32644e-124	LPS	Trnau1ap
1.74571e-128	0.752465	0.552	0.368	2.74774e-124	LPS	Znhit1
3.44074e-128	0.722445	0.581	0.407	5.41572e-124	LPS	Sar1b
4.15275e-128	0.489374	0.809	0.652	6.53643e-124	LPS	Txn2
2.64151e-127	0.844409	0.501	0.32	4.15774e-123	LPS	Eif1a
3.42582e-127	1.28756	0.302	0.134	5.39224e-123	LPS	Cinp
5.42083e-127	0.725401	0.572	0.393	8.53238e-123	LPS	Dpy30
6.84178e-127	0.428618	0.97	0.957	1.0769e-122	LPS	Ms4a6c
8.05927e-127	0.521732	0.778	0.628	1.26853e-122	LPS	Sin3b
8.1809e-127	0.645307	0.647	0.473	1.28767e-122	LPS	Commd4
2.00054e-126	0.535756	0.885	0.812	3.14884e-122	LPS	Fcgr1
3.85004e-126	1.21023	0.318	0.147	6.05996e-122	LPS	Wdr12
4.24902e-126	1.03009	0.391	0.212	6.68795e-122	LPS	Farsa
5.31741e-126	0.852444	0.472	0.288	8.3696e-122	LPS	Atp6v1c1
6.42825e-126	0.525712	0.779	0.644	1.01181e-121	LPS	Mien1
8.144e-125	0.985039	0.41	0.231	1.28187e-120	LPS	Mybbp1a
1.41876e-124	0.394066	0.943	0.868	2.23312e-120	LPS	Actr2
1.90974e-124	0.942184	0.43	0.252	3.00593e-120	LPS	Mrpl2
5.8562e-124	0.882643	0.481	0.305	9.21766e-120	LPS	Acbd6
1.71433e-123	1.57299	0.312	0.152	2.69835e-119	LPS	Gsr
1.92006e-123	0.330471	0.979	0.942	3.02217e-119	LPS	Tma7
2.2386e-123	0.360182	0.96	0.902	3.52356e-119	LPS	Uqcr11
4.77933e-123	1.08427	0.349	0.175	7.52267e-119	LPS	Abce1
6.43133e-123	1.04868	0.393	0.219	1.01229e-118	LPS	Galk1
7.20518e-123	0.478831	0.81	0.661	1.1341e-118	LPS	Mrps24
1.16911e-122	0.740624	0.561	0.389	1.84017e-118	LPS	Ppp2r1a
2.53612e-122	0.908272	0.465	0.291	3.99186e-118	LPS	Clns1a
2.58381e-122	1.05808	0.406	0.225	4.06692e-118	LPS	Mt2
1.94187e-121	0.757041	0.541	0.365	3.05651e-117	LPS	Plgrkt
3.99233e-121	0.325176	0.987	0.965	6.28393e-117	LPS	Hnrnpf
4.38856e-121	1.19929	0.321	0.155	6.90759e-117	LPS	Srprb
8.8687e-121	0.33069	0.983	0.955	1.39593e-116	LPS	Pitpna
1.90477e-120	1.20228	0.314	0.148	2.99811e-116	LPS	Nudt19
2.59785e-120	0.433073	0.883	0.764	4.08901e-116	LPS	Cap1
2.61494e-120	0.799342	0.538	0.372	4.11592e-116	LPS	Siva1
3.07306e-120	0.948279	0.413	0.238	4.837e-116	LPS	Gtf2f1
8.51e-120	0.765855	0.549	0.382	1.33947e-115	LPS	Elovl1
[truncated: 1,093 more rows]
