# Supplementary material for: Molecular and spatial specialization of lung interstitial macrophage subsets: beyond chemokines
Source: Front Immunol. 2026 Jun 10;17:1824159. doi: 10.3389/fimmu.2026.1824159 (PMC13290454; doi:10.3389/fimmu.2026.1824159)
Supplement: Supplementary file 3 [file Table2.xlsx]

## Sheet: IM DEGs Based on IMcks
p_val	avg_log2FC	pct.1	pct.2	p_val_adj	cluster	gene
3.41533e-307	1.11418	0.698	0.495	5.37573e-303	IMck0	Cx3cr1
2.24059e-300	1.11757	0.694	0.511	3.52669e-296	IMck0	Hpgd
1.29673e-297	1.51558	0.322	0.114	2.04105e-293	IMck0	Ramp1
1.46327e-252	0.736075	0.806	0.66	2.30318e-248	IMck0	Trem2
4.29369e-252	0.707008	1	1	6.75826e-248	IMck0	Cst3
1.24603e-245	0.578958	0.937	0.859	1.96125e-241	IMck0	Hexb
7.1383e-228	0.281676	1	1	1.12357e-223	IMck0	Tpt1
3.6209e-223	0.745857	0.767	0.607	5.69929e-219	IMck0	Zfp36l2
4.66827e-217	0.714526	0.783	0.672	7.34786e-213	IMck0	Ifngr1
4.19411e-214	0.574131	0.857	0.73	6.60153e-210	IMck0	AF251705
1.35138e-212	0.546412	0.891	0.807	2.12707e-208	IMck0	Ptms
8.86429e-203	1.23674	0.473	0.289	1.39524e-198	IMck0	Rgs2
3.53923e-202	1.38551	0.81	0.711	5.57075e-198	IMck0	Jun
1.13398e-200	1.19467	0.893	0.83	1.78489e-196	IMck0	Fos
1.61073e-185	1.06303	0.759	0.651	2.53529e-181	IMck0	Btg2
3.5417e-183	0.923464	0.614	0.468	5.57464e-179	IMck0	Pnrc1
2.06349e-182	0.80667	0.598	0.437	3.24793e-178	IMck0	Itgb5
2.17389e-178	1.11095	0.374	0.205	3.4217e-174	IMck0	Lilra5
2.54242e-171	0.380565	0.985	0.981	4.00178e-167	IMck0	Rgs10
4.01489e-171	1.80574	0.447	0.291	6.31944e-167	IMck0	Atf3
1.25164e-169	0.75338	0.953	0.931	1.97008e-165	IMck0	Jund
4.51191e-168	1.15885	0.837	0.769	7.10174e-164	IMck0	Zfp36
3.00252e-164	0.801909	0.516	0.347	4.72596e-160	IMck0	Ypel3
5.59341e-162	0.458353	0.958	0.915	8.80403e-158	IMck0	Fxyd5
2.07828e-152	0.933075	0.746	0.648	3.27121e-148	IMck0	Ier5
8.00137e-152	0.582899	0.987	0.983	1.25942e-147	IMck0	Ubc
2.3746e-149	0.935874	0.43	0.271	3.73762e-145	IMck0	Col14a1
8.86073e-147	0.691225	0.559	0.408	1.39468e-142	IMck0	Bmyc
1.66611e-145	1.01379	0.445	0.29	2.62246e-141	IMck0	Lsp1
1.02396e-141	0.350669	0.991	0.981	1.61172e-137	IMck0	H2afz
1.90631e-141	0.352039	0.995	0.99	3.00052e-137	IMck0	mt-Cytb
1.43066e-138	0.461141	0.952	0.948	2.25186e-134	IMck0	Tmem176b
4.81252e-138	0.766916	0.9	0.849	7.57491e-134	IMck0	Dusp1
2.06497e-133	0.941442	0.897	0.858	3.25026e-129	IMck0	Junb
4.57796e-131	0.790915	0.595	0.461	7.20571e-127	IMck0	Tmsb10
1.19083e-130	1.23493	0.408	0.267	1.87436e-126	IMck0	Fosb
1.13007e-126	0.768764	0.618	0.489	1.77874e-122	IMck0	Pmepa1
4.28538e-126	0.385868	0.976	0.968	6.74519e-122	IMck0	Csf1r
3.10942e-124	0.29841	0.995	0.988	4.89422e-120	IMck0	mt-Atp6
3.80395e-123	0.764301	0.472	0.332	5.98742e-119	IMck0	Arl4c
3.16709e-122	0.773252	0.747	0.678	4.985e-118	IMck0	H2-DMa
9.06016e-122	0.752524	0.535	0.4	1.42607e-117	IMck0	Cebpa
4.10628e-118	0.189782	1	1	6.46328e-114	IMck0	Rpl18a
1.43912e-116	0.835296	0.399	0.257	2.26517e-112	IMck0	Gpr34
4.08552e-116	0.426008	0.887	0.844	6.4306e-112	IMck0	Cox7a2l
4.29759e-115	0.375869	0.977	0.955	6.7644e-111	IMck0	mt-Nd2
1.66057e-114	0.321939	0.965	0.942	2.61373e-110	IMck0	Rtn4
1.85059e-112	0.563227	0.723	0.582	2.91282e-108	IMck0	Cd9
1.71522e-111	0.305402	0.988	0.975	2.69976e-107	IMck0	mt-Nd4
2.57448e-111	0.9894	0.16	0.062	4.05223e-107	IMck0	Cytip
1.80247e-109	0.794798	0.393	0.258	2.83709e-105	IMck0	Neurl3
2.30285e-104	1.1797	0.493	0.378	3.62469e-100	IMck0	Cd83
6.22921e-102	0.774051	0.396	0.27	9.80478e-98	IMck0	Fam129a
5.87228e-101	0.743362	0.844	0.8	9.24296e-97	IMck0	Klf6
1.30512e-100	0.407073	0.783	0.697	2.05427e-96	IMck0	Man2b1
1.32689e-100	0.174184	1	1	2.08852e-96	IMck0	Rpl35a
3.11281e-99	0.427203	0.959	0.937	4.89956e-95	IMck0	Cd14
1.03042e-98	0.636239	0.706	0.632	1.62189e-94	IMck0	Srsf5
2.78769e-98	0.455226	0.711	0.611	4.38782e-94	IMck0	Fam105a
1.68915e-97	0.557483	0.574	0.449	2.65872e-93	IMck0	Axl
4.68056e-96	0.843702	0.734	0.653	7.3672e-92	IMck0	Ier2
7.13745e-96	0.446133	0.882	0.84	1.12343e-91	IMck0	Txnip
6.59674e-93	0.333738	0.953	0.936	1.03833e-88	IMck0	Serinc3
7.22532e-93	0.223545	0.999	1	1.13726e-88	IMck0	Ptma
7.88619e-92	0.583868	0.515	0.389	1.24129e-87	IMck0	Tgfbr1
1.06467e-91	0.630207	0.449	0.322	1.67579e-87	IMck0	Cd33
3.1585e-89	0.968913	0.924	0.902	4.97147e-85	IMck0	Cd74
7.81494e-88	0.806651	0.64	0.559	1.23007e-83	IMck0	H2-DMb1
1.2681e-87	0.88664	0.239	0.133	1.99599e-83	IMck0	Cxcr4
6.9611e-87	1.03206	0.497	0.397	1.09568e-82	IMck0	Egr1
1.96623e-86	0.532912	0.586	0.485	3.09484e-82	IMck0	Smim14
5.70672e-86	0.992161	0.836	0.782	8.98238e-82	IMck0	H2-Ab1
3.96069e-85	1.00709	0.817	0.76	6.23412e-81	IMck0	H2-Aa
4.58549e-85	0.71455	0.969	0.976	7.21756e-81	IMck0	Apoe
2.96019e-84	0.739769	0.355	0.24	4.65935e-80	IMck0	St3gal6
1.12419e-81	0.57819	0.434	0.313	1.76948e-77	IMck0	Ighm
1.14982e-80	0.714728	0.646	0.568	1.80981e-76	IMck0	Rhob
1.67649e-80	0.834952	0.34	0.232	2.6388e-76	IMck0	Ppp1r15a
2.59406e-80	0.453609	0.661	0.568	4.08304e-76	IMck0	Vsir
2.71231e-80	0.252552	0.996	0.991	4.26918e-76	IMck0	mt-Co3
1.13827e-79	0.23354	0.989	0.985	1.79164e-75	IMck0	Laptm5
1.60385e-79	0.541674	0.582	0.485	2.52446e-75	IMck0	Hmgb2
1.69354e-78	1.04483	0.429	0.33	2.66564e-74	IMck0	Nfkbiz
2.86454e-78	0.223038	0.992	0.99	4.50878e-74	IMck0	Gpx1
4.29172e-78	0.450637	0.813	0.751	6.75516e-74	IMck0	S100a11
6.98073e-78	0.371495	0.709	0.609	1.09877e-73	IMck0	Trf
2.16199e-77	0.986292	0.811	0.755	3.40298e-73	IMck0	H2-Eb1
1.2636e-76	0.312191	0.979	0.968	1.9889e-72	IMck0	Ddx5
1.63746e-76	0.729165	0.541	0.46	2.57737e-72	IMck0	Ccnl1
1.29256e-74	0.551092	0.609	0.532	2.03449e-70	IMck0	Mef2c
1.33802e-74	0.703367	0.159	0.076	2.10604e-70	IMck0	Tspan13
2.73156e-74	0.21063	0.993	0.99	4.29948e-70	IMck0	Ucp2
1.75564e-73	0.69854	0.175	0.09	2.76337e-69	IMck0	Matk
2.93027e-71	0.863464	0.662	0.762	4.61224e-67	IMck0	Hmox1
4.36956e-71	0.572067	0.495	0.402	6.87769e-67	IMck0	Il10ra
3.64919e-70	0.709081	0.254	0.157	5.74383e-66	IMck0	Lpar6
2.95908e-69	0.324603	0.833	0.777	4.6576e-65	IMck0	Plekho1
7.63171e-69	0.226051	0.993	0.991	1.20123e-64	IMck0	Atox1
1.96942e-68	0.288442	0.925	0.899	3.09987e-64	IMck0	Gm9843
4.63975e-67	0.55436	0.357	0.252	7.30297e-63	IMck0	Susd3
2.04576e-66	0.525625	0.453	0.341	3.22002e-62	IMck0	Olfml3
2.4596e-66	0.560609	0.511	0.417	3.87142e-62	IMck0	Skil
1.8443e-65	0.337102	0.813	0.762	2.90292e-61	IMck0	Tm6sf1
1.94399e-65	0.271553	0.953	0.937	3.05984e-61	IMck0	Rbm39
3.684e-65	0.677227	0.158	0.081	5.79861e-61	IMck0	1700025G04Rik
6.29768e-65	0.201432	0.995	0.99	9.91255e-61	IMck0	mt-Co2
5.36564e-64	0.384409	0.953	0.943	8.44551e-60	IMck0	Mcl1
8.98608e-64	0.345327	0.922	0.921	1.41441e-59	IMck0	Tmem176a
2.43892e-63	0.622156	0.05	0.01	3.83886e-59	IMck0	Hepacam2
2.73951e-63	0.89309	0.088	0.032	4.31199e-59	IMck0	Napsa
2.78555e-63	0.219164	0.975	0.972	4.38445e-59	IMck0	Ctsh
3.3323e-63	0.601067	0.283	0.186	5.24504e-59	IMck0	Itga6
5.43691e-63	0.236947	1	1	8.55769e-59	IMck0	H3f3b
1.86458e-62	0.42539	0.667	0.6	2.93485e-58	IMck0	Pea15a
2.60464e-62	0.455692	0.693	0.622	4.0997e-58	IMck0	Btg1
4.14005e-62	0.48911	0.637	0.56	6.51643e-58	IMck0	Gm2a
4.40031e-61	0.328982	0.95	0.912	6.92609e-57	IMck0	Crip1
1.27691e-59	0.497037	0.45	0.347	2.00986e-55	IMck0	Slco2b1
1.34621e-59	0.357002	0.669	0.588	2.11893e-55	IMck0	Gsn
1.82608e-58	0.503582	0.501	0.411	2.87425e-54	IMck0	Zfhx3
5.21326e-58	0.489011	0.416	0.316	8.20566e-54	IMck0	Hmha1
8.27093e-58	0.53679	0.413	0.316	1.30185e-53	IMck0	Gpr183
1.55321e-55	0.581676	0.411	0.322	2.44475e-51	IMck0	Clk1
2.00511e-55	0.623487	0.197	0.119	3.15604e-51	IMck0	Tle1
6.33894e-55	0.269827	0.863	0.827	9.9775e-51	IMck0	Cyth4
1.01158e-54	0.775085	0.327	0.24	1.59222e-50	IMck0	Gm26532
1.49361e-54	0.11487	1	1	2.35094e-50	IMck0	Rps14
5.10829e-54	0.254828	0.885	0.834	8.04045e-50	IMck0	Rpl22l1
6.66083e-54	1.05586	0.256	0.176	1.04841e-49	IMck0	Ccr2
1.8007e-53	0.562023	0.286	0.198	2.8343e-49	IMck0	Ppfia4
2.04585e-53	0.134906	1	0.999	3.22017e-49	IMck0	H3f3a
2.7385e-53	0.128434	1	1	4.3104e-49	IMck0	Rpl17
3.01923e-53	0.435953	0.443	0.345	4.75227e-49	IMck0	H2afv
4.07168e-52	0.57943	0.311	0.224	6.40882e-48	IMck0	Rcbtb2
6.54085e-52	0.581053	0.081	0.032	1.02953e-47	IMck0	Ciita
1.47658e-51	0.340133	0.668	0.597	2.32413e-47	IMck0	Fuca1
2.1876e-51	0.358587	0.596	0.519	3.44328e-47	IMck0	Mapk3
3.16959e-51	0.24902	0.881	0.842	4.98893e-47	IMck0	Atp2b1
2.88565e-50	0.304867	0.642	0.553	4.54201e-46	IMck0	Mpeg1
8.31525e-50	0.549285	0.249	0.167	1.30882e-45	IMck0	Cdkn1b
1.05606e-49	0.523505	0.075	0.029	1.66225e-45	IMck0	Xylt1
1.65829e-49	0.523928	0.131	0.069	2.61015e-45	IMck0	Arap3
9.04389e-49	0.584945	0.138	0.074	1.42351e-44	IMck0	Cbfa2t3
1.04097e-48	0.229437	0.994	0.986	1.63849e-44	IMck0	mt-Co1
1.0617e-48	0.250327	0.897	0.859	1.67111e-44	IMck0	Srgn
1.44728e-48	0.196847	0.985	0.985	2.27802e-44	IMck0	Cd81
2.0824e-48	0.20999	0.952	0.938	3.2777e-44	IMck0	Gnas
2.75108e-48	0.623283	0.084	0.035	4.3302e-44	IMck0	Rnase6
1.64158e-47	0.495099	0.327	0.24	2.58385e-43	IMck0	Ptpro
1.96166e-47	0.217547	0.903	0.874	3.08766e-43	IMck0	Rabac1
2.3383e-47	0.368488	0.618	0.549	3.68049e-43	IMck0	mt-Nd3
4.41683e-47	0.971057	0.302	0.218	6.95209e-43	IMck0	Rgs1
4.66805e-47	0.369712	0.594	0.526	7.34751e-43	IMck0	Paip2
9.38958e-47	0.24339	0.902	0.885	1.47792e-42	IMck0	Ywhah
1.10503e-46	0.478265	0.308	0.223	1.73932e-42	IMck0	Cd82
2.48368e-46	0.189027	0.971	0.959	3.90931e-42	IMck0	Gdi2
2.96219e-46	0.286944	0.714	0.651	4.66248e-42	IMck0	Pld4
4.06026e-46	0.509516	0.577	0.499	6.39085e-42	IMck0	AY036118
8.35136e-45	0.512085	0.298	0.216	1.3145e-40	IMck0	Arhgap22
8.45664e-45	0.300988	0.713	0.654	1.33108e-40	IMck0	Mef2a
1.76445e-44	0.224393	0.997	0.998	2.77724e-40	IMck0	Prdx1
3.00532e-44	0.202053	0.989	0.975	4.73037e-40	IMck0	mt-Nd1
3.42178e-44	0.487678	0.279	0.198	5.38588e-40	IMck0	St8sia4
1.11955e-43	0.296809	0.813	0.786	1.76217e-39	IMck0	Ptprc
2.95526e-43	0.443828	0.344	0.261	4.65157e-39	IMck0	Csnk1e
3.52091e-43	0.500284	0.177	0.11	5.54191e-39	IMck0	Mfge8
9.81791e-43	0.190092	0.916	0.878	1.54534e-38	IMck0	Cybb
1.3854e-42	0.379433	0.68	0.63	2.18063e-38	IMck0	Runx1
6.53748e-42	0.308144	0.65	0.584	1.029e-37	IMck0	Lrp1
7.08596e-42	0.514113	0.134	0.076	1.11533e-37	IMck0	Tcp11l2
8.95526e-42	0.758908	0.221	0.15	1.40956e-37	IMck0	Hist1h1c
1.12008e-41	0.515093	0.194	0.126	1.76301e-37	IMck0	Cd300lb
5.90818e-41	0.119521	1	1	9.29947e-37	IMck0	Rps21
7.76165e-41	0.252997	0.872	0.847	1.22168e-36	IMck0	Sat1
7.98168e-41	0.0982524	1	1	1.25632e-36	IMck0	Rps4x
8.17668e-41	0.289113	0.713	0.662	1.28701e-36	IMck0	Syngr2
3.86592e-40	0.42129	0.415	0.336	6.08496e-36	IMck0	Dnajb14
1.45907e-39	0.39685	0.435	0.354	2.29658e-35	IMck0	Mxd4
1.97033e-39	0.30743	0.655	0.601	3.10129e-35	IMck0	Irf8
2.04381e-39	0.20882	0.875	0.85	3.21695e-35	IMck0	Ptp4a2
2.3331e-39	0.486387	0.117	0.064	3.67229e-35	IMck0	Ptprs
7.52303e-39	1.03818	0.196	0.133	1.18413e-34	IMck0	1810011O10Rik
1.17738e-38	0.430559	0.204	0.135	1.8532e-34	IMck0	Cyp27a1
1.26155e-38	0.342439	0.48	0.397	1.98568e-34	IMck0	Hfe
1.76379e-38	0.248377	0.782	0.73	2.7762e-34	IMck0	Ckb
2.20709e-38	0.10306	1	1	3.47395e-34	IMck0	Rpl7
5.46767e-38	0.458047	0.159	0.098	8.60612e-34	IMck0	N4bp2l1
5.61546e-38	0.509663	0.235	0.166	8.83874e-34	IMck0	Pbxip1
8.08541e-38	0.524742	0.125	0.071	1.27264e-33	IMck0	Adrb1
2.53346e-37	0.128352	0.999	0.999	3.98766e-33	IMck0	Rps7
3.93205e-37	0.452937	0.279	0.205	6.18904e-33	IMck0	Serpinf1
5.33716e-37	0.0852484	1	1	8.40069e-33	IMck0	Rps24
9.27788e-37	0.119951	0.999	0.999	1.46034e-32	IMck0	Gnai2
1.05249e-36	0.407379	0.383	0.306	1.65662e-32	IMck0	Ivns1abp
1.56086e-36	0.439847	0.159	0.1	2.45679e-32	IMck0	Mfng
1.83188e-36	0.305502	1	1	2.88338e-32	IMck0	Gm42418
3.0195e-36	0.281905	0.602	0.526	4.75269e-32	IMck0	Lpcat2
3.55566e-36	0.480621	0.189	0.126	5.59661e-32	IMck0	Mbp
3.5881e-36	0.530955	0.313	0.238	5.64767e-32	IMck0	Adrb2
8.8068e-36	0.257065	0.703	0.639	1.38619e-31	IMck0	Prkcd
1.09251e-35	0.381751	0.303	0.226	1.71962e-31	IMck0	Lyl1
1.89957e-35	0.334185	0.535	0.47	2.98992e-31	IMck0	Usf2
2.96296e-35	0.146268	0.996	0.996	4.6637e-31	IMck0	Psap
4.72909e-35	0.152022	0.771	0.688	7.44359e-31	IMck0	Ahnak
1.2034e-34	0.472618	0.724	0.694	1.89415e-30	IMck0	Zfp36l1
1.23332e-34	0.177021	0.928	0.912	1.94125e-30	IMck0	Tmem59
2.12446e-34	0.48528	0.105	0.058	3.3439e-30	IMck0	Amz1
2.57372e-34	0.371574	0.519	0.452	4.05104e-30	IMck0	Myadm
4.83365e-34	0.372499	0.382	0.308	7.60816e-30	IMck0	Fmnl1
5.16553e-34	0.326931	0.865	0.842	8.13055e-30	IMck0	Tsc22d3
6.28173e-34	0.382725	0.089	0.045	9.88744e-30	IMck0	Pdcd4
7.05318e-34	0.119627	0.999	0.999	1.11017e-29	IMck0	Ctss
1.38965e-33	0.650767	0.188	0.128	2.1873e-29	IMck0	Ccrl2
2.57564e-33	0.457341	0.14	0.087	4.05406e-29	IMck0	F11r
5.02843e-33	0.594579	0.043	0.014	7.91475e-29	IMck0	Gem
6.1652e-33	0.332491	0.453	0.379	9.70402e-29	IMck0	Bnip3l
9.26004e-33	0.41092	0.14	0.087	1.45753e-28	IMck0	B3gnt8
1.00671e-32	0.439342	0.078	0.039	1.58456e-28	IMck0	Lsr
1.10669e-32	0.459594	0.124	0.074	1.74193e-28	IMck0	Sema4d
1.10915e-32	0.108422	1	1	1.7458e-28	IMck0	Rplp2
1.26659e-32	0.942879	0.167	0.112	1.99361e-28	IMck0	Nr4a1
1.67551e-32	0.255745	0.874	0.853	2.63725e-28	IMck0	Iqgap1
2.51629e-32	0.418691	0.224	0.16	3.96063e-28	IMck0	Mxi1
2.55807e-32	0.310384	0.608	0.557	4.0264e-28	IMck0	Bcl10
4.55667e-32	0.610006	0.456	0.387	7.1722e-28	IMck0	S100a6
6.73899e-32	0.335199	0.553	0.488	1.06072e-27	IMck0	Cd300a
9.64169e-32	0.385364	0.286	0.216	1.5176e-27	IMck0	Pdgfb
1.31539e-31	0.499378	0.231	0.168	2.07042e-27	IMck0	Tagap
1.51664e-31	0.178822	0.913	0.882	2.38719e-27	IMck0	Pid1
1.53814e-31	0.136268	0.996	0.991	2.42103e-27	IMck0	Rpl21
1.81786e-31	0.361181	0.422	0.354	2.8613e-27	IMck0	Dock10
1.84296e-31	0.261852	0.332	0.254	2.90082e-27	IMck0	Tmem119
2.71877e-31	0.263012	0.627	0.571	4.27934e-27	IMck0	Tnfaip8l2
2.98063e-31	0.21879	0.897	0.885	4.69152e-27	IMck0	Tkt
6.67821e-31	0.0867995	1	1	1.05115e-26	IMck0	Rpl13
2.64123e-30	0.985354	0.211	0.155	4.1573e-26	IMck0	Cyr61
2.8164e-30	0.429948	0.24	0.177	4.43302e-26	IMck0	AU020206
3.71026e-30	0.348733	0.208	0.146	5.83996e-26	IMck0	Pink1
4.10235e-30	0.236134	0.765	0.725	6.45711e-26	IMck0	Irf2bp2
7.44816e-30	0.158218	0.968	0.956	1.17234e-25	IMck0	Ifi30
9.77415e-30	0.451888	0.183	0.126	1.53845e-25	IMck0	1810011H11Rik
1.338e-29	0.110218	1	1	2.10602e-25	IMck0	Rplp1
1.74562e-29	0.444827	0.158	0.105	2.7476e-25	IMck0	Ephx1
2.52345e-29	0.443503	0.165	0.111	3.97192e-25	IMck0	Arsb
6.87603e-29	0.35552	0.353	0.285	1.08229e-24	IMck0	Ctsf
8.89566e-29	0.207537	0.921	0.895	1.40018e-24	IMck0	Rsrp1
1.60486e-28	0.223283	0.793	0.762	2.52604e-24	IMck0	Abhd12
1.71342e-28	0.34188	0.037	0.012	2.69692e-24	IMck0	Fbxo32
1.73766e-28	0.307778	0.506	0.446	2.73508e-24	IMck0	Il6ra
1.73975e-28	0.150809	0.964	0.956	2.73837e-24	IMck0	Eif3f
2.45822e-28	0.274134	0.582	0.522	3.86924e-24	IMck0	Tprgl
2.72688e-28	0.314279	0.796	0.774	4.29211e-24	IMck0	Kctd12
5.99096e-28	0.330302	0.482	0.421	9.42977e-24	IMck0	Fnbp1
7.05831e-28	0.411207	0.218	0.16	1.11098e-23	IMck0	Rogdi
7.72954e-28	0.143163	0.89	0.831	1.21663e-23	IMck0	Basp1
9.26537e-28	0.409603	0.111	0.068	1.45837e-23	IMck0	Zfp608
1.01621e-27	0.322149	0.6	0.551	1.59952e-23	IMck0	Stk17b
1.66048e-27	0.231142	0.69	0.631	2.6136e-23	IMck0	Pla2g7
1.66174e-27	0.507535	0.155	0.104	2.61558e-23	IMck0	Gm26522
2.25915e-27	0.313164	0.468	0.406	3.55591e-23	IMck0	Cebpg
3.10151e-27	0.344822	0.531	0.478	4.88178e-23	IMck0	Apobec1
3.47796e-27	0.423548	0.1	0.059	5.47431e-23	IMck0	Cd276
3.53962e-27	0.414611	0.119	0.074	5.57137e-23	IMck0	Plxna4
3.98803e-27	0.321602	0.503	0.448	6.27716e-23	IMck0	Pip4k2a
5.00581e-27	0.358945	0.4	0.338	7.87914e-23	IMck0	Ptpre
7.73183e-27	0.171322	0.941	0.944	1.21699e-22	IMck0	Ly86
7.80492e-27	0.385148	0.223	0.165	1.22849e-22	IMck0	Klhl6
8.65145e-27	0.219781	0.754	0.722	1.36174e-22	IMck0	Il10rb
1.04137e-26	0.332552	0.048	0.02	1.63911e-22	IMck0	Fam214a
1.26943e-26	0.304416	0.521	0.465	1.99809e-22	IMck0	Klf13
1.33868e-26	0.391011	0.328	0.266	2.10708e-22	IMck0	Cat
2.56425e-26	0.385752	0.253	0.194	4.03612e-22	IMck0	Fam134b
3.62114e-26	0.465186	0.136	0.09	5.69967e-22	IMck0	Cdkn1c
4.17883e-26	0.229265	0.692	0.659	6.57747e-22	IMck0	Supt4a
4.31782e-26	0.294325	0.529	0.462	6.79625e-22	IMck0	Glipr1
5.62049e-26	0.374692	0.205	0.15	8.84665e-22	IMck0	Il16
5.82405e-26	0.622383	0.219	0.163	9.16705e-22	IMck0	S100a4
8.6848e-26	0.110651	1	1	1.36699e-21	IMck0	Ubb
9.46863e-26	0.294441	0.629	0.588	1.49036e-21	IMck0	Zfand5
1.02195e-25	0.411036	0.144	0.097	1.60855e-21	IMck0	Gpr132
1.41441e-25	0.378227	0.185	0.131	2.22629e-21	IMck0	Havcr2
2.05327e-25	0.326579	0.417	0.357	3.23185e-21	IMck0	Dock8
5.66686e-25	0.39695	0.534	0.486	8.91964e-21	IMck0	Fam46a
6.66503e-25	0.216656	0.806	0.794	1.04907e-20	IMck0	Ccdc12
8.77158e-25	0.370631	0.197	0.144	1.38065e-20	IMck0	Stk10
1.00327e-24	0.339212	0.305	0.244	1.57914e-20	IMck0	Ankrd44
1.61291e-24	0.332952	0.044	0.019	2.53872e-20	IMck0	Col27a1
1.66932e-24	0.334051	0.695	0.662	2.6275e-20	IMck0	Fcrls
1.69012e-24	0.378194	0.19	0.138	2.66025e-20	IMck0	Adrbk2
2.44531e-24	0.158549	0.884	0.865	3.84891e-20	IMck0	Tmem50a
2.9467e-24	0.362778	0.366	0.308	4.6381e-20	IMck0	Camk1d
4.1634e-24	0.211127	0.718	0.68	6.55319e-20	IMck0	Hmgb1
5.39003e-24	0.361139	0.229	0.173	8.4839e-20	IMck0	Tnrc6b
5.51636e-24	0.105068	0.896	0.879	8.68275e-20	IMck0	Sepp1
7.82149e-24	0.389809	0.234	0.18	1.2311e-19	IMck0	Cirbp
8.66694e-24	0.221483	0.637	0.578	1.36418e-19	IMck0	Slamf9
8.72291e-24	0.212014	0.69	0.654	1.37299e-19	IMck0	Sptssa
1.20238e-23	0.303362	0.429	0.369	1.89254e-19	IMck0	Dnase1l1
1.22709e-23	0.354571	0.177	0.127	1.93143e-19	IMck0	Fam107b
1.27163e-23	0.170208	0.807	0.773	2.00154e-19	IMck0	Dazap2
1.79589e-23	0.343874	0.097	0.059	2.82674e-19	IMck0	Abtb1
2.56624e-23	0.32571	0.308	0.248	4.03926e-19	IMck0	Map1lc3a
2.58783e-23	0.402057	0.917	0.92	4.07325e-19	IMck0	Nfkbia
4.87309e-23	0.210397	0.339	0.273	7.67024e-19	IMck0	Abca9
5.58589e-23	0.117048	0.989	0.985	8.79219e-19	IMck0	Eef2
6.35707e-23	0.312512	0.062	0.032	1.0006e-18	IMck0	Bmf
8.95182e-23	0.362153	0.211	0.158	1.40902e-18	IMck0	Pxdc1
9.08451e-23	0.339691	0.104	0.065	1.4299e-18	IMck0	Ssbp2
9.17947e-23	0.253007	0.666	0.616	1.44485e-18	IMck0	mt-Nd4l
1.32166e-22	0.323544	0.429	0.372	2.08029e-18	IMck0	Cttnbp2nl
1.39505e-22	0.418641	0.339	0.286	2.1958e-18	IMck0	Rel
1.65274e-22	0.344888	0.091	0.055	2.60142e-18	IMck0	Ccng2
2.07908e-22	0.438896	0.18	0.132	3.27247e-18	IMck0	Alcam
2.62727e-22	0.686777	0.395	0.343	4.13532e-18	IMck0	Klf4
2.83509e-22	0.0835432	1	1	4.46243e-18	IMck0	Rpl5
3.29417e-22	0.544604	0.248	0.196	5.18502e-18	IMck0	Stmn1
4.25761e-22	0.0916074	1	1	6.70149e-18	IMck0	Rpl3
4.49862e-22	0.253816	0.627	0.591	7.08082e-18	IMck0	Csf2ra
6.62884e-22	0.354674	0.139	0.096	1.04338e-17	IMck0	Zfp395
6.69073e-22	0.350156	0.125	0.083	1.05312e-17	IMck0	Klhl24
8.02749e-22	0.38262	0.398	0.345	1.26353e-17	IMck0	Adgre5
8.13017e-22	0.295641	0.748	0.696	1.27969e-17	IMck0	Lgals3
9.21532e-22	0.396622	0.328	0.275	1.45049e-17	IMck0	Ppp1r10
9.55301e-22	0.299723	0.455	0.402	1.50364e-17	IMck0	Zmiz1
9.89977e-22	0.199772	0.015	0.002	1.55822e-17	IMck0	Il18r1
1.38239e-21	0.913492	0.221	0.172	2.17589e-17	IMck0	Mmp12
1.53307e-21	0.30139	0.354	0.297	2.41306e-17	IMck0	Arhgef6
1.76741e-21	0.384255	0.094	0.058	2.7819e-17	IMck0	Rasgrp3
2.05193e-21	0.357245	0.386	0.332	3.22974e-17	IMck0	Entpd1
2.07307e-21	0.234246	0.609	0.566	3.26302e-17	IMck0	Prr13
2.8742e-21	0.492042	0.122	0.082	4.524e-17	IMck0	Nfkbid
3.57547e-21	0.387274	0.158	0.114	5.62779e-17	IMck0	Acox3
3.68704e-21	0.0745515	0.437	0.362	5.80339e-17	IMck0	Gngt2
5.02878e-21	0.362371	0.104	0.067	7.91529e-17	IMck0	Syt11
6.24588e-21	0.255941	0.028	0.01	9.83102e-17	IMck0	H2-Ob
6.85209e-21	0.307582	0.058	0.031	1.07852e-16	IMck0	Cxxc5
9.1603e-21	0.279269	0.572	0.53	1.44183e-16	IMck0	Mycbp2
1.54931e-20	0.302038	0.164	0.118	2.43861e-16	IMck0	Rnf167
1.60054e-20	0.325805	0.495	0.454	2.51924e-16	IMck0	BC028528
1.63923e-20	0.369539	0.158	0.114	2.58015e-16	IMck0	Cav2
1.96992e-20	0.0958933	0.999	0.999	3.10065e-16	IMck0	Eef1b2
1.97011e-20	0.0839837	1	1	3.10095e-16	IMck0	Rpl10a
2.50041e-20	0.354956	0.147	0.104	3.93565e-16	IMck0	Bcl2l11
2.53137e-20	0.325539	0.274	0.221	3.98437e-16	IMck0	Runx3
3.09632e-20	0.316856	0.307	0.252	4.87361e-16	IMck0	Zcchc11
3.44437e-20	0.335215	0.066	0.037	5.42143e-16	IMck0	Tnni2
4.40318e-20	0.250529	0.564	0.521	6.9306e-16	IMck0	Lair1
4.49297e-20	0.409242	0.209	0.161	7.07193e-16	IMck0	Plp2
4.71482e-20	0.286713	0.428	0.377	7.42113e-16	IMck0	Lrrfip1
5.76065e-20	0.211672	0.95	0.95	9.06726e-16	IMck0	Taldo1
6.21431e-20	0.358482	0.082	0.05	9.78132e-16	IMck0	Acot1
6.36599e-20	0.228828	0.026	0.009	1.00201e-15	IMck0	Vipr1
6.51692e-20	0.312018	0.249	0.197	1.02576e-15	IMck0	Rasa4
6.84679e-20	0.255338	0.532	0.485	1.07768e-15	IMck0	Akap13
6.9465e-20	0.352332	0.213	0.165	1.09338e-15	IMck0	Zfp704
7.97701e-20	0.11317	0.958	0.932	1.25558e-15	IMck0	Cxcl16
1.00203e-19	0.137485	0.853	0.823	1.5772e-15	IMck0	Aes
1.13307e-19	0.389025	0.181	0.136	1.78345e-15	IMck0	Tmx4
1.22716e-19	0.171001	0.705	0.67	1.93154e-15	IMck0	Ncf4
1.23751e-19	0.348247	0.203	0.155	1.94783e-15	IMck0	Cd79b
1.46545e-19	0.107501	0.995	0.991	2.30662e-15	IMck0	Anxa5
1.82823e-19	0.326907	0.28	0.228	2.87763e-15	IMck0	Tgif1
1.94645e-19	0.581238	0.25	0.206	3.06372e-15	IMck0	Map3k8
2.28222e-19	0.335418	0.177	0.132	3.59221e-15	IMck0	Ank
2.68281e-19	0.262128	0.402	0.346	4.22275e-15	IMck0	Prkcb
2.99567e-19	0.221456	0.595	0.553	4.71519e-15	IMck0	Slc29a1
3.3733e-19	0.378366	0.132	0.092	5.30957e-15	IMck0	Slc15a2
3.51296e-19	0.0845285	1	1	5.52941e-15	IMck0	Rpl37
4.14389e-19	0.288019	0.046	0.023	6.52248e-15	IMck0	4933433G15Rik
4.1549e-19	0.102954	0.938	0.922	6.53981e-15	IMck0	Hexa
4.43144e-19	0.0625226	1	1	6.97509e-15	IMck0	Rpl26
5.05711e-19	0.0337905	0.899	0.917	7.95989e-15	IMck0	Ctsd
5.4041e-19	0.250358	0.505	0.457	8.50606e-15	IMck0	Tnfsf12
5.44256e-19	0.306931	0.336	0.282	8.56659e-15	IMck0	Rac3
5.5985e-19	0.340169	0.193	0.146	8.81204e-15	IMck0	Mtus1
6.29841e-19	0.288945	0.422	0.372	9.9137e-15	IMck0	Wsb1
6.55425e-19	0.3161	0.502	0.461	1.03164e-14	IMck0	Jmjd1c
7.82115e-19	0.221546	0.586	0.546	1.23105e-14	IMck0	Higd2a
1.1386e-18	0.194551	0.618	0.579	1.79216e-14	IMck0	Arl6ip5
1.26038e-18	0.319472	0.191	0.146	1.98384e-14	IMck0	Rassf3
1.35441e-18	0.122853	0.994	0.991	2.13184e-14	IMck0	Malat1
1.43708e-18	0.141772	0.851	0.833	2.26197e-14	IMck0	Mbnl1
1.45646e-18	0.141479	0.888	0.875	2.29247e-14	IMck0	Myl12b
1.53205e-18	0.363534	0.094	0.061	2.41144e-14	IMck0	Smad7
1.64874e-18	0.318134	0.069	0.041	2.59511e-14	IMck0	Tfdp2
1.72232e-18	0.454	0.225	0.179	2.71093e-14	IMck0	Clec4b1
1.75477e-18	0.32772	0.2	0.154	2.76201e-14	IMck0	Apobr
1.9211e-18	0.171763	0.667	0.624	3.02382e-14	IMck0	Irf5
1.95009e-18	0.260316	0.362	0.309	3.06943e-14	IMck0	Maf1
1.97543e-18	0.0729827	1	1	3.10933e-14	IMck0	Rps15
2.03292e-18	0.448772	0.204	0.159	3.19982e-14	IMck0	Nes
2.22351e-18	0.320233	0.249	0.2	3.4998e-14	IMck0	Hhex
2.24908e-18	0.34537	0.139	0.1	3.54006e-14	IMck0	Galnt12
2.63075e-18	0.303131	0.04	0.019	4.1408e-14	IMck0	Camk2n1
3.51017e-18	0.308248	0.098	0.064	5.52501e-14	IMck0	Ptpn22
3.59863e-18	0.327374	0.212	0.165	5.66425e-14	IMck0	Klf9
3.63734e-18	0.266859	0.501	0.458	5.72517e-14	IMck0	Macf1
5.75125e-18	0.318148	0.148	0.107	9.05246e-14	IMck0	Crebrf
6.10919e-18	0.175173	0.015	0.003	9.61586e-14	IMck0	Tspan8
7.06403e-18	0.366149	0.094	0.062	1.11188e-13	IMck0	Klrb1b
7.23576e-18	0.328768	0.227	0.179	1.13891e-13	IMck0	Chd2
8.07736e-18	0.239106	0.453	0.401	1.27138e-13	IMck0	Elmo1
8.45442e-18	0.299836	0.074	0.046	1.33073e-13	IMck0	Stx3
8.53276e-18	0.320245	0.168	0.126	1.34306e-13	IMck0	Fmnl3
8.62395e-18	0.197448	0.021	0.007	1.35741e-13	IMck0	Mycl
8.77239e-18	0.334041	0.358	0.31	1.38077e-13	IMck0	Ezr
9.87657e-18	0.131679	0.852	0.834	1.55457e-13	IMck0	Tpd52
1.00079e-17	0.288963	0.248	0.199	1.57525e-13	IMck0	Ggta1
1.0082e-17	0.280678	0.368	0.317	1.58691e-13	IMck0	Tanc2
1.03439e-17	0.36234	0.494	0.457	1.62813e-13	IMck0	Sqstm1
1.03688e-17	0.281349	0.05	0.027	1.63205e-13	IMck0	Gm20703
1.28317e-17	0.272888	0.069	0.042	2.01972e-13	IMck0	Spata13
1.41765e-17	0.250053	0.038	0.018	2.23138e-13	IMck0	Myom1
1.48604e-17	0.233635	0.034	0.015	2.33903e-13	IMck0	2610035D17Rik
1.53775e-17	0.327395	0.129	0.091	2.42042e-13	IMck0	Trim24
1.67215e-17	0.393762	0.098	0.065	2.63197e-13	IMck0	Sox4
1.93669e-17	0.307131	0.177	0.135	3.04835e-13	IMck0	Klc4
2.2067e-17	0.31186	0.071	0.043	3.47334e-13	IMck0	Traf3ip3
2.37398e-17	0.231132	0.537	0.494	3.73664e-13	IMck0	S100a1
2.47493e-17	0.327536	0.226	0.18	3.89554e-13	IMck0	Specc1
2.60307e-17	0.293201	0.181	0.137	4.09723e-13	IMck0	Calhm2
2.71662e-17	0.237703	0.536	0.498	4.27596e-13	IMck0	Commd8
3.7796e-17	0.298863	0.071	0.043	5.94908e-13	IMck0	4930523C07Rik
3.80672e-17	0.328914	0.059	0.034	5.99177e-13	IMck0	Gm10138
4.08845e-17	0.0797032	0.699	0.654	6.43521e-13	IMck0	Aldh2
4.54783e-17	0.263268	0.19	0.146	7.15829e-13	IMck0	Cracr2b
4.58657e-17	0.168721	0.965	0.966	7.21927e-13	IMck0	Rpl6
4.70607e-17	0.196831	0.49	0.437	7.40735e-13	IMck0	Foxp1
4.71271e-17	0.278292	0.057	0.033	7.41781e-13	IMck0	Tmem150b
5.09718e-17	0.058632	1	1	8.02297e-13	IMck0	Tyrobp
5.49333e-17	0.0632935	1	1	8.6465e-13	IMck0	Rpl34
7.60039e-17	0.235312	0.051	0.028	1.1963e-12	IMck0	Ypel2
8.45096e-17	0.289659	0.249	0.201	1.33018e-12	IMck0	Pald1
8.74523e-17	0.362716	0.132	0.095	1.3765e-12	IMck0	Ttc28
9.7885e-17	0.274001	0.352	0.302	1.54071e-12	IMck0	Ddi2
1.03769e-16	0.295283	0.329	0.279	1.63333e-12	IMck0	Polr2a
1.10723e-16	0.144128	0.952	0.952	1.74278e-12	IMck0	Unc93b1
1.1096e-16	0.264654	0.054	0.03	1.74651e-12	IMck0	0610040J01Rik
1.12887e-16	0.286403	0.057	0.033	1.77685e-12	IMck0	Mical1
1.19235e-16	0.314632	0.221	0.176	1.87676e-12	IMck0	Adssl1
1.25818e-16	0.277746	0.043	0.022	1.98038e-12	IMck0	Gm26714
1.40661e-16	0.282222	0.271	0.223	2.214e-12	IMck0	Hbp1
1.55265e-16	0.492464	0.269	0.225	2.44387e-12	IMck0	Sgk1
1.81988e-16	0.298064	0.371	0.323	2.86449e-12	IMck0	Batf3
1.89908e-16	0.297302	0.295	0.247	2.98915e-12	IMck0	Itgav
2.92762e-16	0.268535	0.072	0.044	4.60807e-12	IMck0	Gpr155
3.81525e-16	0.206301	0.756	0.745	6.0052e-12	IMck0	Evi2a
4.11045e-16	0.298526	0.15	0.112	6.46984e-12	IMck0	Fbxl20
4.23652e-16	0.319266	0.145	0.107	6.66829e-12	IMck0	Tspan33
4.65169e-16	0.187829	0.02	0.007	7.32176e-12	IMck0	Lyzl4
4.88204e-16	0.0639058	1	1	7.68433e-12	IMck0	Eif1
5.56488e-16	0.336459	0.177	0.137	8.75912e-12	IMck0	Epb41l4aos
6.78133e-16	0.321378	0.18	0.14	1.06738e-11	IMck0	5031425E22Rik
7.01491e-16	0.0157046	0.177	0.223	1.10415e-11	IMck0	Slc13a3
7.70224e-16	0.457964	0.063	0.038	1.21233e-11	IMck0	Fndc7
8.26118e-16	0.256484	0.535	0.503	1.30031e-11	IMck0	Gna12
8.41367e-16	0.177011	0.653	0.616	1.32431e-11	IMck0	mt-Nd5
8.74727e-16	0.170846	0.016	0.005	1.37682e-11	IMck0	Cuedc1
8.78305e-16	0.09721	0.277	0.221	1.38245e-11	IMck0	Sult1a1
9.58295e-16	0.25703	0.492	0.445	1.50836e-11	IMck0	Cd93
1.15349e-15	0.29958	0.08	0.052	1.8156e-11	IMck0	Zfp658
1.16372e-15	0.249047	0.445	0.4	1.8317e-11	IMck0	Cnn2
1.17225e-15	0.287274	0.33	0.284	1.84512e-11	IMck0	Dapp1
1.22736e-15	0.312945	0.153	0.115	1.93186e-11	IMck0	Rin3
1.27631e-15	0.285829	0.218	0.174	2.00892e-11	IMck0	Dapk1
1.32314e-15	0.10883	0.909	0.887	2.08262e-11	IMck0	Gpx4
1.36309e-15	0.306061	0.098	0.067	2.1455e-11	IMck0	Tbc1d16
1.63156e-15	0.323666	0.41	0.367	2.56808e-11	IMck0	Gm20594
1.66375e-15	0.266061	0.105	0.073	2.61875e-11	IMck0	Fam132a
1.7272e-15	0.326367	0.079	0.051	2.71861e-11	IMck0	Prdm1
2.12777e-15	0.281539	0.054	0.031	3.34911e-11	IMck0	Il1rl1
2.23469e-15	0.298748	0.175	0.135	3.5174e-11	IMck0	Plxnd1
2.30647e-15	0.338947	0.282	0.238	3.63038e-11	IMck0	Hivep2
2.36027e-15	0.273923	0.456	0.415	3.71506e-11	IMck0	Arhgap17
2.69984e-15	0.205064	0.026	0.011	4.24954e-11	IMck0	Aldoc
2.80357e-15	0.125581	0.892	0.881	4.41282e-11	IMck0	Msn
4.10043e-15	0.8888	0.051	0.029	6.45408e-11	IMck0	Ear2
4.58759e-15	0.209146	0.509	0.465	7.22086e-11	IMck0	Blnk
4.89056e-15	0.199468	0.65	0.625	7.69774e-11	IMck0	Luc7l2
4.93962e-15	0.259538	0.352	0.306	7.77496e-11	IMck0	Hsd17b11
5.23169e-15	0.299454	0.184	0.145	8.23467e-11	IMck0	Fam69a
5.31843e-15	0.227213	0.029	0.013	8.37122e-11	IMck0	Ptchd1
6.60019e-15	0.25818	0.333	0.287	1.03887e-10	IMck0	Tifab
9.02401e-15	0.267038	0.071	0.045	1.42038e-10	IMck0	Stbd1
9.52742e-15	0.114091	0.444	0.384	1.49962e-10	IMck0	Hacd4
1.03685e-14	0.299762	0.36	0.318	1.632e-10	IMck0	Arid4a
1.07697e-14	0.373585	0.153	0.117	1.69514e-10	IMck0	Sowahc
1.1643e-14	0.116331	0.837	0.821	1.83261e-10	IMck0	Scp2
1.167e-14	0.25975	0.049	0.028	1.83685e-10	IMck0	Fam71a
1.17294e-14	0.3473	0.152	0.116	1.84621e-10	IMck0	Mcm7
1.19333e-14	0.268888	0.243	0.199	1.87831e-10	IMck0	Rassf5
1.27911e-14	0.312642	0.042	0.023	2.01331e-10	IMck0	Lmo1
1.33691e-14	0.296977	0.151	0.114	2.1043e-10	IMck0	Rab6b
1.38721e-14	0.21625	0.498	0.457	2.18347e-10	IMck0	Kmt2e
1.51245e-14	0.352579	0.209	0.17	2.38059e-10	IMck0	Mylip
1.72183e-14	0.285155	0.135	0.101	2.71016e-10	IMck0	Marveld1
1.7636e-14	0.0545997	1	1	2.7759e-10	IMck0	Rps16
1.81386e-14	0.156888	0.766	0.748	2.85501e-10	IMck0	Ncf2
1.87207e-14	0.233764	0.576	0.552	2.94664e-10	IMck0	Inpp5d
1.93213e-14	0.301489	0.229	0.188	3.04117e-10	IMck0	Arhgap15
2.04793e-14	0.104551	0.987	0.984	3.22344e-10	IMck0	Lcp1
2.20801e-14	0.279506	0.053	0.031	3.4754e-10	IMck0	St8sia6
2.20998e-14	0.236254	0.056	0.034	3.47851e-10	IMck0	Bend6
2.30895e-14	0.244495	0.037	0.019	3.63429e-10	IMck0	2610528A11Rik
2.32784e-14	0.158166	0.014	0.004	3.66402e-10	IMck0	Skint3
2.33957e-14	0.31197	0.194	0.154	3.68249e-10	IMck0	Cks2
2.71293e-14	0.364296	0.04	0.022	4.27016e-10	IMck0	Bhlhe40
2.86587e-14	0.269256	0.044	0.024	4.51088e-10	IMck0	Prr7
2.9078e-14	0.222743	0.562	0.531	4.57687e-10	IMck0	Trim47
3.15741e-14	0.222979	0.027	0.012	4.96977e-10	IMck0	Gm43936
3.59522e-14	0.214243	0.019	0.007	5.65887e-10	IMck0	Btbd17
3.68455e-14	0.267782	0.157	0.12	5.79948e-10	IMck0	Bckdha
3.75018e-14	0.162894	0.764	0.752	5.90279e-10	IMck0	Cmtm7
3.83549e-14	0.198578	0.614	0.584	6.03706e-10	IMck0	Ubl3
3.92265e-14	0.272394	0.326	0.284	6.17424e-10	IMck0	Kansl1
4.09821e-14	0.188944	0.62	0.597	6.45058e-10	IMck0	Ube2b
5.2266e-14	0.224697	0.035	0.018	8.22666e-10	IMck0	Gm37305
6.24632e-14	0.254066	0.232	0.191	9.83171e-10	IMck0	Rxrb
6.25508e-14	0.181447	0.022	0.009	9.84549e-10	IMck0	Frat2
6.88929e-14	0.226817	0.035	0.018	1.08437e-09	IMck0	Matn2
7.10703e-14	0.260062	0.31	0.267	1.11865e-09	IMck0	Ing4
7.22728e-14	0.281659	0.069	0.044	1.13757e-09	IMck0	Spn
7.93003e-14	0.29053	0.349	0.305	1.24819e-09	IMck0	Plxdc2
8.81591e-14	0.17102	0.016	0.005	1.38762e-09	IMck0	Gm10382
9.7003e-14	0.123834	0.894	0.878	1.52683e-09	IMck0	Son
9.89862e-14	0.233296	0.052	0.031	1.55804e-09	IMck0	Tmem191c
1.05327e-13	0.2499	0.056	0.034	1.65785e-09	IMck0	Dyrk2
1.08902e-13	0.244065	0.056	0.034	1.71412e-09	IMck0	Dtx3
1.12042e-13	0.248046	0.461	0.425	1.76355e-09	IMck0	Spag9
1.12654e-13	0.264395	0.16	0.123	1.77317e-09	IMck0	Sh2d1b1
1.1334e-13	0.297169	0.247	0.206	1.78397e-09	IMck0	Nuak2
1.14887e-13	0.274958	0.277	0.235	1.80832e-09	IMck0	Tmcc3
1.32957e-13	0.162099	0.707	0.693	2.09275e-09	IMck0	Nptn
1.34304e-13	0.267489	0.295	0.251	2.11395e-09	IMck0	Ptgs1
1.34752e-13	0.28463	0.147	0.112	2.121e-09	IMck0	Baiap2
1.62488e-13	0.197634	0.026	0.012	2.55756e-09	IMck0	G430095P16Rik
1.7272e-13	0.116648	0.894	0.887	2.71861e-09	IMck0	Itgb1
1.74918e-13	0.135958	0.747	0.722	2.75321e-09	IMck0	Gltp
1.75609e-13	0.128905	0.011	0.002	2.76408e-09	IMck0	Galnt9
1.87276e-13	0.106033	0.907	0.899	2.94772e-09	IMck0	Fam49b
1.94818e-13	0.253937	0.321	0.278	3.06643e-09	IMck0	Ccni
2.03395e-13	0.330852	0.098	0.07	3.20143e-09	IMck0	Inmt
2.22685e-13	0.23717	0.067	0.044	3.50507e-09	IMck0	Klf11
2.28866e-13	0.274198	0.106	0.076	3.60235e-09	IMck0	Maml3
2.53835e-13	0.288577	0.098	0.069	3.99536e-09	IMck0	Abcd2
2.81717e-13	0.242456	0.292	0.249	4.43423e-09	IMck0	Atp13a3
2.98179e-13	0.227642	0.844	0.829	4.69334e-09	IMck0	Cyb5a
3.33094e-13	0.161693	0.605	0.571	5.24289e-09	IMck0	Svbp
3.67238e-13	0.246701	0.049	0.029	5.78033e-09	IMck0	Cd101
3.96724e-13	0.157238	0.827	0.816	6.24444e-09	IMck0	Tln1
4.57999e-13	0.259724	0.425	0.388	7.20891e-09	IMck0	Ccdc88a
4.87267e-13	0.276271	0.09	0.063	7.66959e-09	IMck0	Cox6b2
5.15242e-13	0.261786	0.143	0.109	8.10991e-09	IMck0	Ctc1
5.97914e-13	0.244635	0.065	0.042	9.41117e-09	IMck0	Arid3b
6.32489e-13	0.218857	0.029	0.014	9.95538e-09	IMck0	Gm28707
6.41544e-13	0.244218	0.534	0.509	1.00979e-08	IMck0	Tra2a
6.54169e-13	0.285003	0.132	0.1	1.02966e-08	IMck0	Nrm
6.80169e-13	0.261842	0.186	0.149	1.07059e-08	IMck0	Cbr3
9.67041e-13	0.183634	0.025	0.011	1.52212e-08	IMck0	Nrep
1.00843e-12	0.290195	0.112	0.082	1.58727e-08	IMck0	Cenpa
1.01064e-12	0.269984	0.133	0.101	1.59074e-08	IMck0	Mxra7
1.01101e-12	0.227519	0.042	0.024	1.59134e-08	IMck0	Abcb4
1.09724e-12	0.611474	0.097	0.07	1.72706e-08	IMck0	Spp1
1.43668e-12	0.23889	0.409	0.37	2.26134e-08	IMck0	Arl11
1.79676e-12	0.227111	0.056	0.035	2.82811e-08	IMck0	Mtmr11
1.88599e-12	0.220082	0.04	0.022	2.96855e-08	IMck0	Dna2
2.12541e-12	0.257668	0.119	0.089	3.3454e-08	IMck0	Csad
2.14846e-12	0.243554	0.066	0.043	3.38168e-08	IMck0	Arhgap27
2.17254e-12	0.274602	0.268	0.229	3.41957e-08	IMck0	1700017B05Rik
2.37768e-12	0.212372	0.023	0.01	3.74247e-08	IMck0	Gpr141
2.52098e-12	0.189434	0.511	0.474	3.96803e-08	IMck0	Ptpra
2.58395e-12	0.264644	0.07	0.047	4.06713e-08	IMck0	Rora
2.76626e-12	0.281406	0.271	0.234	4.35409e-08	IMck0	Cyp4f18
2.81871e-12	0.103525	0.92	0.918	4.43664e-08	IMck0	Gpi1
2.90533e-12	0.20479	0.032	0.017	4.57299e-08	IMck0	Prss30
2.97968e-12	0.182721	0.025	0.012	4.69002e-08	IMck0	Garnl3
3.03983e-12	0.116121	0.851	0.839	4.7847e-08	IMck0	P2ry6
3.21059e-12	0.268851	0.252	0.212	5.05347e-08	IMck0	Cadm1
3.26518e-12	0.226895	0.399	0.36	5.13939e-08	IMck0	Git2
3.28179e-12	0.248113	0.228	0.189	5.16554e-08	IMck0	Nfatc1
3.5827e-12	0.193721	0.033	0.018	5.63916e-08	IMck0	Adam22
3.74386e-12	0.249291	0.063	0.041	5.89283e-08	IMck0	Nav2
3.93811e-12	0.207171	0.374	0.331	6.19859e-08	IMck0	Rcsd1
4.11127e-12	0.29437	0.076	0.052	6.47114e-08	IMck0	Cd1d1
4.29605e-12	0.281294	0.107	0.079	6.76198e-08	IMck0	Nuak1
4.36455e-12	0.245645	0.096	0.069	6.8698e-08	IMck0	Siglech
4.48241e-12	0.251162	0.287	0.248	7.05531e-08	IMck0	Dgkd
4.59013e-12	0.137992	0.822	0.805	7.22486e-08	IMck0	Nsa2
4.73554e-12	0.237227	0.241	0.202	7.45374e-08	IMck0	Mid1ip1
5.19446e-12	0.272081	0.126	0.096	8.17608e-08	IMck0	Dtx4
5.2702e-12	0.260604	0.185	0.15	8.29529e-08	IMck0	Itpr2
5.73112e-12	0.257062	0.089	0.063	9.02078e-08	IMck0	Aph1c
5.94877e-12	0.350635	0.223	0.188	9.36336e-08	IMck0	Errfi1
6.32432e-12	0.104354	0.914	0.909	9.95448e-08	IMck0	Asah1
7.09781e-12	0.29074	0.265	0.228	1.11719e-07	IMck0	Adam19
7.73424e-12	0.128131	0.013	0.004	1.21737e-07	IMck0	Atp2a3
8.04468e-12	0.188615	0.454	0.414	1.26623e-07	IMck0	Igsf8
8.73006e-12	0.466777	0.657	0.649	1.37411e-07	IMck0	Socs3
1.07313e-11	0.201288	0.311	0.269	1.6891e-07	IMck0	Ctdsp2
1.0734e-11	0.217061	0.292	0.252	1.68953e-07	IMck0	Sft2d2
1.07653e-11	0.228067	0.424	0.387	1.69446e-07	IMck0	Fgd2
1.18094e-11	0.277298	0.102	0.075	1.8588e-07	IMck0	Sorl1
1.29951e-11	0.207344	0.033	0.018	2.04542e-07	IMck0	Map2k6
1.34696e-11	0.184334	0.032	0.017	2.12012e-07	IMck0	Cnr2
1.46022e-11	0.261263	0.382	0.349	2.29839e-07	IMck0	Tmbim1
1.4685e-11	0.295178	0.121	0.092	2.31142e-07	IMck0	Tuba4a
1.80427e-11	0.170941	0.023	0.011	2.83993e-07	IMck0	Lrp8
1.97037e-11	0.150108	0.78	0.76	3.10136e-07	IMck0	Glul
2.32091e-11	0.209326	0.946	0.935	3.65311e-07	IMck0	Mafb
2.49872e-11	0.347666	0.695	0.687	3.93298e-07	IMck0	Hspa1a
2.71527e-11	0.236622	0.251	0.213	4.27383e-07	IMck0	Ulk2
2.94917e-11	0.161829	0.634	0.61	4.642e-07	IMck0	Pkig
2.96482e-11	0.206532	0.17	0.136	4.66663e-07	IMck0	St6gal1
3.08538e-11	0.250506	0.113	0.085	4.85639e-07	IMck0	Atg2a
3.5689e-11	0.218419	0.048	0.03	5.61745e-07	IMck0	Dlc1
3.74516e-11	0.140011	0.015	0.006	5.89488e-07	IMck0	Zfyve28
4.85226e-11	0.19549	0.025	0.012	7.63746e-07	IMck0	2410080I02Rik
5.2555e-11	0.171668	0.564	0.532	8.27215e-07	IMck0	Pon2
5.35245e-11	0.484315	0.587	0.558	8.42476e-07	IMck0	Klf2
5.81753e-11	0.146473	0.786	0.78	9.15679e-07	IMck0	Myh9
6.43032e-11	0.232468	0.315	0.276	1.01213e-06	IMck0	B4galnt1
6.43848e-11	0.201456	0.5	0.469	1.01342e-06	IMck0	Rps27rt
6.53291e-11	0.261032	0.102	0.076	1.02828e-06	IMck0	Agmo
6.55424e-11	0.250553	0.035	0.02	1.03164e-06	IMck0	Hes1
7.15559e-11	0.185068	0.672	0.66	1.12629e-06	IMck0	Cd86
7.25319e-11	0.525678	0.217	0.186	1.14165e-06	IMck0	Adam8
7.4235e-11	0.124131	0.776	0.757	1.16846e-06	IMck0	Sfr1
7.54921e-11	0.0762621	0.977	0.972	1.18825e-06	IMck0	Brk1
7.89312e-11	0.23195	0.069	0.047	1.24238e-06	IMck0	Kif21b
8.28643e-11	0.2273	0.192	0.157	1.30428e-06	IMck0	Stard9
8.54721e-11	0.237001	0.223	0.187	1.34533e-06	IMck0	Pqlc1
8.72821e-11	0.48667	0.289	0.258	1.37382e-06	IMck0	Tnfaip3
9.63753e-11	0.174038	0.572	0.548	1.51695e-06	IMck0	Spop
1.0037e-10	0.22351	0.043	0.027	1.57982e-06	IMck0	Apbb2
1.02818e-10	0.190784	0.264	0.226	1.61836e-06	IMck0	9930111J21Rik2
1.27903e-10	0.256474	0.272	0.237	2.0132e-06	IMck0	Vgll4
1.32355e-10	0.232868	0.245	0.209	2.08326e-06	IMck0	Abcc3
1.36762e-10	0.212701	0.043	0.027	2.15264e-06	IMck0	Abhd15
1.38738e-10	0.269875	0.046	0.029	2.18374e-06	IMck0	Bambi
1.54044e-10	0.0950079	0.007	0.001	2.42465e-06	IMck0	Flt3
1.56348e-10	0.212043	0.265	0.228	2.46092e-06	IMck0	Zbtb20
1.59538e-10	0.289614	0.025	0.012	2.51113e-06	IMck0	Rgcc
1.65832e-10	0.15498	0.022	0.01	2.6102e-06	IMck0	Adck3
1.70289e-10	0.207825	0.063	0.043	2.68034e-06	IMck0	Fmo5
1.74089e-10	0.459474	0.084	0.062	2.74016e-06	IMck0	Serpine1
1.9765e-10	0.226867	0.204	0.17	3.11102e-06	IMck0	Tbc1d17
2.0153e-10	0.29402	0.352	0.319	3.17208e-06	IMck0	Gpr65
2.02696e-10	0.254049	0.194	0.161	3.19044e-06	IMck0	Actn1
2.0653e-10	0.198835	0.045	0.028	3.25079e-06	IMck0	Slc44a2
2.08016e-10	0.129244	0.008	0.002	3.27417e-06	IMck0	Smim5
2.09546e-10	0.26576	0.121	0.093	3.29825e-06	IMck0	Plxna4os1
2.2823e-10	0.139829	0.014	0.005	3.59234e-06	IMck0	Fosl1
2.4237e-10	0.224824	0.144	0.114	3.81491e-06	IMck0	Traf5
2.46115e-10	0.238814	0.448	0.418	3.87385e-06	IMck0	Adap2
2.49364e-10	0.164195	0.259	0.22	3.925e-06	IMck0	Slamf7
2.54938e-10	0.250058	0.587	0.571	4.01272e-06	IMck0	Lipa
2.7216e-10	0.230894	0.219	0.184	4.2838e-06	IMck0	Slc12a6
3.06122e-10	0.213546	0.219	0.184	4.81836e-06	IMck0	Pithd1
3.16061e-10	0.215181	0.351	0.315	4.97479e-06	IMck0	Snx18
3.16081e-10	0.133796	0.728	0.717	4.97511e-06	IMck0	Polr2e
3.28144e-10	0.256768	0.896	0.9	5.16499e-06	IMck0	Creg1
3.31593e-10	0.235454	0.083	0.06	5.21927e-06	IMck0	Arhgap6
3.68263e-10	0.235298	0.287	0.252	5.79647e-06	IMck0	2510009E07Rik
3.79981e-10	0.223908	0.236	0.201	5.98091e-06	IMck0	Pfkfb4
3.88328e-10	0.148895	0.016	0.007	6.11228e-06	IMck0	Pir
4.0785e-10	0.193307	0.488	0.458	6.41956e-06	IMck0	Taok3
4.25159e-10	0.246606	0.126	0.099	6.692e-06	IMck0	Bri3bp
4.44059e-10	0.179792	0.484	0.45	6.98949e-06	IMck0	Hmgcl
4.56675e-10	0.237351	0.052	0.034	7.18806e-06	IMck0	Scd2
4.80865e-10	0.270023	0.04	0.025	7.56882e-06	IMck0	Dnmt3l
4.82776e-10	0.202103	0.078	0.056	7.5989e-06	IMck0	Mettl7a1
5.18683e-10	0.124494	0.017	0.007	8.16408e-06	IMck0	Gm16845
5.20638e-10	0.259739	0.206	0.174	8.19484e-06	IMck0	Pde3b
5.77548e-10	0.288386	0.274	0.241	9.0906e-06	IMck0	Kdm6b
5.85622e-10	0.263199	0.205	0.173	9.21769e-06	IMck0	Snhg12
5.87984e-10	0.246146	0.155	0.125	9.25487e-06	IMck0	Arl10
5.91433e-10	0.256959	0.056	0.038	9.30916e-06	IMck0	H2-DMb2
6.4133e-10	0.161847	0.023	0.012	1.00945e-05	IMck0	Col15a1
7.12719e-10	0.201348	0.094	0.07	1.12182e-05	IMck0	Gm26699
7.12732e-10	0.106274	0.054	0.076	1.12184e-05	IMck0	Cxcl3
7.6472e-10	0.199182	0.542	0.51	1.20367e-05	IMck0	Plbd1
7.74151e-10	0.242158	0.225	0.192	1.21851e-05	IMck0	Rps27
8.47366e-10	0.28957	0.31	0.276	1.33375e-05	IMck0	Gstm1
8.78376e-10	0.15019	0.022	0.011	1.38256e-05	IMck0	Apbb1
1.00159e-09	0.0785945	0.006	0.001	1.57651e-05	IMck0	Dgkg
1.0666e-09	0.235249	0.15	0.121	1.67883e-05	IMck0	Igf1r
1.07271e-09	0.207518	0.447	0.419	1.68844e-05	IMck0	Gnaq
1.08387e-09	0.213876	0.082	0.059	1.706e-05	IMck0	Ago4
1.10738e-09	0.207019	0.062	0.043	1.74302e-05	IMck0	Zbtb16
1.12896e-09	0.220993	0.391	0.357	1.77698e-05	IMck0	Epb41l2
1.13177e-09	0.203983	0.035	0.02	1.78141e-05	IMck0	Chn2
1.22434e-09	0.241193	0.165	0.136	1.92711e-05	IMck0	Klf10
1.29626e-09	0.12367	0.811	0.791	2.04031e-05	IMck0	Picalm
1.35608e-09	0.129276	0.635	0.605	2.13447e-05	IMck0	Rnase4
1.43722e-09	0.202382	0.541	0.52	2.26218e-05	IMck0	Ankrd11
1.45315e-09	0.138009	0.011	0.004	2.28726e-05	IMck0	Ndnf
1.59796e-09	0.187721	0.332	0.296	2.51519e-05	IMck0	Ubald2
1.61791e-09	0.11363	0.056	0.078	2.54658e-05	IMck0	Arg1
1.6256e-09	0.11953	0.759	0.744	2.5587e-05	IMck0	Rps12-ps3
1.69639e-09	0.280093	0.061	0.042	2.67012e-05	IMck0	Otud1
2.04698e-09	0.202556	0.291	0.255	3.22194e-05	IMck0	Arhgap18
2.06824e-09	0.202734	0.067	0.047	3.25541e-05	IMck0	Atg16l2
2.12044e-09	0.100463	0.934	0.918	3.33757e-05	IMck0	Coro1a
2.29246e-09	0.133276	0.575	0.546	3.60833e-05	IMck0	Prcp
2.62523e-09	0.214872	0.117	0.091	4.13211e-05	IMck0	P3h2
2.76482e-09	0.210868	0.311	0.278	4.35182e-05	IMck0	Zfp710
2.98707e-09	0.207048	0.382	0.35	4.70164e-05	IMck0	Tnrc6c
3.00914e-09	0.244019	0.07	0.05	4.73638e-05	IMck0	Htra3
3.06884e-09	0.146217	0.023	0.012	4.83035e-05	IMck0	Eps8l1
3.26604e-09	0.178049	0.06	0.041	5.14074e-05	IMck0	Cers4
3.38255e-09	0.218171	0.178	0.148	5.32413e-05	IMck0	Cabin1
3.58829e-09	0.12083	0.771	0.76	5.64798e-05	IMck0	Wasf2
3.92722e-09	0.163571	0.559	0.531	6.18145e-05	IMck0	Fam174a
3.96871e-09	0.225933	0.077	0.057	6.24675e-05	IMck0	Peli2
4.2426e-09	0.148101	0.402	0.361	6.67785e-05	IMck0	Tmcc1
4.39587e-09	0.347902	0.491	0.472	6.91911e-05	IMck0	Cited2
4.41336e-09	0.576598	0.21	0.183	6.94662e-05	IMck0	Gadd45g
4.50395e-09	0.214175	0.208	0.176	7.08922e-05	IMck0	Arhgap5
4.74016e-09	0.286182	0.072	0.052	7.46101e-05	IMck0	Hopx
5.17649e-09	0.155264	0.594	0.571	8.14779e-05	IMck0	Gpsm3
5.20822e-09	0.164936	0.028	0.016	8.19773e-05	IMck0	Mir142hg
5.25363e-09	0.194331	0.041	0.026	8.26921e-05	IMck0	Catip
5.44215e-09	0.181769	0.033	0.02	8.56594e-05	IMck0	Marveld2
5.46923e-09	0.190255	0.08	0.059	8.60857e-05	IMck0	Wdr45
5.63112e-09	0.198997	0.509	0.485	8.86339e-05	IMck0	Brd2
5.66925e-09	0.198242	0.166	0.137	8.92339e-05	IMck0	Icosl
5.78206e-09	0.168412	0.515	0.488	9.10097e-05	IMck0	Tsc22d4
5.78773e-09	0.309587	0.043	0.028	9.10988e-05	IMck0	Rnf128
5.83184e-09	0.203673	0.267	0.233	9.17932e-05	IMck0	Pnpla2
5.93811e-09	0.191843	0.047	0.031	9.34658e-05	IMck0	2410022M11Rik
6.31703e-09	0.186526	0.23	0.197	9.94301e-05	IMck0	Stk24
6.43292e-09	0.180932	0.038	0.023	0.000101254	IMck0	Cdc42ep3
6.6262e-09	0.114633	0.016	0.007	0.000104296	IMck0	Rnf122
6.96973e-09	0.225332	0.175	0.146	0.000109703	IMck0	Agap1
7.49716e-09	0.206924	0.018	0.009	0.000118005	IMck0	Cd2
7.51605e-09	0.221536	0.14	0.114	0.000118303	IMck0	Mepce
7.65774e-09	0.326092	0.174	0.146	0.000120533	IMck0	Dut
7.72898e-09	0.223591	0.081	0.06	0.000121654	IMck0	Pbx1
8.26835e-09	0.168653	0.035	0.021	0.000130144	IMck0	Acvr2b
8.28567e-09	0.0991257	0.909	0.906	0.000130417	IMck0	Sirpa
8.32414e-09	0.17675	0.357	0.323	0.000131022	IMck0	Arhgef1
8.52545e-09	0.172415	0.457	0.425	0.000134191	IMck0	Syk
8.76207e-09	0.113914	0.796	0.79	0.000137915	IMck0	Nap1l1
8.76237e-09	0.256997	0.104	0.081	0.00013792	IMck0	Gm26778
9.00783e-09	0.178422	0.538	0.518	0.000141783	IMck0	Irf2
9.18045e-09	0.228181	0.14	0.114	0.0001445	IMck0	Dnajb4
9.83028e-09	0.227823	0.198	0.169	0.000154729	IMck0	Cib2
1.03004e-08	0.220952	0.085	0.064	0.000162129	IMck0	Ildr2
1.05645e-08	0.192375	0.09	0.068	0.000166285	IMck0	Msh6
1.08078e-08	0.146035	0.023	0.012	0.000170114	IMck0	Tmem204
1.12069e-08	0.0846646	0.009	0.003	0.000176397	IMck0	Chd5
1.1264e-08	0.179397	0.384	0.35	0.000177296	IMck0	Sipa1
1.19105e-08	0.124281	0.907	0.904	0.000187471	IMck0	Marcks
1.19743e-08	0.258551	0.033	0.02	0.000188475	IMck0	Il7r
1.22667e-08	0.0983567	0.012	0.005	0.000193078	IMck0	2810429I04Rik
1.25443e-08	0.220524	0.054	0.037	0.000197448	IMck0	Atp2b4
1.25824e-08	0.281734	0.098	0.075	0.000198047	IMck0	E230001N04Rik
1.2631e-08	0.0668385	0.908	0.894	0.000198811	IMck0	Snx5
1.38466e-08	0.173455	0.042	0.027	0.000217946	IMck0	Rps6ka5
1.41575e-08	0.18137	0.092	0.07	0.000222839	IMck0	Phf1
1.52829e-08	0.142532	0.017	0.008	0.000240553	IMck0	Lilra6
1.58035e-08	0.184897	0.429	0.4	0.000248747	IMck0	Dok3
1.64498e-08	0.0937235	0.903	0.896	0.00025892	IMck0	Srrm2
1.65511e-08	0.211237	0.096	0.074	0.000260515	IMck0	Pck2
1.66629e-08	0.20512	0.536	0.512	0.000262273	IMck0	Ssh2
1.67145e-08	0.191152	0.24	0.208	0.000263086	IMck0	Gm26740
1.81055e-08	0.263475	0.127	0.102	0.00028498	IMck0	Gm26669
1.81771e-08	0.151401	0.025	0.014	0.000286108	IMck0	Lgi4
1.8693e-08	0.0809162	0.007	0.002	0.000294228	IMck0	Gm27168
1.88452e-08	0.209798	0.347	0.317	0.000296623	IMck0	Rps6ka1
2.01448e-08	0.193283	0.361	0.33	0.000317079	IMck0	Sh3kbp1
2.02447e-08	0.13807	0.022	0.011	0.000318651	IMck0	Rtn4rl1
2.1556e-08	0.312283	0.534	0.533	0.000339292	IMck0	Rpl23a
2.32819e-08	0.102127	0.845	0.825	0.000366456	IMck0	Ehd4
2.33415e-08	0.11445	0.013	0.006	0.000367395	IMck0	Spns3
2.40005e-08	0.213396	0.114	0.09	0.000377768	IMck0	Adap2os
2.40892e-08	0.104924	0.939	0.943	0.000379165	IMck0	Rpl35
2.58771e-08	0.161973	0.545	0.521	0.000407306	IMck0	Tacc1
2.65451e-08	0.201674	0.168	0.14	0.000417819	IMck0	Sun2
2.65766e-08	0.0717584	0.877	0.859	0.000418316	IMck0	Wnk1
2.73125e-08	0.290967	0.161	0.134	0.000429899	IMck0	Rrad
2.74859e-08	0.178888	0.305	0.272	0.000432628	IMck0	Dcaf8
2.78612e-08	0.202777	0.343	0.312	0.000438536	IMck0	Itga4
2.82486e-08	0.218724	0.23	0.2	0.000444632	IMck0	Pafah1b3
2.98493e-08	0.170067	0.042	0.027	0.000469828	IMck0	Igsf9
3.05136e-08	0.169644	0.547	0.525	0.000480284	IMck0	Tcf4
3.05315e-08	0.0857787	1	1	0.000480565	IMck0	Itm2b
3.07111e-08	0.0744345	0.005	0.001	0.000483393	IMck0	Hr
3.07661e-08	0.0616561	1	1	0.000484258	IMck0	Rplp0
3.10522e-08	0.186201	0.14	0.114	0.000488762	IMck0	4833420G17Rik
3.33545e-08	0.154942	0.54	0.518	0.000524999	IMck0	Cdk9
3.49972e-08	0.103848	0.011	0.004	0.000550856	IMck0	Itga8
3.75438e-08	0.206421	0.216	0.187	0.000590939	IMck0	Cir1
3.78832e-08	0.17481	0.036	0.023	0.000596282	IMck0	Hgf
3.83504e-08	0.248822	0.083	0.063	0.000603635	IMck0	Spic
3.92922e-08	0.218474	0.053	0.037	0.00061846	IMck0	Gm17056
4.0747e-08	0.180694	0.07	0.051	0.000641358	IMck0	Gm28875
4.07616e-08	0.0742303	0.006	0.001	0.000641587	IMck0	4632428C04Rik
4.10012e-08	0.193412	0.386	0.357	0.000645359	IMck0	Mpp6
4.98652e-08	0.0880632	0.794	0.764	0.000784878	IMck0	Clec12a
5.02201e-08	0.179208	0.06	0.043	0.000790464	IMck0	Calcoco1
5.62188e-08	0.197782	0.094	0.073	0.000884884	IMck0	Paqr7
5.90709e-08	0.224119	0.16	0.133	0.000929776	IMck0	CAAA01147332.1
6.06388e-08	0.147236	0.531	0.507	0.000954454	IMck0	Csk
6.07786e-08	0.220981	0.352	0.323	0.000956655	IMck0	Sesn1
6.52157e-08	0.178372	0.055	0.039	0.0010265	IMck0	Nedd4l
6.55809e-08	0.0793292	0.66	0.632	0.00103224	IMck0	Lars2
6.70639e-08	0.198656	0.314	0.284	0.00105559	IMck0	Stx16
6.74551e-08	0.181571	0.354	0.323	0.00106174	IMck0	Usf1
7.13961e-08	0.149485	0.019	0.01	0.00112377	IMck0	Peg10
7.346e-08	0.211577	0.209	0.181	0.00115626	IMck0	Akap8l
7.52035e-08	0.174401	0.766	0.759	0.0011837	IMck0	Rpl9
7.58177e-08	0.107081	0.015	0.007	0.00119337	IMck0	Fam187b
7.68671e-08	0.0632119	0.006	0.001	0.00120989	IMck0	A130057D12Rik
8.69328e-08	0.197252	0.138	0.113	0.00136832	IMck0	Scarb1
8.73343e-08	0.187278	0.357	0.328	0.00137464	IMck0	Ep300
9.3251e-08	0.202903	0.064	0.047	0.00146777	IMck0	Nbeal2
9.45637e-08	0.218965	0.12	0.097	0.00148843	IMck0	Irs2
9.5866e-08	0.146482	0.56	0.536	0.00150893	IMck0	Eif4b
9.8025e-08	0.196696	0.119	0.096	0.00154291	IMck0	Trp53i13
9.88061e-08	0.155006	0.539	0.519	0.00155521	IMck0	Syf2
9.91226e-08	0.188245	0.11	0.087	0.00156019	IMck0	Hist1h1e
1.01759e-07	0.201497	0.072	0.054	0.00160168	IMck0	Casp2
1.07876e-07	0.176668	0.191	0.163	0.00169796	IMck0	Epb41
1.1431e-07	0.0794906	0.859	0.854	0.00179923	IMck0	Cd48
1.16343e-07	0.155513	0.047	0.032	0.00183123	IMck0	Macrod1
1.19032e-07	0.198402	0.132	0.108	0.00187357	IMck0	Map3k5
1.19482e-07	0.19051	0.099	0.078	0.00188065	IMck0	BC035044
1.1997e-07	0.214217	0.12	0.097	0.00188833	IMck0	Tnfrsf12a
1.21275e-07	0.132069	0.011	0.005	0.00190887	IMck0	H2-Oa
1.22726e-07	0.162033	0.025	0.015	0.0019317	IMck0	E230013L22Rik
1.31416e-07	0.213667	0.13	0.107	0.00206849	IMck0	1600010M07Rik
1.34161e-07	0.211748	0.115	0.092	0.00211169	IMck0	Soga1
1.42258e-07	0.186422	0.027	0.016	0.00223914	IMck0	Rad51
1.44669e-07	0.169633	0.259	0.228	0.00227709	IMck0	Rgl2
1.51309e-07	0.21379	0.091	0.071	0.00238161	IMck0	Tob1
1.53997e-07	0.199418	0.108	0.086	0.00242392	IMck0	Suv420h2
1.54272e-07	0.284238	0.08	0.061	0.00242824	IMck0	Pira2
1.67748e-07	0.130839	0.03	0.018	0.00264035	IMck0	Hs3st3a1
1.71522e-07	0.195185	0.291	0.261	0.00269976	IMck0	Rb1cc1
1.75585e-07	0.185523	0.071	0.053	0.00276371	IMck0	Tfap4
1.75809e-07	0.200214	0.17	0.144	0.00276724	IMck0	Slc1a5
1.77299e-07	0.155221	0.036	0.024	0.00279068	IMck0	Bco2
1.79392e-07	0.190789	0.079	0.06	0.00282363	IMck0	Ets1
1.81612e-07	0.166538	0.037	0.024	0.00285857	IMck0	Anln
1.8559e-07	0.0404602	1	1	0.00292119	IMck0	Rps3a1
1.88416e-07	0.081084	0.966	0.968	0.00296566	IMck0	Rpl7a
1.9057e-07	0.195276	1	1	0.00299958	IMck0	Ftl1
1.90748e-07	0.183117	0.394	0.369	0.00300238	IMck0	Phf3
1.96124e-07	0.121105	0.017	0.008	0.00308698	IMck0	Kcnip3
1.99622e-07	0.160115	0.031	0.02	0.00314205	IMck0	4930481A15Rik
2.00639e-07	0.154537	0.525	0.505	0.00315806	IMck0	Rnf13
2.01091e-07	0.175973	0.223	0.194	0.00316517	IMck0	2210013O21Rik
2.06378e-07	0.189327	0.072	0.054	0.00324838	IMck0	Plcb2
2.12428e-07	0.20985	0.114	0.092	0.00334362	IMck0	Eepd1
2.16157e-07	0.102414	0.01	0.004	0.00340231	IMck0	Aplnr
2.26609e-07	0.163432	0.374	0.345	0.00356682	IMck0	Fam103a1
2.27151e-07	0.261957	0.22	0.194	0.00357535	IMck0	Dpep2
2.32015e-07	0.181487	0.25	0.221	0.00365191	IMck0	Arrdc1
2.34054e-07	0.186885	0.068	0.051	0.00368401	IMck0	Cbx7
2.45497e-07	0.158132	0.382	0.348	0.00386412	IMck0	Cd37
2.52652e-07	0.20814	0.155	0.131	0.00397675	IMck0	Dennd4a
2.54841e-07	0.16719	0.138	0.113	0.00401119	IMck0	Map3k14
2.64856e-07	0.199822	0.051	0.036	0.00416884	IMck0	Dhcr24
2.71223e-07	0.186362	0.302	0.273	0.00426906	IMck0	Adcy7
2.72648e-07	0.137842	0.025	0.015	0.00429148	IMck0	Rfx3
2.73159e-07	0.237913	0.217	0.191	0.00429952	IMck0	Epc1
2.76271e-07	0.182315	0.061	0.045	0.0043485	IMck0	Il1rl2
2.76812e-07	0.0993362	0.012	0.005	0.00435702	IMck0	Slc22a4
2.77891e-07	0.1209	0.711	0.699	0.00437401	IMck0	Dhrs3
2.96595e-07	0.134217	0.022	0.013	0.0046684	IMck0	Rgag4
2.99401e-07	0.186981	0.173	0.147	0.00471257	IMck0	Hdac5
3.03156e-07	0.0779181	0.007	0.002	0.00477167	IMck0	Hs3st1
3.05455e-07	0.0459184	1	1	0.00480786	IMck0	Gnb2l1
3.06097e-07	0.0320611	0.949	0.971	0.00481796	IMck0	Aldoa
3.06565e-07	0.121736	0.724	0.718	0.00482534	IMck0	Arrb2
3.06619e-07	0.150961	0.196	0.168	0.00482619	IMck0	Tpcn1
3.33503e-07	0.208152	0.145	0.122	0.00524933	IMck0	Gigyf1
3.34936e-07	0.0413584	1	1	0.0052719	IMck0	Rpl30
3.34964e-07	0.17605	0.049	0.035	0.00527234	IMck0	Bach2
3.481e-07	0.189457	0.076	0.058	0.0054791	IMck0	Jmy
3.50904e-07	0.157095	0.036	0.024	0.00552323	IMck0	Gadd45a
3.50992e-07	0.182036	0.375	0.347	0.00552461	IMck0	Parp1
3.71683e-07	0.0892137	0.01	0.004	0.00585029	IMck0	Gpr68
3.82164e-07	0.144089	0.565	0.55	0.00601527	IMck0	Nfic
3.92007e-07	0.131826	0.624	0.611	0.00617019	IMck0	Celf2
3.95023e-07	0.140528	0.041	0.028	0.00621767	IMck0	Neurl1a
3.99075e-07	0.0888137	0.007	0.002	0.00628144	IMck0	9530059O14Rik
4.08679e-07	0.167625	0.366	0.338	0.0064326	IMck0	Maz
4.15285e-07	0.166899	0.032	0.02	0.00653658	IMck0	Zbtb10
4.20632e-07	0.181923	0.4	0.373	0.00662075	IMck0	Nipbl
4.43681e-07	0.144251	0.036	0.024	0.00698355	IMck0	Gm26526
4.5373e-07	0.174315	0.142	0.118	0.00714171	IMck0	Nr2c2
4.60185e-07	0.165458	0.04	0.027	0.00724332	IMck0	Adgre4
4.68134e-07	0.129459	0.016	0.008	0.00736843	IMck0	Prox1
4.77117e-07	0.178987	0.141	0.118	0.00750982	IMck0	Deptor
4.82831e-07	0.147839	0.401	0.372	0.00759975	IMck0	Daglb
4.86643e-07	0.194105	0.142	0.119	0.00765976	IMck0	Fgd3
4.89552e-07	0.175907	0.056	0.041	0.00770555	IMck0	Lncpint
4.99099e-07	0.218307	0.197	0.171	0.00785582	IMck0	Unc119
5.36807e-07	0.278832	0.112	0.091	0.00844934	IMck0	Ddit4
5.43957e-07	0.148863	0.014	0.007	0.00856188	IMck0	Itgb7
5.4787e-07	0.1252	0.022	0.013	0.00862347	IMck0	Map4k1
5.71677e-07	0.216074	0.356	0.329	0.0089982	IMck0	Pdlim1
5.88311e-07	0.156568	0.034	0.022	0.00926002	IMck0	Zfp810
5.92848e-07	0.0726871	0.006	0.002	0.00933142	IMck0	Gm20513
6.02505e-07	0.151423	0.031	0.02	0.00948343	IMck0	E130102H24Rik
6.03675e-07	0.158474	0.261	0.231	0.00950185	IMck0	Gtpbp2
6.0552e-07	0.418349	0.075	0.058	0.00953088	IMck0	Bmp2
6.27475e-07	0.195882	0.038	0.025	0.00987645	IMck0	Gm20186
6.32302e-07	0.200953	0.11	0.089	0.00995243	IMck0	Ldlrad4
6.40349e-07	0.259803	0.087	0.069	0.0100791	IMck0	Gm26802
6.42475e-07	0.203768	0.321	0.294	0.0101126	IMck0	Pdgfa
6.49149e-07	0.171853	0.107	0.087	0.0102176	IMck0	Ccpg1
6.59538e-07	0.205117	0.073	0.056	0.0103811	IMck0	Leng9
6.73826e-07	0.204464	0.238	0.211	0.010606	IMck0	Pcf11
6.75958e-07	0.199693	0.121	0.099	0.0106396	IMck0	Parp8
6.77088e-07	0.075262	0.007	0.002	0.0106574	IMck0	Atp8b1
6.97825e-07	0.0450042	1	1	0.0109838	IMck0	Rps5
7.25637e-07	0.199558	0.372	0.347	0.0114215	IMck0	Cdk6
7.26142e-07	0.144688	0.029	0.019	0.0114295	IMck0	Mturn
7.35642e-07	0.172071	0.546	0.533	0.011579	IMck0	Nfe2l2
7.82923e-07	0.171751	0.077	0.059	0.0123232	IMck0	Ccdc102a
7.8459e-07	0.135798	0.42	0.389	0.0123494	IMck0	Mier1
7.87482e-07	0.130702	0.025	0.015	0.012395	IMck0	Srgap3
8.23508e-07	0.104238	0.015	0.008	0.012962	IMck0	Clcf1
8.30796e-07	0.0549573	0.525	0.484	0.0130767	IMck0	Cxcl2
8.40026e-07	0.19885	0.097	0.077	0.013222	IMck0	Tpbgl
8.47918e-07	0.200292	0.135	0.113	0.0133462	IMck0	Erich1
8.85282e-07	0.127559	0.026	0.016	0.0139343	IMck0	Glcci1
9.12507e-07	0.0815519	0.009	0.004	0.0143629	IMck0	Ildr1
9.90519e-07	0.189757	0.167	0.143	0.0155908	IMck0	Pnpla7
9.90815e-07	0.139086	0.024	0.014	0.0155954	IMck0	Slc46a2
1.1407e-06	0.175682	0.326	0.298	0.0179547	IMck0	Zfp644
1.16556e-06	0.150015	0.466	0.439	0.0183459	IMck0	Slc43a2
1.19352e-06	0.743112	0.345	0.332	0.0187859	IMck0	Gclm
1.19515e-06	0.239549	0.292	0.267	0.0188117	IMck0	Tob2
1.27975e-06	0.139561	0.028	0.018	0.0201433	IMck0	Asb10
1.29387e-06	0.299483	0.441	0.43	0.0203655	IMck0	Abca1
1.30968e-06	0.220475	0.17	0.147	0.0206143	IMck0	Sik1
1.31551e-06	0.0744316	0.864	0.851	0.0207062	IMck0	Lamp2
1.32359e-06	0.159956	0.035	0.023	0.0208333	IMck0	Adgrl3
1.3391e-06	0.188782	0.338	0.311	0.0210775	IMck0	Nrip1
1.40208e-06	0.261148	0.152	0.129	0.0220688	IMck0	Rasgef1b
1.41788e-06	0.0478306	0.004	0.001	0.0223174	IMck0	Prkcg
1.43976e-06	0.200881	0.157	0.133	0.0226618	IMck0	Mbtd1
1.46291e-06	0.0737299	0.008	0.003	0.0230262	IMck0	Kcnj9
1.49194e-06	0.180362	0.048	0.034	0.0234831	IMck0	Inf2
1.56774e-06	0.179594	0.152	0.129	0.0246762	IMck0	Zfp740
1.56976e-06	0.13658	0.474	0.448	0.0247081	IMck0	Mapk14
1.58786e-06	0.191579	0.117	0.097	0.0249928	IMck0	Plpp2
1.63128e-06	0.115026	0.05	0.067	0.0256764	IMck0	Ccl17
1.69099e-06	0.0750305	0.942	0.939	0.0266162	IMck0	Comt
1.72037e-06	0.141993	0.126	0.104	0.0270786	IMck0	Jade2
1.77362e-06	0.175894	0.279	0.252	0.0279167	IMck0	Pip5k1c
1.81599e-06	0.168495	0.048	0.035	0.0285838	IMck0	Rwdd2a
1.83339e-06	0.16126	0.021	0.013	0.0288576	IMck0	Tjp1
1.85096e-06	0.101583	0.021	0.012	0.0291342	IMck0	Tmem154
1.88455e-06	0.176118	0.133	0.111	0.0296628	IMck0	Thra
1.90849e-06	0.166193	0.061	0.046	0.0300396	IMck0	Dfna5
1.9125e-06	0.174462	0.057	0.042	0.0301028	IMck0	AI839979
1.93209e-06	0.220719	0.08	0.063	0.0304111	IMck0	Athl1
1.97869e-06	0.146468	0.032	0.021	0.0311445	IMck0	Myo1b
2.04767e-06	0.0845516	0.011	0.005	0.0322304	IMck0	Il18rap
2.08377e-06	0.165607	0.094	0.076	0.0327986	IMck0	Rarg
2.09535e-06	0.215322	0.109	0.09	0.0329808	IMck0	Syne1
2.09668e-06	0.0602751	0.006	0.002	0.0330018	IMck0	Ttc9
2.13998e-06	0.2013	0.208	0.184	0.0336833	IMck0	Zfp703
2.29855e-06	0.160994	0.055	0.04	0.0361792	IMck0	Zfp691
2.41715e-06	0.00816349	0.959	0.917	0.038046	IMck0	Cd52
2.43574e-06	0.18181	0.168	0.144	0.0383386	IMck0	Tubgcp5
2.49975e-06	0.16576	0.213	0.187	0.0393461	IMck0	Tnfsf13b
2.50649e-06	0.106473	0.016	0.008	0.0394522	IMck0	Sh2d3c
2.6084e-06	0.188727	0.38	0.356	0.0410561	IMck0	Gpr137b
2.67202e-06	0.0842596	0.792	0.781	0.0420576	IMck0	Anp32a
2.7271e-06	0.159445	0.064	0.048	0.0429246	IMck0	Sept6
2.73763e-06	0.0392931	0.008	0.003	0.0430903	IMck0	Klrd1
2.75693e-06	0.109301	0.53	0.502	0.0433941	IMck0	Ncf1
2.79154e-06	0.0642418	0.006	0.002	0.0439388	IMck0	C77080
2.81167e-06	0.102682	0.015	0.008	0.0442557	IMck0	Gm15523
2.83222e-06	0.178733	0.183	0.159	0.0445791	IMck0	Abr
2.89208e-06	0.133474	0.027	0.017	0.0455214	IMck0	Camk2b
2.91746e-06	0.178183	0.157	0.135	0.0459208	IMck0	D930015E06Rik
2.92392e-06	0.163084	0.398	0.372	0.0460225	IMck0	Arid1a
2.94202e-06	0.186473	0.067	0.051	0.0463073	IMck0	Gdpd5
2.97862e-06	0.213095	0.421	0.401	0.0468834	IMck0	Tifa
2.98271e-06	0.120995	0.022	0.013	0.0469479	IMck0	Zfp599
3.0149e-06	0.169936	0.097	0.078	0.0474545	IMck0	Depdc7
3.01902e-06	0.167188	0.319	0.292	0.0475193	IMck0	Lrmp
3.06154e-06	0.0839831	0.01	0.004	0.0481886	IMck0	E2f2
3.15755e-06	0.0887511	0.011	0.005	0.0496999	IMck0	Srpk3
3.1719e-06	0.124194	0.67	0.667	0.0499256	IMck0	Slc6a6
3.20391e-06	0.114564	0.585	0.57	0.0504296	IMck0	Akt1
3.24956e-06	0.0694675	0.008	0.003	0.051148	IMck0	F930015N05Rik
3.25442e-06	0.0707942	0.009	0.003	0.0512245	IMck0	Haao
3.29668e-06	0.278507	0.057	0.043	0.0518897	IMck0	Tk1
3.36947e-06	0.138551	0.564	0.55	0.0530355	IMck0	Arhgap30
3.39763e-06	0.14289	0.589	0.58	0.0534786	IMck0	Ifnar2
3.40348e-06	0.174716	0.487	0.47	0.0535707	IMck0	Eif4a2
3.41859e-06	0.136431	0.041	0.029	0.0538086	IMck0	Lrrc75a
3.42367e-06	0.152781	0.561	0.545	0.0538886	IMck0	Chd4
3.47392e-06	0.0868248	0.701	0.681	0.0546795	IMck0	Twf2
3.56823e-06	0.185084	0.158	0.136	0.0561639	IMck0	Pwwp2a
3.70735e-06	0.191459	0.173	0.15	0.0583537	IMck0	Dcakd
3.72315e-06	0.11693	0.581	0.564	0.0586024	IMck0	Orai1
3.84441e-06	0.223398	0.202	0.178	0.060511	IMck0	Ing2
3.86161e-06	0.0478717	0.99	0.991	0.0607818	IMck0	Atp6v0b
4.07663e-06	0.170713	0.494	0.475	0.0641662	IMck0	Rab7b
4.10816e-06	0.158383	0.247	0.221	0.0646625	IMck0	Ppcdc
4.15221e-06	0.168526	0.05	0.037	0.0653557	IMck0	Enho
4.27646e-06	0.103486	0.016	0.009	0.0673116	IMck0	Gm29336
4.4289e-06	0.175766	0.032	0.022	0.0697108	IMck0	Me1
4.44004e-06	0.169411	0.104	0.085	0.0698862	IMck0	Exoc6
4.65314e-06	0.0945084	0.008	0.003	0.0732404	IMck0	Pianp
4.88563e-06	0.137062	0.35	0.323	0.0768998	IMck0	Ogt
4.90674e-06	0.172123	0.29	0.264	0.0772321	IMck0	Lpin2
4.90759e-06	0.19396	0.272	0.248	0.0772455	IMck0	Rftn1
4.97335e-06	0.22927	0.172	0.15	0.0782806	IMck0	Tsc22d1
5.02322e-06	0.122174	0.024	0.015	0.0790655	IMck0	Acsf2
5.02727e-06	0.0393765	1	1	0.0791292	IMck0	Rps29
5.0285e-06	0.154155	0.082	0.065	0.0791486	IMck0	Kbtbd11
5.15076e-06	0.111541	0.022	0.013	0.0810729	IMck0	Gm20696
5.49264e-06	0.268233	0.081	0.065	0.0864542	IMck0	Maff
5.61782e-06	0.163839	0.012	0.006	0.0884245	IMck0	Apold1
5.70041e-06	0.0378196	1	1	0.0897245	IMck0	Lyz2
5.8967e-06	0.168191	0.103	0.084	0.092814	IMck0	Acsl3
5.93646e-06	0.214722	0.029	0.019	0.0934398	IMck0	Ltb4r1
5.96024e-06	0.0681825	0.937	0.943	0.0938142	IMck0	Eif3h
6.14271e-06	0.320627	0.451	0.44	0.0966863	IMck0	Ier3
6.43168e-06	0.100963	0.598	0.57	0.101235	IMck0	Tmem37
6.57799e-06	0.189037	0.077	0.061	0.103538	IMck0	Atp8b4
6.61587e-06	0.129629	0.043	0.031	0.104134	IMck0	Pdp1
6.74671e-06	0.0366616	1	1	0.106193	IMck0	Rpl37a
7.33413e-06	0.0933972	0.012	0.006	0.115439	IMck0	Pik3ip1
7.35646e-06	0.206183	0.291	0.268	0.115791	IMck0	Coq10b
7.74827e-06	0.174313	0.093	0.075	0.121958	IMck0	Engase
8.0052e-06	0.175324	0.103	0.084	0.126002	IMck0	Haus4
8.11988e-06	0.167119	0.281	0.256	0.127807	IMck0	Tnrc18
8.13451e-06	0.166223	0.139	0.119	0.128037	IMck0	Arid3a
8.29366e-06	0.0767713	0.011	0.005	0.130542	IMck0	Kynu
8.47094e-06	0.100891	0.667	0.657	0.133333	IMck0	Nars
8.55746e-06	0.177046	0.209	0.185	0.134694	IMck0	Mvb12b
8.75643e-06	0.211978	0.255	0.232	0.137826	IMck0	Rlim
8.7611e-06	0.176705	0.483	0.466	0.1379	IMck0	Prex1
8.99902e-06	0.141337	0.048	0.036	0.141645	IMck0	Samd4
9.33453e-06	0.1177	0.022	0.013	0.146925	IMck0	Zfpm1
9.56031e-06	0.170245	0.258	0.233	0.150479	IMck0	Chd9
9.59399e-06	0.159101	0.13	0.109	0.151009	IMck0	Msh2
9.6079e-06	0.183761	0.102	0.084	0.151228	IMck0	Mnt
9.61524e-06	0.0602954	0.005	0.002	0.151344	IMck0	Ffar4
9.66488e-06	0.093599	0.707	0.703	0.152125	IMck0	Ifngr2
9.76092e-06	0.164509	0.059	0.045	0.153637	IMck0	Syne3
9.76233e-06	0.0807694	0.829	0.825	0.153659	IMck0	Pcbp2
9.85981e-06	0.178862	0.098	0.08	0.155193	IMck0	Gpr137b-ps
1.00046e-05	0.174898	0.069	0.054	0.157473	IMck0	Paqr4
1.004e-05	0.188389	0.186	0.164	0.158029	IMck0	Svil
1.01567e-05	0.0421417	0.004	0.001	0.159866	IMck0	Klhl38
1.0616e-05	0.164712	0.11	0.091	0.167095	IMck0	Cdkn2c
1.08224e-05	0.124256	0.029	0.019	0.170344	IMck0	Nr1d1
1.12834e-05	0.160785	0.292	0.268	0.1776	IMck0	Acbd5
1.1454e-05	0.0790506	0.007	0.003	0.180287	IMck0	Dpp4
1.16366e-05	0.224027	0.072	0.057	0.18316	IMck0	Hist3h2ba
1.18346e-05	0.168859	0.1	0.083	0.186276	IMck0	Nlrc4
1.20263e-05	0.183534	0.123	0.104	0.189294	IMck0	Abhd6
1.21965e-05	0.142806	0.026	0.017	0.191973	IMck0	Mki67
1.22352e-05	0.0744992	0.861	0.853	0.192582	IMck0	Eid1
1.28163e-05	0.207887	0.191	0.169	0.201728	IMck0	Taf7
1.28882e-05	0.15894	0.077	0.061	0.202861	IMck0	Atg14
1.39378e-05	0.181204	0.103	0.085	0.219381	IMck0	Gbe1
1.41363e-05	0.16796	0.121	0.102	0.222505	IMck0	Pcmtd2
1.43346e-05	0.137738	0.173	0.15	0.225626	IMck0	AI467606
1.50505e-05	0.149306	0.156	0.135	0.236895	IMck0	Mast3
1.51682e-05	0.171182	0.449	0.429	0.238748	IMck0	Selplg
1.52482e-05	0.154745	0.263	0.238	0.240006	IMck0	Csnk1g2
1.52853e-05	0.123553	0.567	0.553	0.240591	IMck0	Rtcb
1.56734e-05	0.141963	0.547	0.532	0.2467	IMck0	Pdlim4
1.61184e-05	0.0360603	1	1	0.253703	IMck0	Rps3
1.6682e-05	0.118244	0.769	0.749	0.262575	IMck0	Mgl2
1.70896e-05	0.141504	0.054	0.041	0.268991	IMck0	Slc14a1
1.73826e-05	0.546925	0.009	0.004	0.273603	IMck0	Ctsk
1.79158e-05	0.130227	0.028	0.019	0.281995	IMck0	Gm9844
1.83571e-05	0.172033	0.132	0.113	0.28894	IMck0	1110032A03Rik
1.87495e-05	0.161329	0.108	0.09	0.295117	IMck0	Pik3c3
1.88462e-05	0.0383716	1	1	0.296638	IMck0	Rpl11
1.88786e-05	0.254256	0.088	0.072	0.29715	IMck0	Mmp13
1.92437e-05	0.0601329	0.88	0.871	0.302896	IMck0	Lamtor4
1.94151e-05	0.178688	0.206	0.184	0.305593	IMck0	Kdm2b
1.99153e-05	0.14106	0.412	0.39	0.313467	IMck0	Smc3
2.05311e-05	0.192461	0.199	0.178	0.32316	IMck0	Chd6
2.12847e-05	0.150813	0.415	0.395	0.335021	IMck0	Pnisr
2.20359e-05	0.060194	0.006	0.002	0.346845	IMck0	Mybl2
2.23384e-05	0.119437	0.024	0.015	0.351607	IMck0	Etl4
2.24176e-05	0.20209	0.069	0.055	0.352853	IMck0	Crip2
2.24614e-05	0.0799757	0.014	0.007	0.353542	IMck0	Lrrk2
2.42813e-05	0.172379	0.088	0.072	0.382188	IMck0	Stk38l
2.434e-05	0.136687	0.047	0.036	0.383111	IMck0	Tmem180
2.47041e-05	0.170437	0.274	0.251	0.388842	IMck0	Kmt2c
2.52226e-05	0.154185	0.244	0.221	0.397003	IMck0	Trappc6a
2.6195e-05	0.146407	0.07	0.056	0.41231	IMck0	Impa2
2.70038e-05	0.0743542	0.01	0.005	0.425039	IMck0	Fut7
2.88281e-05	0.118194	0.026	0.018	0.453754	IMck0	4833445I07Rik
2.94701e-05	0.141999	0.243	0.219	0.46386	IMck0	Ubald1
2.97751e-05	0.126329	0.023	0.015	0.46866	IMck0	Cenpm
3.00028e-05	0.0986462	0.021	0.013	0.472244	IMck0	Ccl27a
3.10822e-05	0.0919431	0.02	0.013	0.489233	IMck0	Bzrap1
3.24243e-05	0.129705	0.034	0.024	0.510359	IMck0	Ctnnd2
3.26241e-05	0.459568	0.005	0.002	0.513504	IMck0	Mt3
3.28925e-05	0.159593	0.123	0.105	0.517727	IMck0	Msrb2
3.36694e-05	0.0938894	0.017	0.01	0.529956	IMck0	Dnajc28
3.37023e-05	0.174308	0.122	0.104	0.530474	IMck0	Mllt4
3.46252e-05	0.144621	0.03	0.021	0.545001	IMck0	Dgat2
3.47285e-05	0.132633	0.026	0.018	0.546627	IMck0	Dtl
3.586e-05	0.0749335	0.838	0.842	0.564437	IMck0	Gm10073
3.61825e-05	0.163951	0.237	0.215	0.569513	IMck0	Zfp385a
3.62026e-05	0.109568	0.021	0.014	0.569829	IMck0	Prr15
3.66073e-05	0.157417	0.025	0.017	0.576199	IMck0	Ahnak2
3.71688e-05	0.0848458	0.01	0.005	0.585038	IMck0	Tmtc2
3.76012e-05	0.138332	0.041	0.03	0.591843	IMck0	2900026A02Rik
3.78082e-05	0.145374	0.32	0.295	0.595102	IMck0	Limd1
3.7823e-05	0.0868136	0.016	0.009	0.595335	IMck0	Grap2
3.7945e-05	0.132027	0.051	0.039	0.597254	IMck0	Hist1h4d
3.81961e-05	0.117537	0.037	0.027	0.601207	IMck0	Cep152
3.84858e-05	0.0449347	0.004	0.001	0.605766	IMck0	Gm5475
3.99194e-05	0.0868356	0.462	0.434	0.628332	IMck0	Smagp
4.02393e-05	0.1493	0.3	0.276	0.633367	IMck0	Rad21
4.05822e-05	0.158516	0.328	0.305	0.638764	IMck0	Arhgap9
4.0628e-05	0.0559254	0.007	0.003	0.639484	IMck0	Fcrl1
4.10751e-05	0.126347	0.053	0.04	0.646521	IMck0	Fam109a
4.11128e-05	0.110649	0.02	0.013	0.647116	IMck0	Cmtm8
4.17538e-05	0.159659	0.158	0.138	0.657205	IMck0	Tbc1d5
4.24412e-05	0.131649	0.074	0.059	0.668024	IMck0	Tpk1
4.35001e-05	0.121627	0.373	0.349	0.684692	IMck0	Yipf4
4.37321e-05	0.174393	0.187	0.166	0.688343	IMck0	Mob3a
4.37962e-05	0.164867	0.199	0.178	0.689353	IMck0	Mef2d
4.432e-05	0.0681527	0.871	0.865	0.697597	IMck0	Map1lc3b
4.61288e-05	0.0698654	0.012	0.006	0.726067	IMck0	A930018M24Rik
4.62369e-05	0.136178	0.482	0.466	0.727768	IMck0	Fes
4.62915e-05	0.104554	0.009	0.004	0.728628	IMck0	Spink2
4.6556e-05	0.197706	0.392	0.375	0.732791	IMck0	Rnf19b
4.71561e-05	0.163136	0.249	0.227	0.742238	IMck0	Ing1
4.73925e-05	0.0883823	0.015	0.009	0.745958	IMck0	Gm14548
4.746e-05	0.1684	0.265	0.243	0.74702	IMck0	Rsf1
4.75096e-05	0.156105	0.158	0.139	0.747801	IMck0	Pag1
4.87321e-05	0.0421305	0.004	0.001	0.767043	IMck0	Ctse
4.91336e-05	0.101021	0.018	0.011	0.773362	IMck0	Gm43672
4.92685e-05	0.0653402	0.008	0.004	0.775486	IMck0	Nqo1
5.03404e-05	0.103206	0.018	0.011	0.792357	IMck0	Bik
5.20558e-05	0.144775	0.197	0.175	0.819359	IMck0	Prrc2b
5.27765e-05	0.208826	0.156	0.137	0.830702	IMck0	Lig1
5.313e-05	0.16269	0.147	0.128	0.836266	IMck0	Kdm4a
5.31803e-05	0.120907	0.03	0.021	0.837058	IMck0	A330017A19Rik
5.40831e-05	0.155975	0.203	0.182	0.851268	IMck0	Tnf
5.41038e-05	0.0892938	0.016	0.009	0.851594	IMck0	Gm15853
5.44904e-05	0.198932	0.11	0.093	0.857679	IMck0	Slc16a3
5.5194e-05	0.148953	0.207	0.186	0.868753	IMck0	Ptk2b
5.53247e-05	0.176864	0.245	0.223	0.870811	IMck0	Ahr
5.56959e-05	0.237943	0.258	0.238	0.876653	IMck0	Fosl2
5.5743e-05	0.119816	0.03	0.021	0.877394	IMck0	Pard3b
5.66174e-05	0.0532606	0.006	0.002	0.891158	IMck0	Adgrv1
5.72334e-05	0.0870261	0.015	0.009	0.900853	IMck0	Sbsn
5.72906e-05	0.0777644	0.7	0.679	0.901754	IMck0	Neat1
6.09778e-05	0.161204	0.277	0.255	0.959791	IMck0	Foxn3
6.18837e-05	0.141674	0.162	0.142	0.97405	IMck0	Tfeb
6.19592e-05	0.126762	0.039	0.029	0.975237	IMck0	5031414D18Rik
6.22915e-05	0.142458	0.128	0.11	0.980468	IMck0	Mis18a
6.35653e-05	0.162836	0.191	0.17	1	IMck0	Vezf1
6.39333e-05	0.0981408	0.018	0.011	1	IMck0	Spry1
6.43681e-05	0.0029744	0.95	0.924	1	IMck0	Alox5ap
6.46053e-05	0.134281	0.049	0.037	1	IMck0	Prickle3
6.49889e-05	0.147832	0.115	0.098	1	IMck0	Snx29
6.55441e-05	0.158465	0.017	0.011	1	IMck0	Apoc1
6.55847e-05	0.109986	0.022	0.014	1	IMck0	Gm15261
6.63504e-05	0.1587	0.088	0.073	1	IMck0	Smim24
6.78781e-05	0.155501	0.237	0.216	1	IMck0	Arrb1
6.80069e-05	0.150575	0.04	0.03	1	IMck0	Phactr1
6.92977e-05	0.153236	0.216	0.195	1	IMck0	Abcd1
7.08091e-05	0.134662	0.072	0.058	1	IMck0	Lin9
7.08875e-05	0.14342	0.277	0.254	1	IMck0	Baz2b
7.3412e-05	0.115859	0.029	0.02	1	IMck0	Hdac7
7.50109e-05	0.0701785	0.01	0.005	1	IMck0	Thap8
7.69664e-05	0.0960447	0.838	0.847	1	IMck0	Rpl15
7.78242e-05	0.129465	0.043	0.032	1	IMck0	Sp4
7.85323e-05	0.153125	0.09	0.075	1	IMck0	Tbc1d31
8.16192e-05	0.0883823	0.015	0.009	1	IMck0	9930022D16Rik
8.26546e-05	0.0939801	0.019	0.012	1	IMck0	C330011M18Rik
8.29085e-05	0.136051	0.197	0.176	1	IMck0	Rnf150
8.33458e-05	0.128586	0.052	0.04	1	IMck0	Arhgef40
8.46768e-05	0.226626	0.247	0.227	1	IMck0	Mcm6
8.66403e-05	0.160774	0.168	0.148	1	IMck0	Kdm3b
8.6931e-05	0.150897	0.071	0.057	1	IMck0	Patz1
8.73544e-05	0.172345	0.166	0.147	1	IMck0	Gab2
8.841e-05	0.144861	0.083	0.069	1	IMck0	Erf
8.90029e-05	0.070381	0.009	0.005	1	IMck0	Plxdc1
8.91407e-05	0.142249	0.172	0.152	1	IMck0	Plekhm3
9.0258e-05	0.14962	0.166	0.146	1	IMck0	Zfp62
9.10695e-05	0.158512	0.11	0.093	1	IMck0	Sgce
9.13247e-05	0.0867761	0.012	0.007	1	IMck0	Runx2
9.17194e-05	0.129978	0.071	0.058	1	IMck0	Foxo1
9.48793e-05	0.147529	0.505	0.492	1	IMck0	Atrx
9.583e-05	0.110558	0.025	0.017	1	IMck0	Slc2a3
9.85221e-05	0.124601	0.036	0.027	1	IMck0	Gm26759
9.90841e-05	0.102964	0.458	0.434	1	IMck0	Ppp3ca
0.000100036	0.0896585	0.018	0.011	1	IMck0	Map3k9
0.000101485	0.130708	0.108	0.091	1	IMck0	Jup
0.000102363	0.0621421	0.889	0.885	1	IMck0	Itm2c
0.00010394	0.210162	0.129	0.112	1	IMck0	Arrdc3
0.000104918	0.14486	0.118	0.101	1	IMck0	Psd4
0.000105075	0.121568	0.031	0.022	1	IMck0	Gm29340
0.000106136	0.131151	0.195	0.174	1	IMck0	Smarca2
0.000106245	0.0887269	0.285	0.259	1	IMck0	Borcs6
0.00010703	0.141705	0.186	0.166	1	IMck0	Abl1
0.000108214	0.156951	0.286	0.266	1	IMck0	Gatad2b
0.000108503	0.0392931	0.002	0	1	IMck0	Mcoln3
0.000110667	0.0896518	0.014	0.008	1	IMck0	Plppr4
0.000111045	0.0868621	0.669	0.662	1	IMck0	Gabarapl2
0.000111873	0.16463	0.173	0.153	1	IMck0	Pdlim7
0.000115909	0.0868506	0.612	0.599	1	IMck0	Ralbp1
0.000116396	0.0879034	0.016	0.01	1	IMck0	Gm6297
0.000117633	0.13219	0.516	0.506	1	IMck0	Gltscr2
0.00012196	0.0490467	0.006	0.002	1	IMck0	Proscos
0.000122337	0.0988487	0.423	0.398	1	IMck0	Sla
0.000124153	0.0409374	1	1	1	IMck0	Eef1a1
0.000125007	0.127394	0.048	0.037	1	IMck0	Dusp5
0.000125467	0.153384	0.195	0.175	1	IMck0	Dhx40
0.000126944	0.128083	0.084	0.069	1	IMck0	Tshz1
0.000127289	0.134134	0.259	0.237	1	IMck0	Oser1
0.000128021	0.142626	0.133	0.115	1	IMck0	Dennd1c
0.000130533	0.144753	0.255	0.234	1	IMck0	mt-Atp8
0.000131672	0.0435513	0.004	0.001	1	IMck0	Tet1
0.000131913	0.0378709	0.004	0.001	1	IMck0	Vasn
0.000136698	0.20506	0.35	0.334	1	IMck0	Sertad1
0.000138086	0.0875439	0.013	0.008	1	IMck0	Hes7
0.000139073	0.0449182	0.005	0.002	1	IMck0	Gm16894
0.000146175	0.0847798	0.016	0.01	1	IMck0	Satb1
0.00014709	0.0364445	0.003	0.001	1	IMck0	Gm43062
0.000149503	0.142476	0.188	0.169	1	IMck0	Mob2
0.000149888	0.110627	0.03	0.022	1	IMck0	Trim16
0.000150511	0.154663	0.103	0.088	1	IMck0	Akna
0.000151083	0.145185	0.387	0.369	1	IMck0	Acer3
0.000151443	0.153661	0.011	0.006	1	IMck0	Dcstamp
0.00015759	0.131269	0.089	0.075	1	IMck0	Ubxn7
0.000158347	0.0967085	0.026	0.018	1	IMck0	Mdfi
0.000158521	0.0916321	0.021	0.014	1	IMck0	Trim7
0.000164437	0.0435222	0.005	0.002	1	IMck0	Kifc2
0.000167697	0.093485	0.373	0.348	1	IMck0	Fcho2
0.00016774	0.0876462	0.016	0.01	1	IMck0	Hist1h3e
0.000168923	0.105771	0.018	0.011	1	IMck0	Nanos1
0.000173168	0.156502	0.243	0.223	1	IMck0	Naga
0.000174269	0.130725	0.135	0.117	1	IMck0	Man2a2
0.000179307	0.0545174	0.007	0.003	1	IMck0	Gm29562
0.00018096	0.0806672	0.014	0.009	1	IMck0	Afap1
0.000181328	0.0827857	0.016	0.01	1	IMck0	Arhgap27os2
0.000181604	0.146048	0.022	0.031	1	IMck0	S100a8
0.000183145	0.136597	0.051	0.04	1	IMck0	Galnt3
0.000184175	0.133568	0.062	0.05	1	IMck0	Usp2
0.000184888	0.125703	0.279	0.256	1	IMck0	Nav1
0.000185762	0.109844	0.542	0.525	1	IMck0	Epn1
0.000186837	0.0806447	0.019	0.012	1	IMck0	Ccsap
0.000188276	0.107331	0.584	0.573	1	IMck0	Mkrn1
0.000188852	0.219292	0.141	0.124	1	IMck0	Pmaip1
0.00019418	0.152383	0.269	0.249	1	IMck0	Ypel5
0.000196652	0.034329	1	1	1	IMck0	Rps9
0.00019688	0.0559574	0.006	0.003	1	IMck0	Gm37168
0.000204336	0.0518214	0.006	0.003	1	IMck0	Plxnb1
0.000208184	0.0641011	0.851	0.853	1	IMck0	Cap1
0.000209899	0.121704	0.048	0.038	1	IMck0	Plekhg3
0.000212241	0.0713276	0.011	0.006	1	IMck0	March9
0.000213181	0.12477	0.513	0.501	1	IMck0	Mbnl2
0.000213665	0.067168	0.854	0.855	1	IMck0	Sf3b1
0.000216128	0.0872072	0.021	0.014	1	IMck0	Rassf7
0.000217906	0.158977	0.353	0.335	1	IMck0	2810474O19Rik
0.000219984	0.119369	0.385	0.365	1	IMck0	Pkn1
0.000221131	0.127658	0.159	0.141	1	IMck0	Mtmr14
0.000222476	0.09276	0.019	0.013	1	IMck0	Vsig10
0.000231525	0.138525	0.029	0.021	1	IMck0	Dusp8
0.00023162	0.147501	0.076	0.063	1	IMck0	1190002N15Rik
0.000232617	0.15173	0.155	0.138	1	IMck0	Pde4dip
0.000233925	0.0853378	0.02	0.013	1	IMck0	Azin2
0.000239593	0.128472	0.385	0.366	1	IMck0	Rpl10-ps3
0.000240577	0.169723	0.211	0.193	1	IMck0	Adam33
0.000248948	0.13225	0.076	0.063	1	IMck0	Tbc1d8
0.000251704	0.129498	0.037	0.028	1	IMck0	Gm16124
0.000252094	0.141006	0.096	0.081	1	IMck0	D8Ertd82e
0.000262099	0.0775885	0.007	0.003	1	IMck0	Met
0.00026217	0.1048	0.59	0.578	1	IMck0	Ncor1
0.000263343	0.0555658	0.009	0.005	1	IMck0	Gm10642
0.000264982	0.137644	0.175	0.157	1	IMck0	Trim65
0.000264993	0.320374	0.021	0.029	1	IMck0	S100a9
0.000266531	0.142743	0.26	0.241	1	IMck0	Il13ra1
0.000268645	0.0421222	0.004	0.001	1	IMck0	Nap1l2
0.000268932	0.107102	0.481	0.463	1	IMck0	Zfand6
0.000269871	0.0394646	0.408	0.444	1	IMck0	Ifrd1
0.000272694	0.145233	0.065	0.053	1	IMck0	Rassf8
0.000275675	0.14214	0.12	0.104	1	IMck0	Tbc1d23
0.000276225	0.0723997	0.006	0.003	1	IMck0	Eaf2
0.000276844	0.0531933	0.006	0.003	1	IMck0	Gm15440
0.000276915	0.0586789	0.006	0.003	1	IMck0	F2rl2
0.00027865	0.130811	0.077	0.064	1	IMck0	Dock4
0.000278691	0.152126	0.04	0.031	1	IMck0	Enc1
0.000283476	0.114865	0.008	0.004	1	IMck0	Vegfa
0.000283641	0.114153	0.021	0.014	1	IMck0	A530064D06Rik
0.000286292	0.0596245	0.009	0.005	1	IMck0	Ermap
0.000292778	0.156538	0.149	0.132	1	IMck0	Hjurp
0.000298364	0.0608082	0.01	0.006	1	IMck0	Gm17089
0.000303265	0.0277963	0.002	0	1	IMck0	Lpar3
0.000303339	0.0263527	0.002	0	1	IMck0	Nyap1
0.000305119	0.112352	0.53	0.519	1	IMck0	Smap2
0.000305359	0.0435058	0.005	0.002	1	IMck0	Gpr165
0.000305425	0.132657	0.087	0.074	1	IMck0	Iffo1
0.000305645	0.0421029	0.005	0.002	1	IMck0	Zfp827
0.000309223	0.0940974	0.028	0.02	1	IMck0	Rhebl1
0.000309508	0.15134	0.441	0.428	1	IMck0	Rassf1
0.000310844	0.0915155	0.119	0.103	1	IMck0	Asb2
0.00031574	0.121761	0.051	0.04	1	IMck0	Slc25a13
0.000328367	0.102034	0.025	0.018	1	IMck0	BC049715
0.000333315	0.0666721	0.007	0.004	1	IMck0	Ocstamp
0.000338264	0.119415	0.05	0.04	1	IMck0	A530017D24Rik
0.000339333	0.111837	0.588	0.582	1	IMck0	Apbb1ip
0.000340548	0.0491418	0.004	0.001	1	IMck0	Aunip
0.000340622	0.0987366	0.022	0.015	1	IMck0	Gm26857
0.000341179	0.117923	0.569	0.561	1	IMck0	Pold4
0.000349291	0.0305544	1	1	1	IMck0	Rpl23
0.000350596	0.146517	0.108	0.093	1	IMck0	Golm1
0.000352296	0.0984148	0.032	0.023	1	IMck0	Egfl7
0.00035559	0.0832658	0.018	0.012	1	IMck0	Kdm6bos
0.000356145	0.120998	0.117	0.101	1	IMck0	Txndc16
0.000357444	0.149	0.045	0.035	1	IMck0	Celf4
0.00035849	0.13051	0.195	0.176	1	IMck0	Rbm33
0.000360617	0.0939578	0.49	0.471	1	IMck0	Tmem86a
0.000367591	0.174431	0.418	0.406	1	IMck0	Uba52
0.000368774	0.254127	0.244	0.226	1	IMck0	Chka
0.000372949	0.128996	0.249	0.229	1	IMck0	Pan3
0.000376895	0.110025	0.317	0.295	1	IMck0	Ikzf1
0.000382354	0.0908105	0.66	0.654	1	IMck0	Srsf11
0.000386609	0.109247	0.446	0.427	1	IMck0	Ctnna1
0.000386802	0.111732	0.523	0.514	1	IMck0	Ilk
0.000390646	0.113436	0.258	0.24	1	IMck0	Ccl3
0.000398583	0.128745	0.334	0.315	1	IMck0	Phf14
0.000403107	0.185477	0.247	0.23	1	IMck0	Pcyt1a
0.00041642	0.145937	0.157	0.14	1	IMck0	Polr3gl
0.00041767	0.0827857	0.016	0.01	1	IMck0	Slc9a7
0.000418728	0.0598174	0.008	0.004	1	IMck0	Fam83g
0.000420729	0.0736163	0.012	0.007	1	IMck0	Efcc1
0.000441938	0.134971	0.155	0.138	1	IMck0	Sh3pxd2a
0.000442577	0.133503	0.055	0.044	1	IMck0	1600020E01Rik
0.000446893	0.135511	0.236	0.217	1	IMck0	Mknk2
0.000449148	0.108358	0.195	0.176	1	IMck0	Ncoa2
0.000468663	0.0909596	0.02	0.013	1	IMck0	Zc3h6
0.000473956	0.140699	0.332	0.314	1	IMck0	Cerk
0.000475667	0.0503812	0.006	0.003	1	IMck0	Klrb1a
0.000481893	0.133798	0.203	0.184	1	IMck0	Numa1
0.000487041	0.11602	0.029	0.021	1	IMck0	Chek1
0.000488272	0.13615	0.104	0.089	1	IMck0	Tdp2
0.000491192	0.144355	0.193	0.175	1	IMck0	Fbrsl1
0.000491306	0.132925	0.112	0.097	1	IMck0	Mkl1
0.000496226	0.11775	0.06	0.049	1	IMck0	Sirt3
0.000497617	0.131022	0.094	0.08	1	IMck0	Cnnm3
0.000497718	0.0461992	0.994	0.995	1	IMck0	Pfdn5
0.000504435	0.0934624	0.534	0.517	1	IMck0	Rab11b
0.000508002	0.0292584	0.002	0	1	IMck0	Ngfr
0.000512975	0.125489	0.031	0.023	1	IMck0	Arl4d
0.000515827	0.098937	0.051	0.041	1	IMck0	Osbpl3
0.000516657	0.163521	0.126	0.111	1	IMck0	Mcm4
0.000518015	0.1327	0.114	0.099	1	IMck0	Heca
0.000519609	0.524367	0.004	0.002	1	IMck0	Car4
0.000526166	0.130299	0.402	0.385	1	IMck0	Wipf1
0.00053266	0.120572	0.055	0.044	1	IMck0	Khnyn
0.000538018	0.155462	0.161	0.144	1	IMck0	2310040G24Rik
0.000538934	0.0475853	0.007	0.003	1	IMck0	Sigirr
0.000542448	0.062565	0.014	0.009	1	IMck0	Adgrg5
0.000553051	0.158202	0.386	0.374	1	IMck0	Slc29a3
0.000556904	0.035018	0.003	0.001	1	IMck0	4930580E04Rik
0.000566913	0.119608	0.207	0.189	1	IMck0	Eif4e3
0.000575355	0.0592495	0.012	0.007	1	IMck0	Sox12
0.000588314	0.128701	0.131	0.115	1	IMck0	Rbm4b
0.000603132	0.326777	0.013	0.008	1	IMck0	Gpnmb
0.000605266	0.125832	0.371	0.353	1	IMck0	Elf1
0.000615761	0.122985	0.158	0.141	1	IMck0	Mta3
0.000620857	0.0502653	0.007	0.004	1	IMck0	Itm2a
0.000624441	0.0477472	0.004	0.002	1	IMck0	Kcne3
0.000625422	0.0386529	0.906	0.898	1	IMck0	Zeb2
0.00064269	0.0904537	0.028	0.02	1	IMck0	Fam131a
0.000644319	0.0726331	0.02	0.014	1	IMck0	Zfp763
0.000644761	0.110465	0.039	0.03	1	IMck0	Top3a
0.00064878	0.120123	0.097	0.083	1	IMck0	Mob3b
0.000651273	0.1585	0.196	0.179	1	IMck0	Arhgap25
0.000652342	0.12168	0.107	0.093	1	IMck0	Atp5sl
0.000663132	0.0937912	0.022	0.016	1	IMck0	Otub2
0.000685937	0.119277	0.044	0.035	1	IMck0	Fmo2
0.000689599	0.109097	0.056	0.046	1	IMck0	Cdc14a
0.000692367	0.0879593	0.021	0.014	1	IMck0	Mex3b
0.000693786	0.0732743	0.013	0.008	1	IMck0	Myl2
0.000695263	0.190613	0.251	0.233	1	IMck0	Etv3
0.000696515	0.124653	0.039	0.03	1	IMck0	Pkmyt1
0.000718183	0.0910832	0.034	0.026	1	IMck0	Gm10762
0.000726437	0.128594	0.105	0.091	1	IMck0	Trit1
0.000741795	0.0911901	0.031	0.023	1	IMck0	Elovl6
0.0007426	0.119416	0.382	0.364	1	IMck0	Shtn1
0.0007519	0.131551	0.302	0.283	1	IMck0	Creb1
0.00075413	0.135214	0.316	0.299	1	IMck0	Tmem159
0.000763247	0.132407	0.125	0.11	1	IMck0	Ap4m1
0.000767145	0.124775	0.418	0.402	1	IMck0	Ythdc1
0.000769125	0.0263913	0.002	0.001	1	IMck0	Tfap2e
0.000771623	0.0976204	0.325	0.304	1	IMck0	Erbb2ip
0.000777366	0.106908	0.212	0.193	1	IMck0	Cd4
0.000778663	0.145376	0.332	0.316	1	IMck0	Znrf2
0.000780724	0.086225	0.047	0.037	1	IMck0	Tm4sf5
0.000781042	0.0234455	0.002	0	1	IMck0	Ptger3
0.000781311	0.0205453	0.002	0	1	IMck0	RP23-36D15.6
0.000786644	0.127027	0.062	0.051	1	IMck0	Pygl
0.000795259	0.162708	0.197	0.18	1	IMck0	Zc3h12a
0.000796219	0.253539	0.264	0.248	1	IMck0	H1f0
0.00079688	0.080227	0.015	0.01	1	IMck0	Col4a2
0.000801672	0.104813	0.037	0.029	1	IMck0	D930030I03Rik
0.000815531	0.0580662	0.01	0.006	1	IMck0	Gm26609
0.000816778	0.121337	0.092	0.079	1	IMck0	Palld
0.000819318	0.117527	0.041	0.032	1	IMck0	Ccdc28a
0.00082913	0.158213	0.135	0.12	1	IMck0	Rfc5
0.000834866	0.15478	0.014	0.009	1	IMck0	Col18a1
0.000838876	0.106761	0.038	0.029	1	IMck0	Rfx5
0.00084422	0.0999992	0.013	0.009	1	IMck0	Arc
0.000847154	0.121037	0.196	0.178	1	IMck0	Bin2
0.000848978	0.131955	0.187	0.17	1	IMck0	Clk4
0.000853528	0.0706768	0.737	0.738	1	IMck0	Arpp19
0.000860062	0.102651	0.035	0.027	1	IMck0	Tmem132a
0.000861562	0.0883315	0.021	0.015	1	IMck0	Letm2
0.000863823	0.0827193	0.01	0.006	1	IMck0	Ehf
0.000870524	0.177743	0.025	0.018	1	IMck0	2810417H13Rik
0.000872061	0.101483	0.027	0.02	1	IMck0	Gpr162
0.000873186	0.161736	0.078	0.066	1	IMck0	Utp14b
0.000881278	0.102379	0.096	0.083	1	IMck0	Lpin1
0.000893039	0.0864047	0.022	0.016	1	IMck0	Camk2a
0.000897597	0.0462132	0.006	0.003	1	IMck0	E130208F15Rik
0.000910921	0.144053	0.125	0.111	1	IMck0	Mbd6
0.00091374	0.0654701	0.8	0.807	1	IMck0	Glud1
0.000919657	0.0896448	0.008	0.004	1	IMck0	Cspg4
0.000919949	0.0350474	0.004	0.002	1	IMck0	Gm8817
0.000925074	0.139657	0.351	0.336	1	IMck0	Wac
0.000928328	0.142603	0.306	0.29	1	IMck0	Slc38a2
0.000961875	0.0955594	0.026	0.019	1	IMck0	Ltbp3
0.000967072	0.138518	0.493	0.48	1	IMck0	Hpgds
0.000967519	0.123383	0.044	0.035	1	IMck0	Kcnj10
0.000969781	0.134308	0.198	0.181	1	IMck0	Extl3
0.000974802	0.154112	0.199	0.183	1	IMck0	Irak2
0.000983303	0.0278533	0.003	0.001	1	IMck0	Angpt4
0.000983748	0.0376104	0.677	0.714	1	IMck0	Rala
0.000990615	0.0921829	0.028	0.021	1	IMck0	Zfp651
0.00100994	0.0861981	0.02	0.014	1	IMck0	4732471J01Rik
0.00101389	0.0767082	0.022	0.016	1	IMck0	Gm10605
0.00101983	0.051678	0.007	0.004	1	IMck0	Clec1b
0.00102057	0.124224	0.118	0.104	1	IMck0	Kank3
0.00102289	0.107069	0.057	0.046	1	IMck0	Abca2
0.0010353	0.120767	0.14	0.124	1	IMck0	Clasp2
0.00104545	0.105433	0.047	0.037	1	IMck0	Iqce
0.00107163	0.0392931	0.005	0.002	1	IMck0	Gm10369
0.00107465	0.107147	0.382	0.363	1	IMck0	Hp1bp3
0.00109474	0.144008	0.297	0.281	1	IMck0	Add1
0.00109832	0.0570135	0.008	0.004	1	IMck0	L1cam
0.00110422	0.0957162	0.588	0.587	1	IMck0	1810058I24Rik
0.00110868	0.111023	0.055	0.045	1	IMck0	Phldb1
0.00111082	0.0504455	0.006	0.003	1	IMck0	Hunk
0.0011127	0.108429	0.042	0.033	1	IMck0	Hlcs
0.00112136	0.117391	0.073	0.062	1	IMck0	Tjp2
0.00112392	0.122926	0.112	0.098	1	IMck0	Zfp945
0.00112404	0.0949326	0.109	0.095	1	IMck0	Pik3cb
0.00112559	0.111574	0.095	0.082	1	IMck0	Pitpnm1
0.00112933	0.120065	0.145	0.13	1	IMck0	Tmem51
0.00113321	0.0731843	0.017	0.012	1	IMck0	Mapt
0.00114807	0.0761115	0.017	0.011	1	IMck0	Ccdc15
0.0011608	0.128705	0.071	0.06	1	IMck0	Zswim4
0.00116978	0.0988244	0.068	0.057	1	IMck0	Fam110b
0.0011717	0.0913346	0.025	0.018	1	IMck0	Kcnj2
0.00117491	0.117556	0.051	0.041	1	IMck0	0610009L18Rik
0.00117824	0.0462465	0.006	0.003	1	IMck0	Gm6169
0.00119007	0.037897	0.005	0.002	1	IMck0	Tnfrsf18
0.00119507	0.1144	0.05	0.04	1	IMck0	Plekha5
0.00122465	0.0585863	0.007	0.003	1	IMck0	Tspan2
0.00122523	0.0278306	0.002	0.001	1	IMck0	Chst3
0.00123434	0.0978811	0.036	0.028	1	IMck0	Vamp1
0.00123467	0.0254478	1	1	1	IMck0	Rpl39
0.00124434	0.115523	0.144	0.128	1	IMck0	P2ry13
0.00125267	0.0378737	0.003	0.001	1	IMck0	AF529169
0.00125871	0.0826169	0.022	0.016	1	IMck0	Gm43603
0.00126047	0.0554443	0.01	0.006	1	IMck0	Gm26545
0.00126555	0.128771	0.204	0.187	1	IMck0	Phactr2
0.00128513	0.0895313	0.033	0.025	1	IMck0	Knstrn
0.00129677	0.108223	0.033	0.025	1	IMck0	Pdk2
0.00130123	0.0515959	0.008	0.004	1	IMck0	Noxo1
0.00130405	0.0515726	0.008	0.004	1	IMck0	Sptb
0.00131668	0.114792	0.21	0.193	1	IMck0	Chkb
0.00132355	0.0248934	0.002	0	1	IMck0	Trim29
0.0013663	0.0434174	0.007	0.004	1	IMck0	9230111E07Rik
0.0013805	0.101514	0.022	0.016	1	IMck0	Cenpe
0.00138816	0.109808	0.076	0.064	1	IMck0	Nadk2
0.00139028	0.135273	0.179	0.163	1	IMck0	Mink1
0.00140013	0.148338	0.136	0.122	1	IMck0	Ms4a14
0.00140368	0.0527902	0.009	0.005	1	IMck0	A930029G22Rik
0.00140631	0.0870124	0.03	0.023	1	IMck0	Phxr4
0.00143418	0.112172	0.454	0.439	1	IMck0	Kpna4
0.00146898	0.093476	0.064	0.053	1	IMck0	St3gal3
0.00147695	0.12259	0.019	0.014	1	IMck0	Treml4
0.00149543	0.0921311	0.017	0.012	1	IMck0	Net1
0.00149758	0.0628606	0.013	0.008	1	IMck0	Hdac11
0.00151575	0.0553843	0.01	0.006	1	IMck0	Ddx43
0.00151754	0.127918	0.159	0.144	1	IMck0	Casp6
0.00151791	0.138367	0.166	0.151	1	IMck0	Tmem135
0.00152468	0.115534	0.033	0.026	1	IMck0	Cdc45
0.00152812	0.0264169	0.003	0.001	1	IMck0	Gm26780
0.00153304	0.0264551	0.003	0.001	1	IMck0	Pabpc1l
0.00156037	0.0826034	0.03	0.022	1	IMck0	Map3k6
0.00156846	0.166908	0.979	0.969	1	IMck0	Vim
0.00157222	0.147007	0.25	0.233	1	IMck0	Arid4b
0.00158846	0.0812209	0.023	0.017	1	IMck0	Nptxr
0.00159574	0.11102	0.069	0.058	1	IMck0	Ulk1
0.00161224	0.128761	0.305	0.288	1	IMck0	Uhrf2
0.00161844	0.0965861	0.031	0.024	1	IMck0	1110046J04Rik
0.0016492	0.0448909	0.005	0.002	1	IMck0	Osbpl10
0.00167558	0.0880455	0.025	0.018	1	IMck0	Gm17259
0.00167833	0.114392	0.044	0.036	1	IMck0	Mbd4
0.0016997	0.145781	0.266	0.249	1	IMck0	Rchy1
0.00170752	0.0488801	0.008	0.004	1	IMck0	Amot
0.00170809	0.117479	0.299	0.282	1	IMck0	Adipor2
0.00172658	0.187462	0.067	0.057	1	IMck0	Abcg3
0.00172852	0.098711	0.039	0.031	1	IMck0	Map3k12
0.0017347	0.0946153	0.028	0.021	1	IMck0	Fam117a
0.00174265	0.0307387	0.003	0.001	1	IMck0	1700040D17Rik
0.00175509	0.0816812	0.028	0.021	1	IMck0	Padi2
0.00175528	0.0406851	0.006	0.003	1	IMck0	2600006K01Rik
0.00175696	0.103394	0.092	0.08	1	IMck0	Rasal3
0.00177609	0.110465	0.038	0.03	1	IMck0	Ndst1
0.00178775	0.137286	0.04	0.032	1	IMck0	Osgin1
0.00185725	0.0592312	0.011	0.007	1	IMck0	1700056N10Rik
0.00186899	0.0637025	0.009	0.005	1	IMck0	Ccdc18
0.00188557	0.0986527	0.32	0.302	1	IMck0	Fam63b
0.0018865	0.174737	0.009	0.005	1	IMck0	Adamts1
0.0018873	0.140065	0.184	0.169	1	IMck0	Spty2d1
0.00191132	0.0392931	0.004	0.002	1	IMck0	Krt19
0.00191319	0.035064	0.004	0.002	1	IMck0	Gfod1
0.00191353	0.37535	0.023	0.017	1	IMck0	Cd207
0.00191829	0.116342	0.065	0.054	1	IMck0	Eif2ak4
0.00192646	0.0747106	0.001	0	1	IMck0	Krt79
0.00192718	0.0205265	0.001	0	1	IMck0	Gm26597
0.00192737	0.0190728	0.001	0	1	IMck0	Irx1
0.00193853	0.13116	0.111	0.098	1	IMck0	Rfx7
0.00193922	0.154406	0.221	0.205	1	IMck0	Birc2
0.00194658	0.0249506	0.002	0.001	1	IMck0	A230005M16Rik
0.00194763	0.116046	0.079	0.068	1	IMck0	Cdkn2aip
0.00196899	0.0634751	0.148	0.131	1	IMck0	Abi3
0.00197342	0.168758	0.064	0.054	1	IMck0	Ung
0.00202681	0.127236	0.046	0.038	1	IMck0	Prr5l
0.00206404	0.0955586	0.404	0.387	1	IMck0	Lpxn
0.0020858	0.151149	0.483	0.474	1	IMck0	Tuba1a
0.00208792	0.103441	0.253	0.236	1	IMck0	Tnrc6a
0.00209271	0.262637	0.01	0.006	1	IMck0	F10
0.00209879	0.124976	0.292	0.275	1	IMck0	Sptan1
0.00210777	0.145952	0.215	0.199	1	IMck0	Smc4
0.00211725	0.105851	0.217	0.2	1	IMck0	Ncor2
0.00212752	0.163121	0.062	0.053	1	IMck0	Dhfr
0.00213693	0.0378638	0.002	0	1	IMck0	Rsph1
0.00214273	0.0593234	0.01	0.006	1	IMck0	Gm15537
0.00218271	0.110415	0.063	0.053	1	IMck0	Kctd12b
0.00219296	0.16456	0.028	0.022	1	IMck0	Nr4a2
0.00221478	0.0834704	0.024	0.018	1	IMck0	Spata2l
0.00222481	0.0974795	0.403	0.386	1	IMck0	Trim8
0.0022393	0.105156	0.13	0.116	1	IMck0	Zfp646
0.00224399	0.0176393	0.001	0	1	IMck0	Irgc1
0.00224672	0.0899825	0.068	0.058	1	IMck0	Espl1
0.00228124	0.115391	0.103	0.09	1	IMck0	Sirt1
0.00228352	0.0220306	0.002	0	1	IMck0	Cdhr3
0.00228417	0.0205827	0.002	0	1	IMck0	Rab11fip4os1
0.00228902	0.102057	0.542	0.533	1	IMck0	Pten
0.00233921	0.0191132	0.002	0	1	IMck0	Epha1
0.00235236	0.0146781	0.001	0	1	IMck0	Cadm3
0.00235329	0.0526034	0.011	0.007	1	IMck0	Mapk8ip1
0.00235694	0.101962	0.034	0.027	1	IMck0	Micall1
0.00236722	0.106228	0.349	0.332	1	IMck0	Mapre2
0.00239005	0.0787235	0.019	0.014	1	IMck0	B230217C12Rik
0.00241202	0.108439	0.053	0.044	1	IMck0	P3h3
0.00242294	0.0861528	0.028	0.022	1	IMck0	4933424M12Rik
0.00245195	0.108944	0.032	0.025	1	IMck0	Dscc1
0.00246558	0.0448265	0.006	0.003	1	IMck0	Gm16998
0.00247112	0.11248	0.055	0.046	1	IMck0	Accs
0.00248513	0.106908	0.247	0.23	1	IMck0	Mitf
0.00250719	0.103951	0.024	0.018	1	IMck0	Cenph
0.00254493	0.0167239	0.813	0.854	1	IMck0	Rnh1
0.00254519	0.132835	0.111	0.098	1	IMck0	Tmem64
0.00255156	0.0816396	0.701	0.701	1	IMck0	Rassf4
0.00255784	0.0594229	0.022	0.016	1	IMck0	Klk8
0.0025651	0.0720001	0.017	0.012	1	IMck0	Eln
0.00256786	0.0692115	0.007	0.004	1	IMck0	Rasgrf1
0.00257116	0.129219	0.268	0.251	1	IMck0	Fkbp5
0.00258345	0.116663	0.125	0.111	1	IMck0	Avl9
0.00259482	0.0421056	0.004	0.002	1	IMck0	RP23-378D16.4
0.0026162	0.105956	0.157	0.142	1	IMck0	Adck5
0.00262078	0.0514918	0.009	0.005	1	IMck0	Gm9530
0.00263559	0.029308	0.003	0.001	1	IMck0	Otof
0.00263559	0.029308	0.003	0.001	1	IMck0	Tcerg1l
0.00266654	0.150858	0.191	0.177	1	IMck0	E2f1
0.00268586	0.0420812	0.006	0.003	1	IMck0	Gm42722
0.00271558	0.0235242	0.002	0.001	1	IMck0	Atp1b4
0.00271895	0.129624	0.158	0.144	1	IMck0	Slc44a1
0.0027669	0.10007	0.304	0.286	1	IMck0	Smek2
0.00281978	0.0615412	0.013	0.008	1	IMck0	Ankrd13b
0.002822	0.0948858	0.05	0.041	1	IMck0	Prodh
0.00283191	0.0587912	0.003	0.001	1	IMck0	Ly75
0.00283498	0.0960663	0.296	0.278	1	IMck0	Cnot6l
0.00285271	0.10494	0.078	0.067	1	IMck0	Pot1b
0.00289427	0.12032	0.082	0.071	1	IMck0	9030617O03Rik
0.00289543	0.0502341	0.008	0.004	1	IMck0	St14
0.00292122	0.087601	0.038	0.031	1	IMck0	Slc46a3
0.00293367	0.126893	0.194	0.179	1	IMck0	Hltf
0.00296408	0.116763	0.284	0.267	1	IMck0	Pdlim5
0.0029817	0.0812518	0.027	0.02	1	IMck0	Anks6
0.00298745	0.0886152	0.035	0.027	1	IMck0	Kif3c
0.00302646	0.127614	0.082	0.071	1	IMck0	Sipa1l1
0.00303636	0.100512	0.128	0.115	1	IMck0	Rab40c
0.00307469	0.0292684	0.002	0.001	1	IMck0	Dennd3
0.00308624	0.10656	0.081	0.07	1	IMck0	Zadh2
0.00310102	0.0913997	0.045	0.036	1	IMck0	Rnf144b
0.00310287	0.134622	0.382	0.37	1	IMck0	Rsbn1l
0.00310617	0.0264297	0.003	0.001	1	IMck0	Apol8
0.00310771	0.0249933	0.003	0.001	1	IMck0	1700064M15Rik
0.00311975	0.0901731	0.083	0.071	1	IMck0	Cbx8
0.00312349	0.121444	0.229	0.214	1	IMck0	Rnf166
0.00314469	0.127938	0.242	0.226	1	IMck0	Ktn1
0.00314649	0.0792786	0.005	0.002	1	IMck0	Olr1
0.00314985	0.112787	0.415	0.402	1	IMck0	Acadm
0.00316664	0.102372	0.372	0.357	1	IMck0	Mgat4b
0.00317669	0.0612425	0.014	0.01	1	IMck0	4933406I18Rik
0.00317788	0.0960923	0.062	0.053	1	IMck0	Fbxo21
0.00321167	0.115591	0.085	0.074	1	IMck0	Trim36
0.00326802	0.0448747	0.005	0.003	1	IMck0	Casc5
0.00328302	0.100554	0.072	0.061	1	IMck0	Synj2
0.00328419	0.091283	0.065	0.055	1	IMck0	Lrch4
0.00331395	0.0350598	0.004	0.002	1	IMck0	Gm43109
0.00331688	0.0709213	0.017	0.012	1	IMck0	Fam221a
0.00331868	0.0739462	0.023	0.018	1	IMck0	Fam161a
0.00332903	0.0919006	0.055	0.046	1	IMck0	Polg2
0.00333517	0.0264678	0.003	0.001	1	IMck0	Prkg2
0.00335391	0.0577742	0.011	0.007	1	IMck0	Kif18a
0.00337166	0.0563837	0.012	0.008	1	IMck0	Mcm10
0.00340616	0.0579967	0.01	0.006	1	IMck0	RP23-49I18.5
0.00342373	0.0322169	0.003	0.001	1	IMck0	Vegfc
0.00346438	0.112066	0.394	0.38	1	IMck0	Adipor1
0.0034687	0.0816953	0.017	0.012	1	IMck0	Atp1a3
0.00348241	0.107581	0.245	0.229	1	IMck0	Rab9
0.00348873	0.0514234	0.01	0.006	1	IMck0	3110052M02Rik
0.00350384	0.102352	0.069	0.059	1	IMck0	Zfp212
0.00351191	0.12212	0.561	0.56	1	IMck0	Tra2b
0.00351369	0.0783053	0.032	0.025	1	IMck0	Zscan12
0.00351876	0.0581892	0.009	0.006	1	IMck0	H3f3aos
0.00353233	0.10533	0.196	0.18	1	IMck0	Arid1b
0.00353811	0.107928	0.069	0.059	1	IMck0	Arrdc2
0.00354513	0.0750147	0.015	0.011	1	IMck0	Enkur
0.00357923	0.110196	0.04	0.032	1	IMck0	Gm26518
0.00358791	0.0613412	0.014	0.01	1	IMck0	9430060I03Rik
0.00359069	0.106057	0.052	0.043	1	IMck0	Nos1ap
0.00360783	0.0605702	0.011	0.007	1	IMck0	Wbscr27
0.00363935	0.111195	0.085	0.074	1	IMck0	Hnmt
0.00364534	0.0448532	0.006	0.003	1	IMck0	Gm12689
0.00365448	0.105542	0.071	0.061	1	IMck0	Depdc5
0.00365463	0.110854	0.219	0.204	1	IMck0	Hcst
0.00368303	0.0500706	0.01	0.006	1	IMck0	Agap2
0.00371935	0.0205827	0.002	0	1	IMck0	Cd300c
0.0037204	0.0191333	0.002	0	1	IMck0	A930006I01Rik
0.0037204	0.0191333	0.002	0	1	IMck0	Gm12204
0.00373596	0.111119	0.276	0.26	1	IMck0	Ubac2
0.00375791	0.120319	0.104	0.092	1	IMck0	Relt
0.00377181	0.114064	0.115	0.102	1	IMck0	St6galnac6
0.00379273	0.0501517	0.009	0.005	1	IMck0	N4bp3
0.00379431	0.281114	0.276	0.265	1	IMck0	Gsr
0.00380074	0.0176393	0.001	0	1	IMck0	Upk1b
0.00380421	0.0176609	0.001	0	1	IMck0	Cd200r3
0.00385998	0.0350557	0.004	0.002	1	IMck0	Gm26590
0.00388092	0.0176609	0.002	0	1	IMck0	6030468B19Rik
0.00388941	0.09076	0.243	0.227	1	IMck0	Ttc7
0.00390275	0.10607	0.075	0.064	1	IMck0	Nsun6
0.00390419	0.106572	0.443	0.428	1	IMck0	Cmip
0.00392179	0.0921142	0.023	0.017	1	IMck0	4833418N02Rik
0.00393618	0.0420624	0.006	0.003	1	IMck0	5330439K02Rik
0.00393817	0.0940616	0.103	0.091	1	IMck0	Haus3
0.00397993	0.0236022	0.003	0.001	1	IMck0	Gm10655
0.00398155	0.0847109	0.017	0.012	1	IMck0	Trib3
0.0039816	0.100769	0.071	0.061	1	IMck0	Rabgap1l
0.00400475	0.043329	0.009	0.006	1	IMck0	E2f8
0.00401836	0.0514575	0.009	0.005	1	IMck0	Abca6
0.00402627	0.0322099	0.004	0.002	1	IMck0	C1ql1
0.0040291	0.100623	0.066	0.056	1	IMck0	Kiz
0.00402913	0.0307891	0.004	0.002	1	IMck0	Tc2n
0.00403048	0.0613212	0.026	0.02	1	IMck0	Fndc4
0.00403096	0.103659	0.066	0.056	1	IMck0	Tmc6
0.00405213	0.0674342	0.015	0.011	1	IMck0	Gm9484
0.00407554	0.0952534	0.047	0.039	1	IMck0	Nipsnap1
0.00409888	0.0942956	0.07	0.06	1	IMck0	Btd
0.0041138	0.0293277	0.003	0.001	1	IMck0	Gm15614
0.00411623	0.0278985	0.003	0.001	1	IMck0	Cdh23
0.00411664	0.0861996	0.031	0.025	1	IMck0	Phlpp1
0.00411867	0.0264678	0.003	0.001	1	IMck0	Mast1
0.00412959	0.0279321	0.003	0.001	1	IMck0	Slc52a3
0.00413495	0.0117544	0.001	0	1	IMck0	Tssk3
0.00422244	0.119747	0.177	0.162	1	IMck0	Plekhm2
0.00422399	0.0945438	0.058	0.049	1	IMck0	Ccdc163
0.00426108	0.0745778	0.017	0.012	1	IMck0	Zbed5
0.00429804	0.0461279	0.008	0.005	1	IMck0	Vps37d
0.00430708	0.106572	0.07	0.06	1	IMck0	Acot2
0.00432625	0.122256	0.164	0.15	1	IMck0	Mthfsl
0.00432654	0.101412	0.093	0.082	1	IMck0	Kdm3a
0.0043273	0.0552361	0.011	0.007	1	IMck0	Orc1
0.00433177	0.108572	0.086	0.075	1	IMck0	Bcl9
0.00433768	0.0605115	0.008	0.005	1	IMck0	Il1r2
0.00435887	0.110032	0.062	0.052	1	IMck0	N4bp2
0.00437107	0.101887	0.308	0.292	1	IMck0	Hipk1
0.00438859	0.0406824	0.006	0.003	1	IMck0	Gm9888
0.0044057	0.109852	0.179	0.164	1	IMck0	Dnajb12
0.00442224	0.113689	0.437	0.426	1	IMck0	Ddx6
0.0044253	0.106507	0.104	0.092	1	IMck0	Zfp157
0.00444502	0.0615259	0.235	0.218	1	IMck0	Acsl1
0.00444725	0.095886	0.415	0.399	1	IMck0	Setd3
0.00445716	0.107258	0.101	0.089	1	IMck0	Rdm1
0.00445736	0.0392931	0.006	0.003	1	IMck0	Mastl
0.00446413	0.0619874	0.781	0.786	1	IMck0	Mtdh
0.00453142	0.112134	0.323	0.308	1	IMck0	Nfam1
0.00456386	0.0460957	0.008	0.005	1	IMck0	Nat8l
0.00459727	0.118461	0.143	0.13	1	IMck0	Bphl
0.00463436	0.111933	0.115	0.102	1	IMck0	Cdk19
0.00465187	0.108182	0.041	0.034	1	IMck0	Pvrl1
0.00469518	0.0870877	0.028	0.022	1	IMck0	Cenpk
0.00469554	0.0305262	1	1	1	IMck0	Rps20
0.00469992	0.0969599	0.495	0.486	1	IMck0	Selm
0.00470022	0.0927727	0.047	0.039	1	IMck0	Eml2
0.00472787	0.0604109	0.018	0.013	1	IMck0	Gm15441
0.00484149	0.0793411	0.025	0.019	1	IMck0	Fhad1
0.00485302	0.107824	0.065	0.056	1	IMck0	BC051226
0.00485303	0.0794356	0.031	0.025	1	IMck0	Gtf2ird2
0.00488886	0.0551195	0.012	0.008	1	IMck0	Pcolce2
0.00500348	0.066001	0.015	0.011	1	IMck0	Brca1
0.00502568	0.112603	0.08	0.07	1	IMck0	Gltscr1l
0.00509254	0.0415714	0.692	0.681	1	IMck0	Ntpcr
0.00510306	0.0866872	0.303	0.286	1	IMck0	Sp3
0.00514338	0.0882065	0.031	0.024	1	IMck0	Gm11713
0.00514959	0.125306	0.012	0.008	1	IMck0	Cd24a
0.00515771	0.0392931	0.007	0.004	1	IMck0	Mmp11
0.00516578	0.0475932	0.006	0.003	1	IMck0	Il1r1
0.00521475	0.117759	0.124	0.111	1	IMck0	Nudt16
0.00522293	0.0344168	0.969	0.958	1	IMck0	Rpl29
0.0052303	0.0541191	0.009	0.006	1	IMck0	Car11
0.0053044	0.107629	0.265	0.251	1	IMck0	Smpdl3b
0.00535613	0.0514918	0.009	0.005	1	IMck0	Gm26767
0.00538946	0.117855	0.095	0.084	1	IMck0	Map3k10
0.00539824	0.0563217	0.012	0.008	1	IMck0	Hap1
0.00542216	0.0812466	0.166	0.151	1	IMck0	Hs6st1
0.00543921	0.0964939	0.301	0.285	1	IMck0	Itch
0.0054522	0.123009	0.055	0.047	1	IMck0	Rapgef5
0.00547332	0.0191534	0.002	0	1	IMck0	Avil
0.00556428	0.124388	0.274	0.26	1	IMck0	Fam102b
0.00559413	0.0827543	0.036	0.029	1	IMck0	Zfp775
0.00562606	0.0434372	0.006	0.004	1	IMck0	Cgref1
0.005662	0.0514575	0.009	0.006	1	IMck0	Strip2
0.00567395	0.0907402	0.05	0.042	1	IMck0	Zfyve9
0.00575935	0.0681882	0.017	0.013	1	IMck0	A930007I19Rik
0.0057761	0.0527274	0.01	0.006	1	IMck0	Gng3
0.00578407	0.0176176	0.001	0	1	IMck0	Perp
0.00578569	0.0132431	0.001	0	1	IMck0	Pax8
0.00578569	0.0132431	0.001	0	1	IMck0	Gm26626
0.00578858	0.117627	0.392	0.378	1	IMck0	Rbbp6
0.00579258	0.221513	0.006	0.003	1	IMck0	F7
0.0058283	0.0392931	0.006	0.003	1	IMck0	Rasgef1a
0.0058466	0.0892514	0.038	0.031	1	IMck0	Bcorl1
0.00585039	0.0737942	0.019	0.014	1	IMck0	3010003L21Rik
0.00588584	0.0433785	0.008	0.005	1	IMck0	Phtf1os
0.00595178	0.0601285	0.013	0.009	1	IMck0	Ppm1l
0.0059575	0.12061	0.442	0.433	1	IMck0	Crlf3
0.00597658	0.0364887	0.005	0.002	1	IMck0	4933429H19Rik
0.00597708	0.058835	0.013	0.009	1	IMck0	Glis3
0.00598221	0.0487278	0.009	0.006	1	IMck0	Bard1
0.00600601	0.115248	0.442	0.432	1	IMck0	Dpysl2
0.0060377	0.0176825	0.002	0	1	IMck0	Fn3k
0.00619658	0.0434253	0.007	0.004	1	IMck0	Morn1
0.00620738	0.0461215	0.008	0.005	1	IMck0	Tnfsf14
0.00622107	0.0160395	0.327	0.346	1	IMck0	Id2
0.0062331	0.0610803	0.674	0.665	1	IMck0	Dek
0.00630454	0.0900111	0.344	0.329	1	IMck0	Ap1s2
0.0063709	0.0795816	0.028	0.022	1	IMck0	BC068281
0.00644997	0.0509865	0.013	0.009	1	IMck0	4930532G15Rik
0.00646452	0.111066	0.423	0.412	1	IMck0	B4galt6
0.00651919	0.0647404	0.015	0.011	1	IMck0	Tcf19
0.00659559	0.0775818	0.044	0.036	1	IMck0	Bcl7a
0.00663723	0.042044	0.007	0.004	1	IMck0	Hebp2
0.00664232	0.0364887	0.005	0.002	1	IMck0	Fanci
0.0066464	0.0406905	0.005	0.002	1	IMck0	Bex6
0.00670692	0.0957017	0.486	0.474	1	IMck0	Cbl
0.00675058	0.0788247	0.023	0.018	1	IMck0	Mttp
0.00678022	0.048144	0.946	0.948	1	IMck0	Sub1
0.00678907	0.0681882	0.017	0.013	1	IMck0	Hdgfrp3
0.00687683	0.0606686	0.017	0.013	1	IMck0	Cldn34c1
0.00689915	0.103065	0.24	0.225	1	IMck0	Paxbp1
0.00692017	0.142733	0.536	0.533	1	IMck0	Ddx3x
0.00695786	0.0862512	0.008	0.005	1	IMck0	Mgll
0.00696386	0.0861483	0.038	0.031	1	IMck0	Fzd7
0.00701078	0.108057	0.114	0.102	1	IMck0	Ppm1d
0.00702092	0.0265057	0.003	0.001	1	IMck0	Gm16552
0.00703151	0.113338	0.082	0.072	1	IMck0	C2cd3
0.00705321	0.128094	0.06	0.051	1	IMck0	RP24-330M21.1
0.00710878	0.193246	0.076	0.067	1	IMck0	Syngr1
0.00711588	0.020694	0.002	0.001	1	IMck0	A330009N23Rik
0.00722918	0.108897	0.086	0.076	1	IMck0	Cdca7
0.0073097	0.0102903	0.001	0	1	IMck0	9430041J12Rik
0.00731353	0.0235866	0.003	0.001	1	IMck0	Gm15512
0.00739164	0.082168	0.561	0.555	1	IMck0	Ifi27
0.00742501	0.0445927	0.011	0.008	1	IMck0	Brdt
0.007438	0.0914768	0.135	0.122	1	IMck0	Rtn1
0.00746844	0.0523741	0.013	0.009	1	IMck0	Gas2
0.00747666	0.0246875	1	1	1	IMck0	Oaz1
0.00749207	0.0669959	0.028	0.022	1	IMck0	Rnd2
0.00757042	0.11133	0.199	0.185	1	IMck0	Asph
0.00758399	0.02062	0.002	0.001	1	IMck0	Efna4
0.00758672	0.0191735	0.002	0.001	1	IMck0	Gm12027
0.00758716	0.101467	0.315	0.3	1	IMck0	Cnot8
0.00767688	0.0660482	0.014	0.01	1	IMck0	Gm16287
0.00774374	0.0635643	0.015	0.011	1	IMck0	Grasp
0.00779125	0.0485888	0.011	0.007	1	IMck0	Tmem158
0.00786424	0.0483309	0.014	0.01	1	IMck0	Zfp956
0.00788646	0.0589906	0.02	0.015	1	IMck0	Gpr150
0.00793854	0.100565	0.085	0.075	1	IMck0	Foxk1
0.00795463	0.151551	0.681	0.667	1	IMck0	Anxa2
0.00795896	0.119276	0.139	0.127	1	IMck0	4930402H24Rik
0.00799503	0.0734442	0.021	0.016	1	IMck0	Gm26541
0.00813808	0.0392931	0.003	0.002	1	IMck0	Fxyd7
0.00818629	0.0976161	0.044	0.037	1	IMck0	Dnajb13
0.00823798	0.0867968	0.045	0.038	1	IMck0	Zfp30
0.00825896	0.113411	0.412	0.402	1	IMck0	Swap70
0.00829976	0.102907	0.118	0.107	1	IMck0	Lrch1
0.00836972	0.0597724	0.049	0.041	1	IMck0	Zer1
0.00840193	0.0731254	0.017	0.013	1	IMck0	Sall2
0.00842793	0.0836047	0.145	0.133	1	IMck0	Vps37b
0.00846986	0.0578251	0.01	0.007	1	IMck0	Card11
0.0084785	0.0992492	0.124	0.112	1	IMck0	Parp4
0.00855355	0.11457	0.226	0.212	1	IMck0	Psip1
0.0085922	0.0449543	0.449	0.475	1	IMck0	Msrb1
0.00863394	0.0365104	0.006	0.003	1	IMck0	Prkg1
0.00869318	0.0177041	0.002	0	1	IMck0	Gm29395
0.00871985	0.0265683	0.004	0.002	1	IMck0	She
0.00879644	0.0772643	0.014	0.01	1	IMck0	Hist1h1b
0.00882037	0.0250357	0.003	0.001	1	IMck0	Slc38a5
0.00884629	0.0392931	0.005	0.003	1	IMck0	Sspn
0.00888376	0.102305	0.473	0.468	1	IMck0	Cux1
0.00889925	0.194653	0.147	0.135	1	IMck0	Rgs3
0.0089376	0.0350722	0.004	0.002	1	IMck0	Myzap
0.00894434	0.118177	0.173	0.159	1	IMck0	Mmd
0.00894585	0.0447173	0.009	0.006	1	IMck0	Cyp2d22
0.00902899	0.0973136	0.451	0.442	1	IMck0	Hsd17b4
0.00905893	0.0511142	0.012	0.008	1	IMck0	Cd27
0.00911987	0.0908018	0.292	0.276	1	IMck0	Rpl10
0.00912794	0.113582	0.104	0.093	1	IMck0	Lamc1
0.00926958	0.116072	0.163	0.151	1	IMck0	Vps18
0.00932217	0.0613214	0.014	0.01	1	IMck0	4930404N11Rik
0.00932318	0.0769382	0.037	0.031	1	IMck0	Tprn
0.00933964	0.085837	0.222	0.208	1	IMck0	Bmpr2
0.00938336	0.109649	0.072	0.063	1	IMck0	B930036N10Rik
0.00938606	0.0265434	0.004	0.002	1	IMck0	Dusp4
0.00959988	0.0640844	0.019	0.014	1	IMck0	Neurl1b
0.00964182	0.0910042	0.032	0.026	1	IMck0	Prkce
0.00971989	0.0747224	0.14	0.128	1	IMck0	S1pr1
0.0097202	0.0728763	0.022	0.017	1	IMck0	Hist1h2ae
0.00972247	0.0951362	0.031	0.025	1	IMck0	Alms1
0.00974432	0.0653129	0.019	0.014	1	IMck0	AA386476
0.00974751	0.0826887	0.048	0.041	1	IMck0	Bcas3
0.0098505	0.102651	0.132	0.12	1	IMck0	Gm37494
0.00994564	0.0973625	0.107	0.096	1	IMck0	Sc5d
0.0099591	0.102729	0.318	0.306	1	IMck0	Papss1
0.00996456	0.0350886	0.004	0.002	1	IMck0	Pkp3
0	2.15253	0.999	0.849	0	IMck1	Ccl12
0	1.85872	0.999	0.847	0	IMck1	Ccl2
0	1.73699	0.999	0.794	0	IMck1	Ccl7
0	1.69229	0.693	0.276	0	IMck1	Ch25h
8.64499e-267	0.618483	1	0.994	1.36072e-262	IMck1	Eif5a
1.13181e-247	0.587575	1	0.991	1.78147e-243	IMck1	Eif4a1
1.14377e-245	0.404378	1	1	1.80029e-241	IMck1	Rpl32
1.44913e-240	0.671225	1	0.958	2.28093e-236	IMck1	Ran
2.61989e-239	0.451008	1	1	4.12371e-235	IMck1	Rpsa
1.65664e-233	0.469317	1	1	2.60755e-229	IMck1	Rps6
1.47477e-223	0.450466	1	1	2.3213e-219	IMck1	Rpl14
9.74965e-221	0.384752	1	1	1.5346e-216	IMck1	Rps27a
1.5338e-219	0.644856	0.999	0.973	2.4142e-215	IMck1	Hspe1
4.81457e-210	0.374895	1	1	7.57813e-206	IMck1	Rpl18
7.90833e-199	0.785851	0.968	0.835	1.24477e-194	IMck1	Hspd1
1.59142e-195	0.635228	0.994	0.934	2.50489e-191	IMck1	Ppp1r14b
2.32055e-195	0.366256	1	1	3.65255e-191	IMck1	Rps19
2.27305e-194	0.543	1	0.977	3.57778e-190	IMck1	Atp5g1
2.37453e-193	0.353489	1	1	3.73751e-189	IMck1	Rpl8
9.62638e-185	0.332578	1	1	1.51519e-180	IMck1	Ppia
7.9237e-183	0.41136	1	1	1.24719e-178	IMck1	Rps17
3.9682e-177	0.548613	0.997	0.97	6.24595e-173	IMck1	Eef1g
4.18113e-177	0.389623	1	1	6.5811e-173	IMck1	Pfn1
3.49836e-176	0.450933	1	1	5.50641e-172	IMck1	Hspa8
3.774e-171	0.311743	1	1	5.94027e-167	IMck1	Rpl19
9.27702e-168	0.607421	0.989	0.901	1.4602e-163	IMck1	Ranbp1
1.08498e-165	0.50276	0.999	0.984	1.70775e-161	IMck1	Slc25a5
6.05853e-165	0.373573	1	1	9.53613e-161	IMck1	Rpl12
4.31442e-155	0.545629	0.999	0.989	6.79089e-151	IMck1	Npm1
1.99324e-151	0.40456	1	0.998	3.13736e-147	IMck1	Btf3
3.12432e-149	0.311451	1	1	4.91767e-145	IMck1	Rps5
4.48339e-148	0.382262	1	1	7.05685e-144	IMck1	Rps18
1.39454e-147	0.578527	0.981	0.885	2.195e-143	IMck1	Cct8
2.02462e-147	0.29532	1	1	3.18675e-143	IMck1	Rps15a
6.30436e-147	0.857605	0.768	0.443	9.92307e-143	IMck1	Bcl2a1a
1.9623e-146	0.284011	1	1	3.08865e-142	IMck1	Rps13
4.24909e-146	0.712199	0.902	0.693	6.68807e-142	IMck1	C1qbp
4.81026e-146	0.369021	1	1	7.57135e-142	IMck1	Hsp90ab1
7.32231e-146	0.285609	1	1	1.15253e-141	IMck1	Rpl27a
5.34954e-144	0.316734	1	1	8.42017e-140	IMck1	Gnb2l1
1.1521e-140	0.630346	0.984	0.921	1.8134e-136	IMck1	Coro1a
2.30449e-140	0.912604	0.741	0.452	3.62727e-136	IMck1	Srm
2.09342e-139	0.315761	1	1	3.29504e-135	IMck1	Rpl24
3.60428e-138	0.726441	0.888	0.686	5.67314e-134	IMck1	Pa2g4
1.15732e-137	0.765838	0.897	0.67	1.82162e-133	IMck1	Clec4n
6.04681e-137	0.879028	0.72	0.428	9.51768e-133	IMck1	Eef1e1
1.10388e-136	0.820964	0.914	0.708	1.73751e-132	IMck1	Lpl
1.23869e-136	0.350202	1	1	1.94969e-132	IMck1	Actb
4.87839e-132	0.518565	0.996	0.903	7.67859e-128	IMck1	Nme1
1.2568e-131	0.546124	0.988	0.925	1.9782e-127	IMck1	Anp32b
1.48653e-130	0.337671	1	1	2.3398e-126	IMck1	Cfl1
5.5789e-130	0.282618	1	1	8.78119e-126	IMck1	Rps8
3.52285e-129	0.336306	1	1	5.54496e-125	IMck1	Ybx1
2.07741e-128	0.459018	1	0.999	3.26985e-124	IMck1	Actg1
2.49551e-128	0.417874	0.999	0.989	3.92794e-124	IMck1	Atp5b
6.45897e-128	0.33411	1	1	1.01664e-123	IMck1	Rpl10a
2.16971e-126	0.583365	0.953	0.836	3.41512e-122	IMck1	Cct3
3.68965e-125	0.444909	0.999	0.983	5.80751e-121	IMck1	Rps27l
7.1931e-125	0.757238	0.841	0.622	1.13219e-120	IMck1	Prmt1
1.56077e-123	0.417242	0.999	0.99	2.45665e-119	IMck1	Rpl4
1.08365e-122	0.823086	0.793	0.561	1.70566e-118	IMck1	Ybx3
2.15427e-122	0.248919	1	1	3.39083e-118	IMck1	Rps16
9.28374e-122	0.5191	0.988	0.925	1.46126e-117	IMck1	Set
5.89904e-120	0.662096	0.883	0.664	9.28509e-116	IMck1	Nhp2
1.55482e-119	0.493732	0.997	0.952	2.44729e-115	IMck1	Tubb5
3.07672e-119	0.255897	1	1	4.84276e-115	IMck1	Rps10
2.8789e-118	0.612359	0.921	0.757	4.53138e-114	IMck1	Fbl
5.06513e-118	0.254605	1	1	7.97251e-114	IMck1	Rps3a1
3.64007e-116	0.700115	0.85	0.613	5.72948e-112	IMck1	Timm17a
1.84651e-115	0.25919	1	1	2.90641e-111	IMck1	Rps23
2.3187e-114	0.603311	0.917	0.739	3.64963e-110	IMck1	Bcl2a1b
1.25675e-112	0.526909	0.963	0.86	1.97813e-108	IMck1	Cct2
1.34915e-112	0.26814	1	1	2.12356e-108	IMck1	Rps25
3.20268e-111	0.302538	1	1	5.04101e-107	IMck1	Calm1
5.29991e-109	0.508485	0.982	0.913	8.34205e-105	IMck1	Mrpl52
1.58754e-108	0.806538	0.608	0.34	2.4988e-104	IMck1	Plaur
1.41443e-107	0.475246	0.976	0.913	2.22631e-103	IMck1	Cct5
1.94544e-107	0.572841	0.926	0.805	3.06212e-103	IMck1	Cct7
1.966e-107	0.529945	0.983	0.939	3.09449e-103	IMck1	Ncl
3.27376e-107	0.464642	0.999	0.991	5.1529e-103	IMck1	Rps2
5.08444e-107	0.433865	0.989	0.966	8.00291e-103	IMck1	Myl12a
1.23995e-106	0.796069	0.714	0.469	1.95169e-102	IMck1	Nop58
1.37388e-105	0.298685	1	1	2.16248e-101	IMck1	Rpl3
3.62313e-105	0.262106	1	1	5.70281e-101	IMck1	Rps3
5.34395e-105	0.478596	0.965	0.894	8.41137e-101	IMck1	Eif3i
3.57504e-104	0.69814	0.9	0.728	5.62711e-100	IMck1	Msr1
7.55734e-104	0.462854	0.985	0.942	1.18953e-99	IMck1	Vdac2
1.05015e-103	0.67484	0.819	0.595	1.65293e-99	IMck1	Ebna1bp2
3.97507e-103	0.496017	0.975	0.899	6.25675e-99	IMck1	Eif2s2
2.03679e-102	0.909433	0.582	0.324	3.20591e-98	IMck1	Pilra
3.75405e-102	0.252586	1	1	5.90887e-98	IMck1	Rpl13
9.96408e-101	0.387595	0.998	0.978	1.56835e-96	IMck1	Cox7b
3.50002e-100	0.803392	0.606	0.343	5.50903e-96	IMck1	Bcl2a1d
9.90119e-100	0.344521	0.999	0.996	1.55845e-95	IMck1	Rpl31
1.21816e-99	0.735023	0.707	0.455	1.91739e-95	IMck1	Mrto4
6.24221e-98	0.342375	1	0.999	9.82524e-94	IMck1	Rpl36a
1.32784e-97	0.405782	1	0.963	2.09002e-93	IMck1	Rbm3
1.53922e-97	0.431998	0.982	0.922	2.42273e-93	IMck1	Erh
3.13589e-97	0.266937	1	1	4.93589e-93	IMck1	Rpl5
1.66021e-96	0.58405	0.887	0.707	2.61317e-92	IMck1	Eif2s1
2.08841e-96	0.279448	1	1	3.28716e-92	IMck1	Rpl41
3.20837e-96	0.518427	0.919	0.79	5.04998e-92	IMck1	Snrpd1
4.76739e-96	0.251338	1	1	7.50388e-92	IMck1	Rpl28
5.97756e-96	0.295461	1	0.999	9.40867e-92	IMck1	Naca
1.84432e-94	0.235776	1	1	2.90296e-90	IMck1	Rps4x
3.74599e-94	0.209358	1	1	5.89619e-90	IMck1	Rpl23
1.20004e-93	0.427545	0.978	0.859	1.88887e-89	IMck1	Mif
2.83613e-93	0.499397	0.952	0.832	4.46407e-89	IMck1	Aprt
4.32039e-93	0.31801	1	1	6.80029e-89	IMck1	Rplp0
4.71368e-92	0.642958	0.796	0.571	7.41934e-88	IMck1	Snrpa1
9.6027e-92	0.324693	0.999	0.993	1.51147e-87	IMck1	Hint1
9.73209e-92	0.232897	1	1	1.53183e-87	IMck1	Rps20
4.46643e-91	0.720136	0.659	0.415	7.03016e-87	IMck1	Gar1
1.84582e-90	0.302144	1	0.998	2.90532e-86	IMck1	Rpl36al
2.01186e-90	0.470736	0.969	0.895	3.16666e-86	IMck1	Snrpf
2.05476e-89	0.21148	1	1	3.23418e-85	IMck1	Rps11
4.0736e-89	0.473878	0.942	0.849	6.41184e-85	IMck1	Tomm20
7.46828e-89	0.515327	0.925	0.831	1.17551e-84	IMck1	Hnrnpa1
9.02053e-89	0.509031	0.929	0.82	1.41983e-84	IMck1	Hnrnpab
9.34253e-89	0.376098	0.999	0.977	1.47051e-84	IMck1	Dynll1
2.39561e-88	0.600817	0.804	0.575	3.77069e-84	IMck1	Ddx39
4.10976e-88	0.458679	0.958	0.85	6.46876e-84	IMck1	Mdh2
5.22961e-88	0.364351	0.997	0.977	8.2314e-84	IMck1	Psma7
9.94118e-87	0.716057	0.67	0.439	1.56474e-82	IMck1	Nop56
4.93644e-85	0.2512	1	1	7.76995e-81	IMck1	Rps15
8.54952e-83	0.244758	1	1	1.34569e-78	IMck1	Rpl22
1.17866e-82	0.416174	0.985	0.934	1.85521e-78	IMck1	Bax
3.75192e-82	0.398862	0.999	0.992	5.90552e-78	IMck1	Tagln2
[truncated: 23,759 more rows]
