# Supplementary material for: Molecular and spatial specialization of lung interstitial macrophage subsets: beyond chemokines
Source: Front Immunol. 2026 Jun 10;17:1824159. doi: 10.3389/fimmu.2026.1824159 (PMC13290454; doi:10.3389/fimmu.2026.1824159)
Supplement: Supplementary file 4 [file Table3.xlsx]

## Sheet: IMck0 Subcluster DEGs
p_val	avg_log2FC	pct.1	pct.2	p_val_adj	cluster	gene
1.91243e-204	1.31198	0.977	0.798	3.01017e-200	2	Lmna
2.12976e-184	0.773521	0.997	0.939	3.35224e-180	2	Coro1a
1.16191e-171	0.990953	0.956	0.738	1.82885e-167	2	Ckb
5.72459e-166	0.630247	0.459	0.138	9.01051e-162	2	Nes
5.14149e-151	0.397818	1	1	8.0927e-147	2	Ppia
1.85363e-150	0.691853	1	0.989	2.91761e-146	2	Tagln2
1.07065e-145	1.13141	0.998	0.975	1.68521e-141	2	Vim
5.98308e-136	0.799699	0.663	0.325	9.41736e-132	2	Pdlim1
2.40236e-135	0.424617	1	1	3.78131e-131	2	Rpl10a
7.03702e-133	0.437835	1	1	1.10763e-128	2	Rpl3
6.99388e-132	0.3767	1	1	1.10084e-127	2	Rps27a
8.67731e-125	0.787983	0.849	0.51	1.36581e-120	2	Cd72
9.57134e-124	0.788024	0.952	0.672	1.50653e-119	2	Cd9
2.73925e-122	0.364453	1	1	4.31158e-118	2	Rpl32
7.08054e-121	0.484586	1	1	1.11448e-116	2	Ptma
6.37542e-118	0.608888	0.998	0.989	1.00349e-113	2	Anxa5
3.74875e-117	0.343029	1	1	5.90054e-113	2	Rps5
7.35168e-109	0.490609	0.999	0.995	1.15715e-104	2	Eif5a
1.80068e-108	0.420158	1	1	2.83427e-104	2	Myl6
2.25125e-108	0.370454	1	1	3.54347e-104	2	Pfn1
7.41715e-108	0.402727	1	1	1.16746e-103	2	Rps6
9.30902e-108	0.408083	1	1	1.46524e-103	2	Actb
9.26788e-107	0.346601	1	1	1.45876e-102	2	Tmsb4x
5.21019e-103	0.358216	1	1	8.20083e-99	2	Calm1
1.25366e-102	0.364589	1	1	1.97325e-98	2	Sh3bgrl3
1.26953e-102	0.324587	1	1	1.99824e-98	2	Rps20
2.38987e-99	0.367909	1	1	3.76165e-95	2	Rpl12
2.49462e-98	0.322129	1	1	3.92653e-94	2	Rpl8
7.23423e-98	0.812785	0.991	0.944	1.13867e-93	2	S100a10
8.86558e-98	0.321012	1	1	1.39544e-93	2	Rpl13
2.76524e-97	0.953034	0.9	0.66	4.35248e-93	2	Mgl2
6.10901e-97	0.413798	1	1	9.61558e-93	2	Rplp0
1.92356e-96	0.304108	1	1	3.02768e-92	2	Rps4x
2.23284e-96	0.437461	1	0.999	3.51449e-92	2	Actg1
1.12144e-94	0.503666	0.997	0.962	1.76515e-90	2	Ran
6.85035e-94	0.360753	1	1	1.07824e-89	2	Rpl14
9.21222e-92	0.555444	0.996	0.846	1.45e-87	2	Cd81
2.41622e-91	0.457662	0.999	0.982	3.80313e-87	2	Atpif1
2.25916e-90	0.384876	1	1	3.55592e-86	2	Hsp90ab1
8.40333e-88	0.282174	1	1	1.32268e-83	2	Rps13
7.34735e-85	0.607833	0.722	0.468	1.15647e-80	2	Trim47
1.78794e-83	0.426121	1	1	2.81422e-79	2	Hspa8
1.8637e-81	0.415298	0.997	0.978	2.93346e-77	2	Atp5g1
2.70962e-80	0.322573	1	1	4.26494e-76	2	Rpl5
5.76641e-80	0.343918	1	0.999	9.07633e-76	2	Rps7
1.10902e-79	0.453696	0.994	0.925	1.74559e-75	2	Ppp1r14b
1.14794e-78	0.461187	1	0.987	1.80686e-74	2	Lcp1
4.71112e-76	0.261786	1	1	7.41531e-72	2	Rps10
4.87326e-76	0.336017	1	1	7.67052e-72	2	Ybx1
7.26024e-76	0.707371	0.988	0.941	1.14276e-71	2	Crip1
7.42306e-75	0.390197	1	0.992	1.16839e-70	2	Hint1
7.72973e-74	0.556453	0.845	0.6	1.21666e-69	2	Slamf9
9.72385e-73	0.313092	1	1	1.53053e-68	2	Cfl1
2.38221e-71	0.274702	1	1	3.7496e-67	2	Rpl18
5.38514e-71	0.444742	0.988	0.934	8.47621e-67	2	Anp32b
7.52543e-71	0.442897	1	0.991	1.1845e-66	2	Npm1
2.38533e-69	0.303448	1	1	3.75452e-65	2	Rpsa
7.0539e-69	0.352885	1	0.991	1.11028e-64	2	Atp5b
8.76239e-69	0.454021	0.912	0.663	1.3792e-64	2	Lpl
2.92286e-68	0.399294	1	0.992	4.60058e-64	2	Cotl1
3.71134e-68	0.442838	0.999	0.945	5.84165e-64	2	Fxyd5
5.16175e-67	0.322914	1	0.999	8.12459e-63	2	Rps17
5.65208e-67	0.283156	1	1	8.89637e-63	2	Cdc42
1.22789e-66	0.255776	1	1	1.93269e-62	2	Rps3
3.21779e-66	0.412517	0.999	0.99	5.06481e-62	2	Emp3
1.59415e-65	0.446939	0.972	0.841	2.50919e-61	2	Aprt
3.38099e-65	0.282065	1	1	5.32168e-61	2	Rpl11
2.90468e-64	0.848275	0.52	0.29	4.57197e-60	2	Tppp3
1.29115e-62	0.469817	0.505	0.266	2.03226e-58	2	Col14a1
1.34362e-62	0.259072	1	1	2.11486e-58	2	Rps25
2.58586e-62	0.311706	1	1	4.07014e-58	2	Rps18
1.07653e-60	0.408118	0.981	0.907	1.69446e-56	2	Tkt
1.14772e-60	0.255761	1	1	1.80651e-56	2	Rps19
2.77392e-60	0.432189	0.995	0.973	4.36614e-56	2	Hspe1
1.17229e-59	0.374702	1	0.98	1.84518e-55	2	Dynll1
1.24702e-59	0.273811	1	1	1.96281e-55	2	Arpc2
1.62923e-59	0.402496	0.981	0.906	2.56441e-55	2	Ranbp1
3.4016e-59	0.367744	1	0.972	5.35412e-55	2	Myl12a
1.07109e-58	0.278356	0.737	0.451	1.6859e-54	2	Lsp1
1.07258e-58	0.25689	1	1	1.68825e-54	2	Gnb2l1
2.31747e-57	0.320436	1	0.999	3.6477e-53	2	Rpl36a
2.27818e-56	0.490396	0.866	0.704	3.58586e-52	2	Metrnl
3.06653e-55	0.327912	1	0.998	4.82672e-51	2	Clic1
4.65566e-55	0.262293	1	1	7.32801e-51	2	Rps15
5.95221e-54	0.476181	0.962	0.865	9.36878e-50	2	Capg
9.19365e-53	0.349864	1	0.993	1.44708e-48	2	Gpx1
2.75159e-52	0.525001	0.934	0.856	4.33101e-48	2	Rpl22l1
3.26368e-51	0.278701	1	0.999	5.13703e-47	2	Naca
5.15037e-51	0.285402	1	0.999	8.10668e-47	2	Eef1b2
1.91499e-50	0.412995	0.515	0.299	3.0142e-46	2	Plxdc2
3.6931e-50	0.363928	0.97	0.899	5.81295e-46	2	Cct8
6.09249e-50	0.303923	1	0.983	9.58958e-46	2	Txn1
3.31415e-49	0.327327	1	0.993	5.21648e-45	2	Eif4a1
8.25577e-49	0.327306	0.999	0.986	1.29946e-44	2	Slc25a5
5.85769e-48	0.401131	0.916	0.794	9.22e-44	2	Tpm4
1.63386e-47	0.280504	0.999	0.994	2.57169e-43	2	Atp5g2
4.55142e-47	0.303016	0.996	0.984	7.16393e-43	2	Atp5d
9.79625e-47	0.333399	0.998	0.975	1.54193e-42	2	Eef1g
1.94334e-46	0.303636	0.994	0.971	3.05882e-42	2	Atp5c1
2.28933e-45	0.357429	0.835	0.68	3.60341e-41	2	Ccdc109b
4.34615e-45	0.420268	0.768	0.581	6.84084e-41	2	Gatm
6.19354e-44	0.290148	1	0.98	9.74863e-40	2	Cox7b
6.66714e-44	0.345655	0.935	0.854	1.04941e-39	2	Cap1
7.46474e-44	0.2786	1	0.996	1.17495e-39	2	Rpl31
7.46669e-44	0.378372	0.973	0.883	1.17526e-39	2	Hexb
9.54245e-44	0.337634	0.971	0.922	1.50198e-39	2	Cct5
1.00554e-43	0.359282	0.923	0.844	1.58272e-39	2	Cct3
1.33701e-43	0.330879	0.976	0.949	2.10445e-39	2	Vdac2
1.5721e-41	0.419332	0.334	0.171	2.47449e-37	2	Cxcl14
5.50123e-41	0.314132	0.981	0.911	8.65893e-37	2	Nme1
1.81966e-40	0.324315	0.98	0.93	2.86415e-36	2	Erh
1.88808e-40	0.289976	0.988	0.961	2.97184e-36	2	Eef1d
1.91591e-40	0.399117	0.839	0.698	3.01565e-36	2	Pa2g4
3.29917e-40	0.343581	0.827	0.72	5.19289e-36	2	Vdac1
3.90745e-40	0.348859	0.445	0.254	6.15032e-36	2	Tmem119
3.97875e-40	0.252192	1	0.998	6.26256e-36	2	Atp5e
6.56106e-40	0.364079	0.805	0.686	1.03271e-35	2	Fkbp4
6.69173e-40	0.405128	0.725	0.55	1.05328e-35	2	Rhoc
5.39265e-39	0.29021	0.997	0.975	8.48803e-35	2	Smdt1
7.29798e-39	0.436691	0.487	0.3	1.1487e-34	2	Zmynd15
2.70673e-38	0.286295	0.972	0.923	4.26039e-34	2	Gpi1
2.86174e-38	0.371171	0.794	0.672	4.50437e-34	2	Gng2
4.42913e-38	0.315599	0.33	0.171	6.97145e-34	2	Tnfsf13b
2.28314e-37	0.326563	0.98	0.932	3.59367e-33	2	Set
2.31677e-37	0.304012	0.971	0.924	3.64659e-33	2	Rpl35
3.96593e-37	0.423761	0.69	0.522	6.24238e-33	2	Myadm
7.5265e-37	0.382032	0.828	0.709	1.18467e-32	2	C1qbp
1.22698e-36	0.357913	0.722	0.552	1.93127e-32	2	Lat2
4.73375e-36	0.303479	0.94	0.882	7.45093e-32	2	Fkbp1a
5.78888e-36	0.324728	0.865	0.735	9.1117e-32	2	Eif2s1
6.41102e-36	0.394055	0.518	0.327	1.00909e-31	2	Olfml3
9.45054e-36	0.379307	0.927	0.836	1.48751e-31	2	Hspd1
1.8055e-35	0.314744	0.904	0.803	2.84185e-31	2	Wdr83os
2.42776e-35	0.257451	0.995	0.982	3.82129e-31	2	Atp5f1
4.71785e-35	0.349685	0.847	0.714	7.4259e-31	2	Flna
9.63686e-35	0.502883	0.751	0.603	1.51684e-30	2	Anxa1
1.0295e-33	0.274893	0.947	0.827	1.62043e-29	2	Basp1
1.29311e-33	0.31479	0.909	0.814	2.03536e-29	2	Cacybp
1.55409e-33	0.351334	0.742	0.604	2.44615e-29	2	Snrpa1
3.04655e-33	0.288398	0.962	0.907	4.79527e-29	2	Eif3i
3.10553e-33	0.329253	0.877	0.732	4.8881e-29	2	Anxa2
1.09715e-32	0.251697	0.976	0.913	1.72692e-28	2	Ldha
1.36143e-32	0.253151	0.997	0.981	2.14289e-28	2	Ssr4
1.53215e-32	0.307815	0.947	0.878	2.4116e-28	2	Cct2
1.77371e-32	0.275612	0.931	0.86	2.79182e-28	2	Mrpl23
2.12877e-32	0.290051	0.872	0.797	3.35068e-28	2	U2af1
5.6168e-32	0.313207	0.847	0.743	8.84085e-28	2	Slc25a4
6.31318e-32	0.290619	0.945	0.88	9.93694e-28	2	Cct4
3.44542e-31	0.278172	0.987	0.962	5.42309e-27	2	Serbp1
3.66218e-31	0.304458	0.973	0.938	5.76428e-27	2	Ncl
4.3702e-31	0.278083	0.977	0.938	6.87869e-27	2	Snrpe
4.99349e-31	0.318593	0.769	0.646	7.85975e-27	2	Prmt1
1.04654e-29	0.290137	0.913	0.826	1.64725e-25	2	Cct7
2.55535e-29	0.283508	0.388	0.234	4.02212e-25	2	Mcm6
4.89716e-29	0.283486	0.879	0.752	7.70813e-25	2	Anxa3
1.81286e-28	0.296799	0.573	0.397	2.85345e-24	2	Pilra
3.40702e-28	0.277616	0.977	0.938	5.36266e-24	2	Cnbp
5.17833e-28	0.29662	0.823	0.644	8.15069e-24	2	Trem2
1.71925e-27	0.28182	0.765	0.65	2.70609e-23	2	Eif1ax
1.93244e-27	0.257905	0.94	0.872	3.04166e-23	2	Mrpl33
3.29487e-27	0.375531	0.67	0.514	5.18613e-23	2	Pmepa1
4.07097e-27	0.263967	0.822	0.723	6.40771e-23	2	Twf2
4.77774e-27	0.263067	0.884	0.762	7.52016e-23	2	Hmgn1
7.21744e-27	0.420577	0.562	0.42	1.13603e-22	2	Adgre5
7.55961e-27	0.258768	0.915	0.845	1.18988e-22	2	Sdhb
8.60873e-27	0.260412	0.97	0.935	1.35501e-22	2	Rtn4
2.37978e-26	0.277432	0.899	0.817	3.74577e-22	2	Ndufa12
4.11879e-26	0.276435	0.858	0.77	6.48297e-22	2	Banf1
1.12609e-24	0.258665	0.843	0.74	1.77247e-20	2	Rexo2
1.27875e-24	0.263667	0.876	0.804	2.01276e-20	2	Nap1l1
2.22235e-24	0.252231	0.862	0.794	3.49798e-20	2	Phb2
3.06348e-24	0.358777	0.708	0.562	4.82192e-20	2	mt-Nd4l
4.95751e-24	0.267116	0.752	0.624	7.80312e-20	2	Ybx3
8.76123e-24	0.260311	0.892	0.824	1.37902e-19	2	Lsm4
1.08803e-23	0.276941	0.358	0.224	1.71256e-19	2	Plp2
4.82302e-23	0.257346	0.886	0.817	7.59144e-19	2	Gusb
6.91437e-23	0.265529	0.82	0.753	1.08832e-18	2	Psmc2
5.44945e-22	0.347705	0.825	0.737	8.57744e-18	2	Rpl9
1.17223e-21	0.307554	0.379	0.256	1.8451e-17	2	2010111I01Rik
1.66771e-21	0.250508	0.843	0.753	2.62497e-17	2	Ddx39b
3.44837e-21	0.253719	0.838	0.767	5.42773e-17	2	Nudc
2.11148e-20	0.262617	0.612	0.488	3.32346e-16	2	Milr1
2.11465e-20	0.289858	0.629	0.491	3.32846e-16	2	Glipr1
1.19717e-19	0.254065	0.817	0.741	1.88435e-15	2	Eif4ebp1
3.04001e-19	0.278536	0.471	0.356	4.78498e-15	2	Mgst3
3.31288e-19	0.26893	0.548	0.434	5.21447e-15	2	Phb
1.28385e-18	0.256136	0.722	0.626	2.02078e-14	2	Ebna1bp2
2.24045e-18	0.289508	0.42	0.295	3.52647e-14	2	Stap1
1.37007e-16	0.265003	0.578	0.472	2.15649e-12	2	Srm
5.41664e-16	0.264965	0.528	0.425	8.52579e-12	2	Acvrl1
1.00404e-14	0.250078	0.371	0.27	1.58036e-10	2	Mcm3
0	2.87714	1	0.761	0	3	Jun
0	2.51884	0.975	0.426	0	3	Egr1
0	2.45845	0.934	0.496	0	3	Klf2
0	2.41457	0.951	0.406	0	3	Atf3
0	2.40636	1	0.85	0	3	Fos
0	2.38636	1	0.817	0	3	Zfp36
0	2.28127	0.911	0.356	0	3	Fosb
0	2.07846	0.999	0.937	0	3	Jund
0	2.05243	1	0.781	0	3	Sepp1
0	1.93797	0.903	0.376	0	3	Nfkbiz
0	1.93569	1	0.893	0	3	Junb
0	1.91847	0.99	0.809	0	3	Klf6
0	1.85877	1	0.893	0	3	Apoe
0	1.82712	0.985	0.57	0	3	Trf
0	1.80691	0.927	0.526	0	3	Rhob
0	1.72376	0.999	0.872	0	3	Dusp1
0	1.59177	0.98	0.647	0	3	Zfp36l1
0	1.53652	1	0.983	0	3	Ubc
0	1.517	1	0.943	0	3	Csf1r
0	1.5113	0.982	0.716	0	3	Ier5
0	1.47679	0.845	0.243	0	3	Gpr34
0	1.44541	1	0.898	0	3	Serinc3
0	1.40989	0.98	0.686	0	3	Srsf5
0	1.39314	0.976	0.536	0	3	Cfh
0	1.37567	0.943	0.38	0	3	Gas6
0	1.32825	0.928	0.525	0	3	Ccnl1
0	1.14927	0.732	0.209	0	3	Chp2
0	0.899651	0.408	0.052	0	3	Siglech
0	0.623229	0.434	0.074	0	3	Cmah
0	0.585945	0.386	0.057	0	3	Rasgrp3
4.38724e-300	1.16826	0.816	0.304	6.90552e-296	3	Ppp1r15a
1.14365e-295	1.40676	0.943	0.491	1.80011e-291	3	Hpgd
1.87701e-295	1.04062	0.819	0.291	2.95441e-291	3	Slco2b1
2.66451e-283	0.978489	0.999	0.977	4.19394e-279	3	Ddx5
3.21598e-283	1.71613	0.883	0.528	5.06196e-279	3	Cx3cr1
2.34598e-282	1.37429	0.998	0.771	3.69257e-278	3	Mrc1
1.18821e-279	1.29136	0.932	0.556	1.87024e-275	3	Pnrc1
4.36777e-277	1.21555	0.917	0.51	6.87486e-273	3	Mef2c
2.10622e-275	2.08653	0.835	0.387	3.31519e-271	3	Klf4
3.87053e-275	1.63241	0.984	0.731	6.09222e-271	3	Btg2
9.80766e-275	1.60821	0.97	0.708	1.54373e-270	3	Ier2
3.4611e-271	0.975205	0.693	0.221	5.44778e-267	3	St3gal6
1.11014e-268	1.15569	0.984	0.785	1.74736e-264	3	Ehd4
5.80466e-262	1.19993	0.826	0.346	9.13654e-258	3	Ighm
2.01844e-260	1.31218	0.978	0.542	3.17702e-256	3	Fcrls
2.4955e-260	1.02825	0.668	0.222	3.92792e-256	3	Map3k8
1.3148e-259	1.01808	1	0.998	2.06949e-255	3	Itm2b
1.08429e-257	0.963046	1	0.999	1.70667e-253	3	Cst3
3.14892e-257	1.52728	0.483	0.115	4.95641e-253	3	1810011O10Rik
8.73433e-252	0.900733	1	0.992	1.37478e-247	3	mt-Cytb
3.55006e-251	1.06857	0.851	0.351	5.58779e-247	3	Pmp22
1.66947e-250	1.1043	0.997	0.958	2.62775e-246	3	mt-Nd2
1.43256e-248	1.23043	1	0.85	2.25485e-244	3	Tmem176b
6.00638e-243	1.07144	0.99	0.854	9.45405e-239	3	Cltc
6.28236e-242	1.18782	0.917	0.501	9.88844e-238	3	Nrp1
6.52459e-235	0.839526	1	0.993	1.02697e-230	3	mt-Co3
2.65512e-233	1.09646	0.818	0.353	4.17916e-229	3	Abca1
1.89711e-231	1.83331	0.831	0.403	2.98605e-227	3	Cd83
2.79731e-229	1.15565	1	1	4.40297e-225	3	Gm42418
6.5134e-229	0.886776	0.999	0.99	1.02521e-224	3	mt-Co1
5.02736e-225	0.919409	0.392	0.08	7.91306e-221	3	Pla2g2d
2.79993e-223	1.63666	0.93	0.659	4.40709e-219	3	Socs3
4.90408e-223	0.883953	0.994	0.928	7.71902e-219	3	Unc93b1
2.62247e-219	0.99909	0.998	0.87	4.12777e-215	3	Marcks
2.85077e-212	0.656798	0.28	0.044	4.48712e-208	3	Bmp2
8.02096e-211	1.05287	0.976	0.697	1.2625e-206	3	Stab1
9.66339e-211	1.03186	0.944	0.529	1.52102e-206	3	Igfbp4
1.23879e-209	0.391551	0.27	0.042	1.94986e-205	3	Tln2
1.53386e-208	0.85576	0.714	0.247	2.41429e-204	3	Ltc4s
5.21348e-208	1.01789	0.993	0.956	8.20601e-204	3	Mcl1
2.93209e-205	1.07889	0.972	0.702	4.61511e-201	3	Zfp36l2
5.56915e-204	0.829709	0.998	0.98	8.76584e-200	3	mt-Nd4
2.23078e-198	1.126	0.995	0.806	3.51124e-194	3	Tmem176a
1.54812e-197	0.89274	0.758	0.326	2.43675e-193	3	Cd33
1.75243e-197	0.706794	1	0.992	2.75832e-193	3	mt-Co2
2.17813e-197	0.618702	0.373	0.081	3.42838e-193	3	Slc15a2
3.34168e-197	0.405688	0.275	0.046	5.2598e-193	3	Gimap6
4.70278e-197	1.14765	0.892	0.438	7.40218e-193	3	F13a1
1.68305e-195	0.965761	0.736	0.303	2.64912e-191	3	Fxyd2
3.23978e-194	0.836907	0.794	0.354	5.09941e-190	3	Smagp
4.43553e-192	0.980122	0.909	0.516	6.98152e-188	3	Rnase4
1.62954e-191	0.682255	0.558	0.18	2.56489e-187	3	P2ry12
1.14633e-190	0.980672	0.849	0.429	1.80432e-186	3	Wwp1
1.42397e-189	1.1006	0.655	0.255	2.24132e-185	3	Gm26532
3.48824e-189	0.919028	0.772	0.385	5.49049e-185	3	Clk1
1.29239e-188	0.921641	0.783	0.373	2.03422e-184	3	Hpgds
1.59882e-188	0.764579	1	0.99	2.51655e-184	3	mt-Atp6
2.5834e-188	1.13361	0.878	0.442	4.06626e-184	3	Folr2
3.92348e-185	0.874735	0.869	0.376	6.17556e-181	3	Cbr2
7.45647e-183	0.991628	0.96	0.652	1.17365e-178	3	Maf
1.33582e-182	0.717678	1	0.964	2.10259e-178	3	Rgs10
4.15331e-182	0.97779	0.977	0.708	6.53731e-178	3	Pltp
5.77726e-182	1.25052	0.989	0.885	9.0934e-178	3	Nfkbia
7.35882e-182	0.975122	0.839	0.48	1.15828e-177	3	Tcf4
2.1143e-175	0.869685	0.822	0.417	3.32791e-171	3	Ypel3
4.12926e-174	0.51	0.341	0.076	6.49946e-170	3	Plekhg5
1.68791e-169	0.809107	0.98	0.826	2.65677e-165	3	Atp2b1
3.37268e-166	0.642008	1	0.913	5.3086e-162	3	C1qc
1.95396e-164	0.840707	0.881	0.567	3.07553e-160	3	Tgfbr2
1.61081e-163	0.736936	0.982	0.914	2.53542e-159	3	Hexa
7.98725e-163	1.00369	0.966	0.789	1.25719e-158	3	Txnip
6.84527e-162	0.691731	0.633	0.246	1.07745e-157	3	Abca9
9.63593e-159	0.783637	0.945	0.72	1.5167e-154	3	Ifngr1
1.15408e-154	1.17164	0.819	0.455	1.81652e-150	3	Ier3
4.67068e-154	0.710901	0.986	0.943	7.35165e-150	3	Rbm39
1.1706e-151	1.08602	0.983	0.854	1.84253e-147	3	Ly6e
2.87179e-149	0.616182	0.593	0.228	4.52019e-145	3	Lyl1
1.9048e-148	0.745962	0.481	0.152	2.99815e-144	3	Ccl24
7.16381e-148	1.11506	0.985	0.863	1.12758e-143	3	Mafb
1.0629e-147	0.734913	0.948	0.818	1.673e-143	3	Cyfip1
6.53748e-142	0.901965	0.927	0.676	1.029e-137	3	Glul
4.5778e-141	0.695823	0.691	0.279	7.20545e-137	3	Cd163
1.02212e-139	0.748418	0.893	0.637	1.60882e-135	3	Dhrs3
5.21085e-138	0.690191	1	0.976	8.20188e-134	3	mt-Nd1
2.66157e-135	0.679611	0.96	0.824	4.18931e-131	3	Lamp2
3.21099e-135	0.71111	0.932	0.724	5.0541e-131	3	Man2b1
2.37117e-134	0.619707	1	0.983	3.73222e-130	3	Ctsc
7.07623e-134	0.876336	0.939	0.726	1.1138e-129	3	Ahnak
5.45916e-132	0.698624	0.655	0.297	8.59272e-128	3	Stard8
7.36764e-131	0.700945	0.745	0.384	1.15967e-126	3	Hacd4
8.17665e-129	0.680245	0.936	0.827	1.287e-124	3	Tln1
9.40176e-128	0.4436	0.35	0.098	1.47984e-123	3	Bank1
1.94348e-127	0.627675	0.968	0.865	3.05904e-123	3	Laptm4a
2.66089e-127	0.629247	0.978	0.935	4.18824e-123	3	Rtn4
1.11294e-126	0.740303	0.74	0.407	1.75177e-122	3	Zfhx3
5.76848e-126	0.629957	0.574	0.242	9.07958e-122	3	Slc9a9
8.63105e-126	0.657548	1	0.819	1.35853e-121	3	Pf4
1.3587e-124	0.829819	0.81	0.528	2.13859e-120	3	Ddx3x
1.59529e-123	0.673608	0.761	0.409	2.51098e-119	3	Hfe
3.53489e-123	0.774719	0.818	0.465	5.56391e-119	3	Igf1
6.97287e-123	0.721389	0.848	0.594	1.09753e-118	3	Pea15a
3.00119e-122	0.477224	0.41	0.133	4.72388e-118	3	Arsb
4.70335e-121	0.585753	0.607	0.272	7.40308e-117	3	Ptpro
1.46215e-120	0.711357	0.992	0.885	2.30143e-116	3	Dab2
1.89492e-117	0.622239	0.611	0.283	2.9826e-113	3	Sesn1
9.18179e-117	0.694731	0.9	0.713	1.44521e-112	3	Abhd12
3.24378e-116	0.415821	0.316	0.089	5.1057e-112	3	Ttc28
3.57257e-114	0.606486	0.994	0.811	5.62322e-110	3	Timp2
1.69538e-113	0.633336	0.577	0.263	2.66853e-109	3	Nav1
6.5765e-113	0.775615	1	1	1.03514e-108	3	H3f3b
6.71726e-113	0.843885	0.867	0.607	1.0573e-108	3	Marcksl1
6.92126e-113	0.779412	0.897	0.642	1.08941e-108	3	Trem2
2.6176e-112	0.780173	0.755	0.468	4.12011e-108	3	Jmjd1c
5.35801e-112	0.690108	0.805	0.556	8.43352e-108	3	Lmo2
8.20156e-112	0.569594	0.419	0.147	1.29093e-107	3	Adam33
4.24403e-111	0.540267	1	0.912	6.68011e-107	3	C1qa
2.13922e-110	0.660216	0.656	0.336	3.36713e-106	3	Lrp6
5.18212e-110	0.650301	0.708	0.385	8.15666e-106	3	Adap2
2.00137e-106	0.533551	0.52	0.219	3.15016e-102	3	Alox5
2.48106e-106	1.0228	0.994	0.913	3.90518e-102	3	Mt1
9.28824e-105	0.374085	0.347	0.109	1.46197e-100	3	P2ry13
3.4116e-103	0.534134	0.942	0.67	5.36986e-99	3	Fcgrt
1.91972e-100	0.678691	0.725	0.455	3.02165e-96	3	Gna12
1.90143e-99	0.59466	0.97	0.875	2.99285e-95	3	Zeb2
6.38725e-96	0.452008	0.417	0.159	1.00535e-91	3	Rnf150
1.66669e-95	0.499299	0.535	0.24	2.62336e-91	3	Ctsf
5.02775e-95	0.540767	0.615	0.309	7.91369e-91	3	Rab11fip5
2.97173e-94	0.69726	0.758	0.478	4.6775e-90	3	Cebpa
5.30589e-94	0.504555	0.503	0.216	8.35148e-90	3	Ptgs1
9.453e-94	0.7215	0.83	0.617	1.4879e-89	3	Zfand5
1.77277e-93	0.611145	0.757	0.472	2.79034e-89	3	Plxnb2
3.93913e-93	0.490968	0.478	0.205	6.20019e-89	3	Adam19
4.21985e-92	0.660181	0.809	0.573	6.64205e-88	3	Aplp2
6.40666e-92	0.582836	0.881	0.688	1.00841e-87	3	Il10rb
1.34238e-91	0.609753	0.694	0.41	2.1129e-87	3	Nr3c1
1.93933e-91	0.293161	0.257	0.071	3.05251e-87	3	Ppp1r9a
3.24488e-91	0.367604	0.369	0.132	5.10744e-87	3	St6gal1
4.36819e-91	0.582547	0.872	0.662	6.87554e-87	3	Rab3il1
9.85671e-91	0.347673	0.308	0.098	1.55145e-86	3	S1pr1
1.35749e-90	0.485657	0.993	0.936	2.13669e-86	3	Grn
6.62574e-90	0.703543	0.514	0.237	1.04289e-85	3	Adrb2
1.33423e-89	0.468923	0.394	0.149	2.10008e-85	3	Cd4
1.69809e-89	0.794734	1	0.983	2.67279e-85	3	Malat1
1.12865e-88	0.603996	0.851	0.641	1.77649e-84	3	Aldh2
1.24939e-88	0.579298	0.858	0.6	1.96653e-84	3	Vsir
1.28978e-88	0.454138	0.476	0.209	2.03011e-84	3	Cirbp
3.49549e-88	0.645086	0.714	0.454	5.5019e-84	3	Myo5a
1.44245e-87	0.657	0.917	0.759	2.27042e-83	3	Kctd12
2.63853e-87	0.640527	0.814	0.602	4.15304e-83	3	mt-Nd3
2.80298e-87	0.600307	0.91	0.669	4.4119e-83	3	Ninj1
4.03577e-87	0.826269	0.995	0.901	6.3523e-83	3	Cd14
1.43536e-86	0.475943	0.501	0.218	2.25926e-82	3	Lilra5
3.08611e-86	0.300957	0.264	0.078	4.85753e-82	3	P3h2
3.49477e-86	0.611277	0.656	0.391	5.50077e-82	3	Tifa
2.15702e-85	0.336399	0.286	0.09	3.39515e-81	3	Reps2
4.23626e-85	0.61106	0.665	0.386	6.66787e-81	3	Rin2
1.52592e-83	0.55017	0.927	0.729	2.4018e-79	3	C3ar1
2.92125e-83	0.534375	0.727	0.45	4.59805e-79	3	Tnfsf12
1.37776e-82	0.610058	0.887	0.75	2.16859e-78	3	Evi2a
2.42707e-82	0.48968	0.993	0.932	3.8202e-78	3	Fcgr3
4.42895e-82	0.897684	0.55	0.293	6.97117e-78	3	Tnfaip3
8.10789e-82	0.627214	0.631	0.372	1.27618e-77	3	Sulf2
4.30693e-81	0.507845	0.944	0.835	6.7791e-77	3	Cyth4
5.87826e-81	0.344238	0.273	0.086	9.25238e-77	3	Cdkn1c
5.39375e-80	0.407387	0.462	0.204	8.48977e-76	3	Ulk2
1.10654e-79	0.593399	0.634	0.374	1.74169e-75	3	B4galt6
2.09261e-79	0.595612	0.713	0.482	3.29376e-75	3	2610507B11Rik
4.91249e-78	0.589583	0.694	0.46	7.73226e-74	3	Ptpra
6.55996e-78	0.556641	0.697	0.441	1.03254e-73	3	Arhgap17
2.79215e-77	0.429092	0.439	0.188	4.39484e-73	3	Serpinf1
5.58652e-77	0.606272	0.786	0.538	8.79319e-73	3	AI607873
1.50755e-76	0.302345	0.266	0.085	2.37289e-72	3	Sema6d
3.46967e-76	0.599378	0.495	0.247	5.46127e-72	3	Rnasel
3.57953e-76	0.569698	0.793	0.585	5.63417e-72	3	Bcl10
4.89761e-76	0.49302	0.481	0.231	7.70884e-72	3	Fchsd2
2.17217e-75	0.526607	0.65	0.362	3.41899e-71	3	Itsn1
5.22497e-75	0.619764	0.578	0.328	8.22411e-71	3	Birc3
7.24071e-75	0.503012	0.606	0.333	1.13969e-70	3	Cd37
2.99938e-74	0.523514	0.673	0.413	4.72103e-70	3	Sec14l1
1.65655e-73	0.445524	0.518	0.257	2.60741e-69	3	9930111J21Rik2
2.62991e-73	0.583388	0.692	0.442	4.13948e-69	3	Foxp1
4.69729e-73	0.511242	0.644	0.374	7.39354e-69	3	Mxd4
2.09793e-72	0.500443	0.618	0.358	3.30213e-68	3	Pla2g15
8.46939e-72	0.492182	0.576	0.304	1.33308e-67	3	Lifr
1.50934e-71	0.785908	0.342	0.134	2.3757e-67	3	Cyr61
1.59965e-71	0.56069	0.814	0.656	2.51786e-67	3	Luc7l2
1.90232e-71	0.472429	0.609	0.34	2.99425e-67	3	Fcho2
1.92916e-70	0.515576	0.358	0.149	3.03649e-66	3	Rgs3
1.9354e-70	0.577741	0.637	0.375	3.04632e-66	3	Neurl3
6.03507e-70	0.58209	0.614	0.359	9.4992e-66	3	Gpr183
1.0644e-69	0.553146	0.685	0.448	1.67537e-65	3	Fnbp1
1.17307e-69	0.35637	0.398	0.171	1.84641e-65	3	Pink1
1.2074e-69	0.349962	0.378	0.157	1.90045e-65	3	Cyp27a1
3.27837e-69	0.465905	0.951	0.886	5.16016e-65	3	Srrm2
4.76863e-69	0.427696	0.498	0.252	7.50583e-65	3	Dip2b
4.56894e-68	0.37508	1	0.987	7.19152e-64	3	Laptm5
1.07835e-67	0.514755	0.83	0.665	1.69732e-63	3	Slc6a6
2.4129e-67	0.413501	0.436	0.205	3.79791e-63	3	Mid1ip1
8.02724e-67	0.450097	0.514	0.267	1.26349e-62	3	Arhgap18
1.15273e-66	0.744298	0.701	0.443	1.8144e-62	3	Rgs2
3.79013e-66	0.45354	0.951	0.888	5.96566e-62	3	Asah1
6.09834e-66	0.438035	0.489	0.248	9.59878e-62	3	Man1c1
7.68708e-66	0.515846	0.693	0.458	1.20995e-61	3	Il6ra
1.59284e-65	0.544265	0.544	0.303	2.50714e-61	3	Kdm6b
2.02763e-65	0.568014	0.968	0.883	3.19149e-61	3	Hexb
2.9388e-65	0.699211	0.59	0.366	4.62566e-61	3	Trib1
4.66972e-65	0.361209	0.373	0.16	7.35015e-61	3	Mtus1
5.68548e-65	0.492498	0.602	0.347	8.94894e-61	3	Tmcc1
1.01298e-64	0.460368	0.535	0.293	1.59443e-60	3	Sbf2
1.32127e-64	0.525724	0.58	0.338	2.07968e-60	3	Zcchc6
2.37844e-64	0.439129	0.493	0.259	3.74367e-60	3	Rlim
7.05129e-64	0.438647	0.49	0.252	1.10987e-59	3	St8sia4
8.15337e-64	0.534956	0.822	0.673	1.28334e-59	3	Nrros
1.76567e-63	0.427837	0.949	0.882	2.77917e-59	3	Rnf130
1.92436e-63	0.525972	0.944	0.791	3.02894e-59	3	C5ar1
3.21331e-63	0.47105	0.961	0.857	5.05775e-59	3	Sat1
6.47128e-63	0.476909	0.632	0.393	1.01858e-58	3	Wsb1
6.69767e-63	0.485139	0.673	0.423	1.05421e-58	3	Dse
7.07485e-63	0.387532	0.976	0.885	1.11358e-58	3	Cybb
1.56933e-62	0.405316	0.998	0.946	2.47013e-58	3	Ifitm2
2.61896e-62	0.496697	0.69	0.456	4.12225e-58	3	Il10ra
4.62404e-62	0.385659	0.991	0.912	7.27824e-58	3	Ptpn18
7.99592e-62	0.538608	0.727	0.507	1.25856e-57	3	Man1a
1.35031e-61	0.647458	0.69	0.489	2.12539e-57	3	Skil
1.5411e-61	0.476578	0.868	0.748	2.42569e-57	3	Wasf2
1.95606e-61	0.411319	0.475	0.234	3.07885e-57	3	Ramp1
2.6334e-61	0.328878	0.438	0.198	4.14497e-57	3	Sult1a1
2.81004e-61	0.4705	0.772	0.557	4.423e-57	3	Smim14
3.08789e-61	0.417549	0.958	0.878	4.86034e-57	3	Snx5
5.47786e-61	0.422798	0.286	0.109	8.62215e-57	3	Fam43a
6.03065e-61	0.455426	0.57	0.325	9.49225e-57	3	Ophn1
6.26107e-61	0.480336	0.713	0.481	9.85493e-57	3	Bmyc
7.36221e-61	0.421435	0.486	0.254	1.15881e-56	3	Zcchc11
7.78846e-61	0.501074	0.834	0.657	1.2259e-56	3	Mef2a
1.01501e-60	0.436253	0.931	0.867	1.59762e-56	3	Ptp4a2
1.53728e-60	0.628356	0.493	0.267	2.41968e-56	3	Col14a1
1.54207e-60	0.398545	0.467	0.238	2.42722e-56	3	Rasa4
1.74085e-60	0.461951	0.548	0.312	2.74009e-56	3	Iqgap2
5.45714e-60	0.474715	0.761	0.54	8.58953e-56	3	Tpp1
9.48263e-60	0.362044	1	0.938	1.49257e-55	3	Lgmn
1.0339e-59	0.480705	0.816	0.614	1.62735e-55	3	Lrp1
2.45877e-59	0.485673	0.56	0.328	3.8701e-55	3	Mtss1
3.57059e-59	0.513344	0.826	0.656	5.62011e-55	3	Cd86
8.81728e-59	0.354064	0.339	0.145	1.38784e-54	3	Kitl
1.32351e-58	0.463753	0.873	0.697	2.08321e-54	3	Pld4
2.62523e-58	0.380572	0.809	0.572	4.13211e-54	3	AY036118
1.06054e-57	0.320763	0.369	0.166	1.66928e-53	3	Tpcn1
1.15165e-57	0.414316	0.64	0.399	1.8127e-53	3	H2afv
1.39261e-57	0.433973	0.441	0.224	2.19197e-53	3	Zbtb20
2.08173e-57	0.407265	0.842	0.596	3.27664e-53	3	Pla2g7
3.55042e-57	0.398061	0.952	0.849	5.58836e-53	3	Ptms
5.53162e-57	0.481088	0.885	0.731	8.70677e-53	3	Clec12a
9.1457e-57	0.337015	1	0.973	1.43953e-52	3	Lamp1
9.4915e-57	0.345688	0.375	0.171	1.49396e-52	3	Scn1b
4.7281e-56	0.400218	0.495	0.265	7.44202e-52	3	Tanc2
1.22042e-55	0.427722	0.899	0.813	1.92094e-51	3	Dazap2
2.24886e-55	0.284099	0.334	0.144	3.53971e-51	3	Maoa
3.64783e-55	0.264153	0.378	0.173	5.74169e-51	3	Fscn1
3.86044e-54	0.474056	0.594	0.377	6.07633e-50	3	Cttnbp2nl
2.39198e-53	0.451068	0.832	0.692	3.76497e-49	3	Qk
2.87655e-53	0.459004	0.743	0.503	4.52769e-49	3	Itgb5
5.22254e-53	0.376364	0.992	0.962	8.22028e-49	3	Bri3
1.086e-52	0.421758	0.453	0.243	1.70936e-48	3	Tmcc3
1.26125e-52	0.411369	0.895	0.764	1.98521e-48	3	Tm6sf1
1.48691e-52	0.783753	0.569	0.366	2.34039e-48	3	Gadd45b
2.38508e-52	0.30609	0.325	0.144	3.75411e-48	3	Tubgcp5
3.50491e-52	0.400008	0.384	0.19	5.51674e-48	3	Ing2
3.63276e-52	0.39295	0.547	0.316	5.71796e-48	3	Sash1
3.97475e-52	0.389262	0.517	0.296	6.25626e-48	3	Ctdsp2
6.67521e-52	0.336676	0.336	0.152	1.05068e-47	3	Ralgps2
1.89707e-51	0.259103	0.267	0.106	2.98599e-47	3	Rab6b
2.18761e-51	0.470039	0.709	0.516	3.44329e-47	3	Nisch
2.29053e-51	0.311568	0.997	0.983	3.60529e-47	3	Atp6v0b
3.69689e-51	0.430757	0.652	0.44	5.8189e-47	3	Bnip3l
4.59223e-51	0.465529	0.691	0.486	7.22816e-47	3	Eps15
2.41589e-50	0.398735	0.544	0.326	3.80261e-46	3	Arhgef6
3.40335e-50	0.393429	0.464	0.258	5.35687e-46	3	Rapgef6
4.29425e-50	0.268161	0.545	0.292	6.75915e-46	3	Ctla2b
7.51543e-50	0.403445	0.705	0.467	1.18293e-45	3	Ap1b1
8.71392e-50	0.475195	0.736	0.546	1.37157e-45	3	Akap13
1.99671e-49	0.415781	0.85	0.735	3.14283e-45	3	Gltp
2.76566e-49	0.54853	0.814	0.655	4.35314e-45	3	Neat1
3.09416e-49	0.262061	0.365	0.17	4.8702e-45	3	B3galnt1
3.43208e-49	0.348451	0.378	0.189	5.40209e-45	3	Taf7
3.60596e-49	0.464922	0.767	0.555	5.67577e-45	3	Gas7
3.74528e-49	0.435903	0.843	0.722	5.89507e-45	3	Scamp2
4.69602e-49	0.495651	0.734	0.552	7.39153e-45	3	Clec2d
8.82334e-49	0.35054	0.464	0.249	1.38879e-44	3	Rac3
9.13086e-49	0.500497	0.725	0.555	1.4372e-44	3	Chd4
9.77511e-49	0.350861	0.388	0.193	1.5386e-44	3	Chst7
1.2668e-48	0.400027	0.42	0.213	1.99395e-44	3	Colec12
1.81274e-48	0.321211	0.793	0.615	2.85326e-44	3	Irf8
2.00821e-47	0.354969	0.928	0.861	3.16092e-43	3	Tmem50a
2.23664e-47	0.957483	0.445	0.248	3.52046e-43	3	Ccl3
3.59336e-47	0.399329	0.525	0.318	5.65595e-43	3	Zswim6
5.25115e-47	0.432883	0.723	0.529	8.26531e-43	3	Nfic
6.63007e-47	0.3625	0.384	0.196	1.04357e-42	3	Mob3c
1.10892e-46	0.42449	0.73	0.519	1.74544e-42	3	Lair1
1.2928e-46	0.28553	0.299	0.131	2.03487e-42	3	Selenbp1
1.97882e-46	0.422232	0.461	0.26	3.11467e-42	3	Casp4
3.65814e-46	0.461875	0.803	0.676	5.75791e-42	3	Atf4
1.0167e-45	0.3697	0.46	0.26	1.60029e-41	3	Dgkd
1.32632e-45	0.341998	1	0.928	2.08763e-41	3	C1qb
1.61783e-45	0.276869	0.289	0.127	2.54646e-41	3	Crebrf
4.39498e-45	0.381034	0.474	0.276	6.9177e-41	3	Sft2d2
1.10063e-44	0.380748	0.575	0.367	1.73239e-40	3	Dennd5a
1.13603e-44	0.295968	0.377	0.191	1.78812e-40	3	Gpr160
1.1528e-44	0.94749	0.69	0.5	1.8145e-40	3	Cxcl2
1.25656e-44	0.428088	0.756	0.585	1.97782e-40	3	Tnfaip8l2
1.9029e-44	0.404734	0.57	0.358	2.99517e-40	3	Ptafr
3.37903e-44	0.30397	0.433	0.235	5.3186e-40	3	Tbc1d9b
1.12003e-43	0.391278	0.639	0.445	1.76293e-39	3	Ppp3ca
1.22284e-43	0.348768	0.927	0.872	1.92475e-39	3	Son
1.31272e-43	0.439631	0.701	0.527	2.06622e-39	3	Tacc1
2.72499e-43	0.346519	0.928	0.872	4.28913e-39	3	Cox7a2l
3.45796e-43	0.445094	0.702	0.499	5.44284e-39	3	Fam46a
3.84961e-43	0.31913	0.376	0.197	6.05928e-39	3	Numa1
5.67665e-43	0.367131	0.373	0.193	8.93504e-39	3	Lpar6
5.96108e-43	0.363524	0.632	0.421	9.38274e-39	3	Tcn2
7.50913e-43	0.379074	0.569	0.365	1.18194e-38	3	PISD
1.05873e-42	0.307086	0.251	0.107	1.66644e-38	3	Maff
1.10848e-42	0.3319	0.958	0.904	1.74475e-38	3	Tmem59
1.32377e-42	0.402968	0.592	0.396	2.08361e-38	3	Fgd2
5.37719e-42	0.26576	0.344	0.169	8.4637e-38	3	Il16
6.72062e-42	0.840148	0.664	0.514	1.05783e-37	3	Pmepa1
9.96657e-42	0.400272	0.592	0.392	1.56874e-37	3	Dnajb14
1.32273e-41	0.434148	0.447	0.259	2.08197e-37	3	Tiparp
1.50535e-41	0.328811	0.417	0.231	2.36942e-37	3	Pcyt1a
2.59184e-41	0.400889	0.618	0.399	4.07955e-37	3	Rgl1
2.94647e-41	0.335891	0.927	0.842	4.63775e-37	3	Cd48
6.81064e-41	0.389887	0.812	0.708	1.07199e-36	3	Nptn
7.1591e-41	0.431189	0.644	0.444	1.12684e-36	3	Tmem86a
8.01431e-41	0.355295	0.461	0.276	1.26145e-36	3	Map1lc3a
1.15825e-40	0.323671	0.989	0.917	1.82309e-36	3	Ly86
2.12768e-40	0.437745	0.673	0.477	3.34897e-36	3	Pou2f2
2.90565e-40	0.370441	0.615	0.416	4.5735e-36	3	Srgap2
4.19843e-40	0.37728	0.72	0.535	6.60832e-36	3	Fam174a
9.4002e-40	0.36601	0.516	0.311	1.47959e-35	3	Ang
1.10114e-39	0.290958	0.997	0.976	1.73319e-35	3	Ctsh
1.13604e-39	0.497933	0.735	0.584	1.78813e-35	3	Stk17b
1.65385e-39	0.30499	0.988	0.971	2.60316e-35	3	Calm2
2.12794e-39	0.300905	0.549	0.325	3.34938e-35	3	Cp
2.8473e-39	0.262093	0.402	0.214	4.48164e-35	3	Grap
2.88995e-39	0.375537	0.662	0.474	4.54878e-35	3	Ptprj
3.28125e-39	0.323247	0.927	0.863	5.16469e-35	3	Rabac1
3.51463e-39	0.355972	0.43	0.251	5.53203e-35	3	Nfxl1
5.61837e-39	0.411189	0.551	0.367	8.84331e-35	3	Sema4a
1.154e-38	0.386672	0.732	0.549	1.8164e-34	3	Mpp1
1.47555e-38	0.279191	0.4	0.214	2.32252e-34	3	Dclre1c
1.50003e-38	0.279947	0.365	0.193	2.36105e-34	3	Klhl6
1.52116e-38	0.482147	0.474	0.282	2.3943e-34	3	Clec10a
1.55974e-38	0.295248	0.323	0.16	2.45503e-34	3	Mctp1
2.01206e-38	0.274024	0.295	0.143	3.16698e-34	3	Cdr2
2.86977e-38	0.33104	0.402	0.225	4.51701e-34	3	Tlr7
6.28069e-38	0.336691	0.424	0.245	9.8858e-34	3	Rcbtb2
6.45443e-38	0.375298	0.936	0.886	1.01593e-33	3	Sirpa
1.15331e-37	0.333246	0.405	0.231	1.81531e-33	3	Pcf11
1.69453e-37	0.375312	0.599	0.41	2.66719e-33	3	Blnk
3.06644e-37	0.376018	0.741	0.577	4.82658e-33	3	Prcp
3.17003e-37	0.427383	0.655	0.476	4.98962e-33	3	Apobec1
3.23683e-37	0.368951	0.286	0.14	5.09477e-33	3	Nfkbid
8.31652e-37	0.280663	0.725	0.56	1.30902e-32	3	Hmgb2
1.10738e-36	0.315426	0.865	0.797	1.74302e-32	3	Hprt
2.09436e-36	0.316169	0.355	0.192	3.29652e-32	3	Sptbn1
2.50383e-36	0.26928	0.348	0.183	3.94103e-32	3	Rnf145
3.24187e-36	0.394123	0.657	0.486	5.10271e-32	3	Eps8
4.65889e-36	0.258527	0.338	0.175	7.33309e-32	3	Eef2k
8.82794e-36	0.624164	0.468	0.306	1.38952e-31	3	Ptger4
1.05508e-35	0.403408	0.711	0.57	1.6607e-31	3	Higd2a
1.24047e-35	0.365278	0.556	0.377	1.9525e-31	3	Fli1
2.86175e-35	0.485412	0.634	0.476	4.5044e-31	3	Apobec3
3.90001e-35	0.379356	0.539	0.357	6.13861e-31	3	Rel
4.04262e-35	0.359323	0.349	0.187	6.36308e-31	3	Csrnp1
6.82239e-35	0.316024	0.895	0.823	1.07384e-30	3	Plekho1
8.20276e-35	0.357204	0.725	0.572	1.29111e-30	3	Cmtm6
1.01635e-34	0.310895	0.342	0.185	1.59974e-30	3	Psd3
1.22067e-34	0.329175	0.45	0.279	1.92133e-30	3	Tnrc18
2.21895e-34	0.326439	0.782	0.632	3.49263e-30	3	Lars2
2.7123e-34	0.251336	0.317	0.164	4.26915e-30	3	Arhgef3
3.1162e-34	0.400168	0.453	0.292	4.9049e-30	3	Ppp1r10
4.46948e-34	0.484213	0.414	0.234	7.03496e-30	3	Lyve1
5.25549e-34	0.275687	0.997	0.847	8.27214e-30	3	Cd81
5.26896e-34	0.281512	0.367	0.205	8.29334e-30	3	Tnrc6b
6.13801e-34	0.329482	0.512	0.33	9.66123e-30	3	Pros1
1.27211e-33	0.411116	0.67	0.533	2.0023e-29	3	Brd2
1.29417e-33	0.264883	0.345	0.187	2.03702e-29	3	Galc
1.42595e-33	0.363971	0.664	0.502	2.24445e-29	3	Eif4a2
1.46428e-33	0.31495	0.37	0.211	2.30478e-29	3	Chd2
2.24859e-33	0.329189	0.575	0.399	3.53928e-29	3	Fez2
2.24924e-33	0.296032	0.495	0.318	3.54031e-29	3	Ctnnd1
4.42555e-33	0.335103	0.775	0.639	6.96582e-29	3	Fuca1
6.05856e-33	0.314624	0.551	0.366	9.53617e-29	3	Slc7a8
8.95246e-33	0.317134	0.577	0.398	1.40912e-28	3	Arid1a
9.12786e-33	0.376098	0.598	0.437	1.43673e-28	3	Gnaq
1.03388e-32	0.301668	0.495	0.319	1.62733e-28	3	Kansl1
1.15271e-32	0.366105	0.474	0.304	1.81436e-28	3	Tob2
1.22879e-32	0.662118	0.367	0.214	1.93411e-28	3	Nr4a1
2.48828e-32	0.262649	0.358	0.201	3.91656e-28	3	Slc12a6
2.99338e-32	0.365318	0.56	0.393	4.71157e-28	3	Zeb2os
4.42793e-32	0.329594	0.378	0.218	6.96956e-28	3	Itga6
6.33456e-32	0.423748	0.623	0.456	9.97061e-28	3	Arl4c
7.05031e-32	0.379806	0.686	0.538	1.10972e-27	3	Ankrd11
7.27768e-32	0.380193	0.66	0.487	1.14551e-27	3	Ssh2
8.16713e-32	0.347047	0.884	0.851	1.28551e-27	3	Tpr
9.31441e-32	0.417385	0.707	0.595	1.46609e-27	3	Tra2b
1.38301e-31	0.296101	0.465	0.295	2.17686e-27	3	Ing4
1.79907e-31	0.321489	0.551	0.378	2.83174e-27	3	Git2
2.07763e-31	0.328049	0.47	0.303	3.27018e-27	3	Cln8
2.29332e-31	0.310787	0.725	0.563	3.60969e-27	3	Lipa
2.40963e-31	0.30055	0.484	0.314	3.79276e-27	3	Zfp644
3.13701e-31	0.362628	0.642	0.489	4.93766e-27	3	Kmt2e
3.28563e-31	0.251893	0.355	0.2	5.17158e-27	3	Trim41
3.3463e-31	0.350588	0.564	0.401	5.26708e-27	3	Nipbl
1.12437e-30	0.265193	0.297	0.158	1.76976e-26	3	5031425E22Rik
1.18633e-30	0.297592	0.66	0.475	1.86728e-26	3	Frmd4b
1.21917e-30	0.311205	0.352	0.204	1.91897e-26	3	Pcmtd1
1.5911e-30	0.376996	0.624	0.452	2.50439e-26	3	Rab7b
2.10688e-30	0.296542	0.775	0.578	3.31624e-26	3	Serpinb6a
2.18783e-30	0.277603	0.423	0.255	3.44364e-26	3	Sh3bp5
3.24124e-30	0.304339	0.485	0.319	5.10171e-26	3	Rasa1
3.65617e-30	0.303055	0.42	0.257	5.7548e-26	3	Serpinb8
5.48401e-30	0.35813	0.603	0.414	8.63183e-26	3	Cd93
1.40104e-29	0.301476	0.281	0.148	2.20524e-25	3	Rasgef1b
1.66012e-29	0.281117	0.309	0.17	2.61303e-25	3	Mylip
2.78492e-29	0.635672	0.344	0.204	4.38347e-25	3	Hist1h1c
3.00631e-29	0.410754	0.599	0.455	4.73193e-25	3	Rock2
3.31401e-29	0.314259	0.386	0.236	5.21626e-25	3	1700017B05Rik
5.27872e-29	0.311144	0.451	0.285	8.3087e-25	3	Irf1
8.26283e-29	0.356786	0.426	0.27	1.30057e-24	3	Etv3
1.34396e-28	0.250147	0.467	0.301	2.11539e-24	3	Cat
1.3617e-28	0.317176	0.626	0.464	2.14332e-24	3	Atraid
1.39278e-28	0.287636	0.45	0.287	2.19224e-24	3	Peak1
1.74222e-28	0.414653	0.659	0.544	2.74225e-24	3	Tra2a
2.28844e-28	0.286649	0.515	0.353	3.60201e-24	3	Maf1
3.88879e-28	0.275314	0.378	0.231	6.12095e-24	3	Chd9
4.08596e-28	0.329045	0.425	0.275	6.43131e-24	3	Rb1cc1
7.30792e-28	0.259778	0.982	0.953	1.15027e-23	3	Ctsa
1.25436e-27	0.262413	0.416	0.256	1.97436e-23	3	Cd82
1.41813e-27	0.310383	0.54	0.378	2.23213e-23	3	Swap70
3.87223e-27	0.349852	0.515	0.365	6.0949e-23	3	Arid4a
4.32088e-27	0.337688	0.71	0.568	6.80107e-23	3	Nfe2l2
4.51604e-27	0.30234	0.533	0.372	7.10825e-23	3	Prkacb
6.2407e-27	0.32024	0.543	0.386	9.82287e-23	3	Arap1
7.01728e-27	0.34877	0.605	0.462	1.10452e-22	3	Ddx6
9.26695e-27	0.33133	0.674	0.522	1.45862e-22	3	Adam15
9.7622e-27	0.384172	0.631	0.518	1.53657e-22	3	Smap2
1.20956e-26	0.285594	0.49	0.329	1.90385e-22	3	Susd3
1.22466e-26	0.32348	0.566	0.411	1.92762e-22	3	Rbbp6
1.96326e-26	0.337051	0.76	0.661	3.09017e-22	3	Prrc2c
2.83529e-26	0.384472	0.535	0.392	4.46274e-22	3	Rnf19b
2.87387e-26	0.348902	0.597	0.456	4.52346e-22	3	Zmiz1
3.23252e-26	0.364523	0.753	0.632	5.08799e-22	3	Runx1
4.04945e-26	0.281103	0.505	0.34	6.37383e-22	3	Entpd1
4.56652e-26	0.311244	0.644	0.505	7.18771e-22	3	Rnf13
9.93414e-26	0.311976	0.58	0.429	1.56363e-21	3	Gapvd1
1.30205e-25	0.311054	0.655	0.524	2.04943e-21	3	Tm9sf2
1.86193e-25	0.25765	0.776	0.593	2.93067e-21	3	Cd36
1.91806e-25	0.258261	0.416	0.267	3.01902e-21	3	Foxn3
2.97135e-25	0.254737	0.97	0.961	4.6769e-21	3	Sh3glb1
4.13045e-25	0.329156	0.683	0.567	6.50132e-21	3	Os9
4.35934e-25	0.323207	0.609	0.469	6.86159e-21	3	Mapk14
5.25565e-25	0.28551	0.457	0.309	8.27239e-21	3	Pik3cg
8.2504e-25	0.281383	0.782	0.677	1.29861e-20	3	Dek
8.94426e-25	0.276614	0.397	0.254	1.40783e-20	3	Sgpp1
2.02828e-24	0.275642	0.486	0.335	3.19251e-20	3	Coq10b
4.30643e-24	0.302829	0.666	0.519	6.77832e-20	3	Slc29a1
4.53267e-24	0.278751	0.499	0.353	7.13442e-20	3	Nek7
6.49902e-24	0.28943	0.76	0.667	1.02295e-19	3	Jak1
6.68782e-24	0.316901	0.684	0.564	1.05266e-19	3	Tprgl
1.00989e-23	0.2698	0.467	0.326	1.58957e-19	3	Tfe3
1.22832e-23	0.316747	0.556	0.415	1.93338e-19	3	Ythdc1
1.32425e-23	0.298004	0.426	0.29	2.08437e-19	3	Add1
1.76349e-23	0.293475	0.598	0.435	2.77573e-19	3	Slc43a2
2.10699e-23	0.255482	0.403	0.264	3.31641e-19	3	Klhl9
2.25997e-23	0.30598	0.649	0.514	3.5572e-19	3	Scaf11
2.34548e-23	0.253343	0.432	0.286	3.69178e-19	3	Herc1
2.56282e-23	0.441352	0.474	0.329	4.03388e-19	3	Olfml3
4.24273e-23	0.388757	0.606	0.456	6.67806e-19	3	Cited2
6.37647e-23	0.261881	0.348	0.217	1.00366e-18	3	Zc3h12a
6.59928e-23	0.294639	0.31	0.186	1.03873e-18	3	Tagap
7.23123e-23	0.251528	0.309	0.182	1.1382e-18	3	Klf9
8.7948e-23	0.289502	0.444	0.303	1.3843e-18	3	Pcm1
1.54053e-22	0.25025	0.331	0.2	2.4248e-18	3	Tnf
1.76356e-22	0.290512	0.69	0.578	2.77584e-18	3	Pkig
1.90219e-22	0.252553	0.455	0.312	2.99404e-18	3	Zfp710
2.45817e-22	0.252217	0.503	0.356	3.86916e-18	3	Ubn1
4.24e-22	0.290178	0.499	0.36	6.67376e-18	3	Crebbp
5.06297e-22	0.279655	0.827	0.781	7.96911e-18	3	Anp32a
5.53395e-22	0.268514	0.644	0.504	8.71043e-18	3	Ap2a2
1.84961e-21	0.270095	0.333	0.208	2.91129e-17	3	Add3
2.35011e-21	0.260333	0.822	0.734	3.69907e-17	3	Cd302
2.72576e-21	0.28246	0.558	0.417	4.29035e-17	3	Dock8
3.63314e-21	0.453252	0.623	0.515	5.71856e-17	3	Dusp6
3.6393e-21	0.301353	0.645	0.513	5.72826e-17	3	Spred1
3.77964e-21	0.252268	0.455	0.315	5.94915e-17	3	Erbb2ip
4.15631e-21	0.317654	0.547	0.424	6.54203e-17	3	Bptf
4.73022e-21	0.274578	0.499	0.354	7.44537e-17	3	Mfsd11
7.40691e-21	0.321149	0.627	0.513	1.16585e-16	3	Atrx
1.39246e-20	0.264536	0.917	0.882	2.19173e-16	3	Iqgap1
1.44487e-20	0.26856	0.581	0.447	2.27423e-16	3	Ctnna1
3.65637e-20	0.276625	0.303	0.189	5.75513e-16	3	Arid5a
5.69538e-20	0.298335	0.607	0.491	8.96453e-16	3	Prex1
5.87815e-20	0.264085	0.656	0.531	9.25222e-16	3	Scpep1
6.01814e-20	0.345993	0.69	0.605	9.47256e-16	3	Mat2a
7.77412e-20	0.270173	0.643	0.524	1.22365e-15	3	Usf2
9.74688e-20	0.278941	0.677	0.573	1.53416e-15	3	Inpp5d
9.86243e-20	0.536177	0.5	0.391	1.55235e-15	3	Dnajb1
1.22701e-19	0.272745	0.672	0.569	1.93132e-15	3	Mapk3
1.71034e-19	0.278158	0.74	0.64	2.69207e-15	3	P2rx4
1.86323e-19	0.298742	0.562	0.446	2.93272e-15	3	Tab2
2.51781e-19	0.272447	0.616	0.481	3.96303e-15	3	Klf3
2.89198e-19	0.280638	0.562	0.436	4.55197e-15	3	Ski
3.08594e-19	0.282622	0.652	0.539	4.85728e-15	3	Cflar
3.10736e-19	0.260008	0.46	0.329	4.89099e-15	3	Nrip1
4.03461e-19	0.271931	0.507	0.381	6.35048e-15	3	Elf1
7.07314e-19	0.29563	0.503	0.373	1.11331e-14	3	Ets2
7.59821e-19	0.258804	0.476	0.351	1.19596e-14	3	Camk1d
1.08667e-18	0.276683	0.653	0.54	1.71042e-14	3	Gns
1.20911e-18	0.275196	0.398	0.28	1.90314e-14	3	Kmt2a
1.56524e-18	0.253072	0.475	0.345	2.46368e-14	3	Sertad1
2.30241e-18	0.2616	0.605	0.478	3.62399e-14	3	Lacc1
5.97137e-18	0.277591	0.681	0.602	9.39893e-14	3	Atxn7l3b
1.06279e-17	0.267671	0.495	0.377	1.67283e-13	3	Sipa1
1.11281e-17	0.255611	0.64	0.511	1.75156e-13	3	Ifi27
2.95421e-17	0.262755	0.728	0.641	4.64992e-13	3	G3bp2
3.15328e-17	0.257392	0.622	0.509	4.96326e-13	3	Tsc22d4
3.614e-17	0.261938	0.593	0.486	5.68844e-13	3	Sqstm1
3.6942e-17	0.250151	0.502	0.378	5.81467e-13	3	Pik3r1
4.12072e-17	0.26208	0.489	0.37	6.48602e-13	3	Hp1bp3
6.39423e-17	0.272427	0.657	0.55	1.00645e-12	3	Epn1
1.03983e-16	0.277143	0.727	0.643	1.63669e-12	3	Ccdc50
1.93699e-16	0.256552	0.601	0.483	3.04882e-12	3	S100a1
1.53052e-15	0.2923	0.514	0.418	2.40904e-11	3	Bod1l
2.35464e-15	0.25623	0.72	0.629	3.7062e-11	3	mt-Nd5
2.52189e-15	0.259036	0.503	0.392	3.96946e-11	3	Phf3
4.67693e-15	0.250092	0.531	0.419	7.36149e-11	3	Zbtb7a
1.44683e-14	0.367834	0.476	0.375	2.27731e-10	3	Rab20
2.09956e-14	0.258142	0.456	0.354	3.3047e-10	3	Ash1l
4.15479e-14	0.269666	0.649	0.561	6.53963e-10	3	Tbxas1
1.84995e-12	0.253955	0.572	0.486	2.91183e-08	3	Macf1
6.5943e-12	0.366528	0.369	0.279	1.03794e-07	3	H1f0
1.54433e-11	0.257723	0.34	0.248	2.43078e-07	3	Pim3
6.4526e-11	0.312795	0.428	0.341	1.01564e-06	3	Pde4b
6.30705e-10	0.339631	0.531	0.451	9.9273e-06	3	Ifrd1
8.30901e-07	0.606475	0.272	0.222	0.0130784	3	Gadd45g
0.00100256	0.304343	0.751	0.724	1	3	Sdc4
0	2.48664	0.97	0.407	0	4	Atf3
0	2.14465	0.996	0.762	0	4	Jun
0	2.08999	1	0.85	0	4	Fos
0	1.93837	1	0.927	0	4	Cd74
0	1.91866	1	0.823	0	4	H2-Aa
0	1.89693	1	0.816	0	4	H2-Eb1
0	1.82047	0.954	0.428	0	4	Egr1
0	1.72944	1	0.839	0	4	H2-Ab1
0	1.68861	0.996	0.872	0	4	Dusp1
0	1.67561	0.997	0.818	0	4	Zfp36
0	1.63436	1	0.893	0	4	Junb
0	1.59408	0.99	0.717	0	4	Ier5
0	1.37006	1	0.983	0	4	Ubc
9.82106e-294	2.42805	0.802	0.302	1.54584e-289	4	Rgs1
7.33688e-288	1.05786	0.735	0.227	1.15483e-283	4	Ramp1
1.0074e-266	1.52404	0.992	0.731	1.58565e-262	4	Btg2
2.43177e-255	1.54255	0.856	0.359	3.8276e-251	4	Fosb
5.16646e-251	1.68852	0.972	0.709	8.13201e-247	4	Ier2
2.19674e-246	1.39558	0.859	0.379	3.45767e-242	4	Nfkbiz
1.42192e-240	1.12608	0.789	0.306	2.23811e-236	4	Ppp1r15a
5.70972e-235	1.18843	0.931	0.557	8.9871e-231	4	Pnrc1
3.90055e-229	1.63113	0.864	0.403	6.13947e-225	4	Cd83
1.01937e-224	1.12939	0.997	0.761	1.60449e-220	4	H2-DMa
7.94816e-224	1.32038	0.999	0.937	1.25104e-219	4	Jund
1.07469e-220	1.32568	0.912	0.493	1.69157e-216	4	Hpgd
2.61008e-215	0.910589	1	0.999	4.10826e-211	4	Cst3
3.91655e-215	0.933925	0.657	0.214	6.16465e-211	4	Lilra5
3.27294e-210	1.25326	0.992	0.886	5.15161e-206	4	Nfkbia
2.35637e-208	1.0956	0.992	0.661	3.70892e-204	4	H2-DMb1
3.6087e-206	1.4599	0.965	0.81	5.68009e-202	4	Klf6
3.4668e-182	1.19826	0.905	0.528	5.45674e-178	4	Cx3cr1
2.80637e-176	1.14389	0.996	0.901	4.41722e-172	4	Cd14
4.38281e-175	1.2722	0.832	0.44	6.89854e-171	4	Rgs2
6.33707e-175	0.846558	0.309	0.06	9.97454e-171	4	Mmp13
2.63506e-172	1.03996	0.646	0.235	4.14758e-168	4	Ccrl2
6.98809e-170	0.891854	0.997	0.956	1.09993e-165	4	Mcl1
1.54894e-169	0.84182	0.999	0.847	2.43804e-165	4	Cd81
1.53998e-164	0.843862	0.997	0.851	2.42392e-160	4	Tmem176b
1.07341e-159	0.874876	0.773	0.35	1.68955e-155	4	Ighm
3.48989e-156	0.84709	0.948	0.721	5.49308e-152	4	Ifngr1
7.80366e-156	1.50382	0.853	0.5	1.2283e-151	4	Klf2
6.96747e-155	1.42551	0.627	0.243	1.09668e-150	4	Ccl3
4.25511e-153	0.857603	0.731	0.348	6.69755e-149	4	Fam129a
4.6696e-150	0.936519	0.916	0.689	7.34995e-146	4	Srsf5
1.38547e-148	0.80072	0.868	0.448	2.18073e-144	4	Lsp1
7.96085e-148	0.942181	0.624	0.257	1.25304e-143	4	Gm26532
7.05779e-146	0.86218	0.99	0.883	1.1109e-141	4	Hexb
3.6717e-145	0.975717	0.835	0.529	5.77925e-141	4	Ccnl1
9.45226e-144	0.896708	0.452	0.139	1.48779e-139	4	Nes
4.35484e-142	1.21163	0.901	0.661	6.85452e-138	4	Socs3
1.26138e-138	0.586667	1	0.999	1.98541e-134	4	Ctss
4.41379e-136	0.766942	0.976	0.793	6.9473e-132	4	AF251705
1.21291e-131	0.685135	0.991	0.917	1.90912e-127	4	Ly86
7.00777e-131	0.989648	0.854	0.53	1.10302e-126	4	Rhob
1.01032e-129	0.748028	0.994	0.807	1.59024e-125	4	Tmem176a
6.30757e-129	0.82856	0.952	0.703	9.92812e-125	4	Zfp36l2
1.72988e-128	0.648411	0.997	0.977	2.72283e-124	4	Ddx5
6.08124e-121	0.412165	1	1	9.57188e-117	4	Tpt1
3.78242e-118	0.746518	0.902	0.603	5.95352e-114	4	Mpeg1
7.74294e-116	0.723974	0.774	0.42	1.21874e-111	4	Ypel3
1.27076e-114	0.765552	0.543	0.227	2.00018e-110	4	Map3k8
1.10475e-113	0.749738	0.818	0.501	1.73888e-109	4	Itgb5
3.24084e-113	0.873859	0.794	0.478	5.10108e-109	4	Cebpa
1.6953e-112	1.56457	0.786	0.498	2.66841e-108	4	Cxcl2
8.16077e-112	0.5445	0.997	0.964	1.28451e-107	4	Rgs10
1.11088e-111	0.677344	0.997	0.946	1.74852e-107	4	Fxyd5
1.20523e-108	0.7478	0.709	0.374	1.89704e-104	4	Neurl3
1.89483e-108	0.536543	0.446	0.162	2.98246e-104	4	Tle1
3.17955e-108	0.581663	0.985	0.928	5.00461e-104	4	Unc93b1
7.612e-108	0.594641	0.481	0.183	1.19813e-103	4	Cadm1
4.76168e-104	0.78578	0.583	0.265	7.49489e-100	4	Col14a1
4.81621e-102	0.503904	0.999	0.976	7.58072e-98	4	Ctsh
6.14185e-101	0.690947	0.627	0.297	9.66727e-97	4	Plxdc2
5.23134e-99	0.652211	0.922	0.696	8.23413e-95	4	Pld4
1.12803e-98	0.659706	0.753	0.455	1.77551e-94	4	Il10ra
1.35723e-96	0.584595	0.986	0.885	2.13629e-92	4	Cybb
6.41131e-94	0.674808	0.71	0.409	1.00914e-89	4	Zfhx3
9.86662e-94	0.455477	0.541	0.22	1.55301e-89	4	Cytip
1.74982e-93	0.578066	0.974	0.849	2.75421e-89	4	Ptms
9.12763e-93	0.545396	0.996	0.898	1.43669e-88	4	Serinc3
2.41239e-92	0.50744	0.603	0.271	3.79711e-88	4	Slamf7
5.28418e-92	0.776898	0.59	0.292	8.31729e-88	4	Tnfaip3
3.84375e-91	0.586604	0.954	0.872	6.05006e-87	4	Cox7a2l
8.97863e-90	0.628224	0.96	0.822	1.41324e-85	4	Ptprc
1.47975e-89	0.61932	0.859	0.601	2.32912e-85	4	Vsir
8.48395e-89	0.591561	0.878	0.586	1.33537e-84	4	Plbd1
1.05094e-88	0.484768	1	0.996	1.65418e-84	4	Psap
4.34067e-88	0.54204	0.574	0.254	6.83221e-84	4	Gpr34
4.78512e-88	0.779935	0.901	0.675	7.53178e-84	4	Cd9
2.40958e-87	0.479682	0.435	0.168	3.79268e-83	4	Tnfsf13b
1.12786e-85	0.556015	0.516	0.228	1.77525e-81	4	St3gal6
7.73693e-85	0.705132	0.719	0.449	1.21779e-80	4	Tgfbr1
1.29524e-84	0.666468	0.754	0.488	2.03871e-80	4	Skil
2.55492e-84	0.675372	0.722	0.416	4.02145e-80	4	Adgre5
3.7346e-83	0.489783	0.442	0.182	5.87826e-79	4	Tagap
4.16294e-83	0.603297	0.75	0.473	6.55248e-79	4	Apobec1
3.55958e-82	0.339482	1	1	5.60277e-78	4	Rpl35a
3.24262e-78	0.846288	0.672	0.394	5.10388e-74	4	Klf4
4.62132e-78	0.553634	0.913	0.71	7.27396e-74	4	Btg1
1.13981e-76	0.417878	0.996	0.943	1.79407e-72	4	Csf1r
4.38315e-76	0.640379	0.78	0.516	6.89908e-72	4	Mef2c
7.77602e-76	0.536936	0.454	0.197	1.22395e-71	4	Tnf
1.76689e-75	0.569293	0.954	0.858	2.78109e-71	4	Sat1
2.80854e-75	0.602006	0.737	0.483	4.42064e-71	4	BC028528
2.96272e-75	0.549456	0.8	0.557	4.66333e-71	4	Smim14
1.48911e-73	0.467699	0.872	0.575	2.34385e-69	4	Trf
3.31096e-73	0.62577	0.985	0.894	5.21145e-69	4	Apoe
7.63791e-73	0.594219	0.786	0.524	1.20221e-68	4	Cd300a
1.15002e-70	0.546483	0.739	0.481	1.81013e-66	4	Bmyc
3.03457e-70	0.511291	0.912	0.725	4.77641e-66	4	Man2b1
4.02833e-70	0.594179	0.648	0.39	6.34059e-66	4	Clk1
2.48265e-68	0.641226	0.823	0.602	3.90768e-64	4	Slamf9
3.06427e-68	0.462378	0.541	0.276	4.82317e-64	4	Ppfia4
1.14082e-67	0.558529	0.802	0.596	1.79565e-63	4	Pea15a
2.6629e-67	0.417909	0.435	0.189	4.1914e-63	4	Serpinf1
1.00928e-66	0.448117	0.5	0.242	1.5886e-62	4	Tmcc3
1.03629e-66	0.719708	0.989	0.863	1.63113e-62	4	Mafb
1.14275e-66	0.411386	1	0.987	1.7987e-62	4	Laptm5
3.80339e-66	0.912722	0.616	0.352	5.98654e-62	4	Ccr2
3.1717e-65	0.356479	0.281	0.096	4.99226e-61	4	Asb2
3.21165e-65	0.894779	0.443	0.203	5.05514e-61	4	Mmp12
7.15508e-65	0.493119	0.937	0.791	1.12621e-60	4	Txnip
3.70886e-64	0.458286	0.528	0.275	5.83774e-60	4	Ptpro
1.10258e-63	0.315247	0.391	0.162	1.73547e-59	4	Tspan13
3.3779e-63	0.634713	0.804	0.631	5.31682e-59	4	Runx1
6.9826e-63	0.340608	0.379	0.158	1.09906e-58	4	Cyp27a1
1.38223e-62	0.48916	0.808	0.549	2.17563e-58	4	Axl
4.64894e-62	0.694839	0.742	0.489	7.31744e-58	4	Pim1
7.909e-62	0.456096	0.626	0.352	1.24488e-57	4	Batf3
9.65303e-62	0.5039	0.856	0.677	1.51939e-57	4	Fam105a
9.88695e-62	0.557417	0.881	0.651	1.55621e-57	4	Zfp36l1
1.37691e-60	0.512176	0.482	0.238	2.16726e-56	4	Clec4b1
2.08799e-60	0.52106	0.922	0.66	3.2865e-56	4	Mgl2
2.5877e-60	0.311291	1	1	4.07303e-56	4	Rpl18a
1.35921e-59	0.462017	0.902	0.764	2.1394e-55	4	Tm6sf1
3.01663e-58	0.455587	0.918	0.822	4.74818e-54	4	Plekho1
2.51649e-56	0.512523	0.766	0.55	3.96095e-52	4	Lpcat2
9.67187e-56	0.439162	0.96	0.913	1.52235e-51	4	Gm9843
4.32255e-55	0.443535	0.814	0.615	6.80369e-51	4	Irf8
8.44745e-55	0.431163	0.494	0.254	1.32963e-50	4	Tmem119
1.06346e-54	0.435993	0.477	0.247	1.67389e-50	4	Pdgfb
1.68275e-54	0.419623	0.592	0.333	2.64865e-50	4	Cd33
6.80413e-53	0.259184	0.303	0.118	1.07097e-48	4	Rnase6
9.42898e-53	0.292194	0.276	0.105	1.48412e-48	4	Ephx1
1.48332e-52	0.326313	0.984	0.902	2.33474e-48	4	Srgn
2.11514e-52	0.442232	0.781	0.514	3.32924e-48	4	Cd72
2.91159e-52	0.449938	0.969	0.944	4.58284e-48	4	Rbm39
1.17528e-51	0.269845	0.303	0.12	1.84989e-47	4	Ciita
7.08386e-51	0.482037	0.866	0.751	1.115e-46	4	Evi2a
1.53796e-49	0.387914	0.977	0.935	2.42075e-45	4	Rtn4
7.13953e-49	0.42929	0.455	0.245	1.12376e-44	4	Rcbtb2
1.06222e-48	0.365119	0.356	0.167	1.67194e-44	4	1810011H11Rik
1.3078e-48	0.739796	0.585	0.366	2.05848e-44	4	Gadd45b
1.40767e-48	0.65772	0.66	0.455	2.21567e-44	4	Cited2
5.05538e-48	0.48843	0.897	0.76	7.95717e-44	4	Kctd12
8.158e-48	0.34461	0.367	0.171	1.28407e-43	4	Sh2d1b1
2.70051e-46	0.410742	0.359	0.173	4.2506e-42	4	Sowahc
7.21946e-46	0.370665	0.389	0.193	1.13634e-41	4	Lpar6
5.17612e-45	0.509508	0.665	0.472	8.14721e-41	4	Jmjd1c
9.61229e-45	0.417056	0.667	0.42	1.51298e-40	4	Scimp
2.56268e-44	0.495901	0.401	0.21	4.03366e-40	4	Cxcr4
8.00977e-44	0.590345	0.411	0.213	1.26074e-39	4	Nr4a1
2.1542e-43	0.427476	0.729	0.52	3.39071e-39	4	Lair1
1.55828e-42	0.376161	0.446	0.24	2.45274e-38	4	Adrb2
3.25007e-42	0.392914	0.495	0.291	5.11561e-38	4	Ppp1r10
2.41198e-41	0.563011	0.888	0.792	3.79645e-37	4	Tsc22d3
3.82427e-41	0.306739	0.441	0.234	6.0194e-37	4	Lyl1
1.72425e-40	0.374593	0.593	0.376	2.71397e-36	4	Mxd4
5.25316e-40	0.277248	0.255	0.106	8.26847e-36	4	Klrb1b
5.05747e-39	0.484515	0.808	0.646	7.96045e-35	4	Trem2
1.43943e-38	0.28479	1	1	2.26566e-34	4	Ubb
2.71234e-38	0.377486	0.656	0.453	4.26923e-34	4	Tnfsf12
4.3555e-38	0.672976	0.69	0.514	6.85556e-34	4	Pmepa1
4.65217e-38	0.32702	0.416	0.23	7.32252e-34	4	Arhgap15
1.64013e-37	0.548536	0.678	0.5	2.58156e-33	4	Fam46a
1.81279e-37	0.333712	0.461	0.267	2.85334e-33	4	Tanc2
2.29185e-37	0.299923	0.707	0.476	3.60737e-33	4	Gngt2
2.34617e-37	0.288856	0.531	0.302	3.69287e-33	4	Slco2b1
2.45146e-37	0.311258	0.555	0.329	3.8586e-33	4	Cyp4f18
8.19521e-37	0.688522	0.452	0.277	1.28993e-32	4	Phlda1
2.13686e-36	0.332941	0.981	0.928	3.36341e-32	4	Cxcl16
2.24928e-36	0.415365	0.657	0.456	3.54037e-32	4	Arl4c
3.02058e-36	0.377027	0.503	0.305	4.75439e-32	4	Kdm6b
1.96197e-35	0.412123	0.789	0.659	3.08814e-31	4	Csf2ra
1.40783e-34	0.409725	0.541	0.358	2.21593e-30	4	Rel
2.21403e-34	0.310079	1	0.993	3.48489e-30	4	Gpx1
6.67526e-34	0.35221	0.898	0.837	1.05069e-29	4	Cyth4
6.99653e-34	0.373054	0.691	0.523	1.10125e-29	4	Klf13
8.19972e-34	0.308544	0.447	0.26	1.29064e-29	4	9930111J21Rik2
1.43457e-33	0.333702	0.536	0.339	2.25801e-29	4	Entpd1
2.65642e-33	0.326249	1	1	4.1812e-29	4	Gm42418
5.38664e-33	0.324695	0.894	0.843	8.47857e-29	4	Cd48
7.72874e-33	0.413733	0.761	0.62	1.2165e-28	4	Zfand5
1.05966e-32	0.28348	0.844	0.69	1.66791e-28	4	H2-T23
1.29706e-32	0.315426	1	1	2.04157e-28	4	H3f3b
3.45084e-32	0.251826	0.328	0.17	5.43163e-28	4	Il16
4.25261e-32	0.283354	0.438	0.254	6.69361e-28	4	St8sia4
6.99816e-32	0.30929	0.396	0.221	1.10151e-27	4	Ptgs1
8.45269e-32	0.372522	0.999	0.983	1.33045e-27	4	Malat1
2.05231e-31	0.346388	0.905	0.783	3.23034e-27	4	Bcl2a1b
6.06259e-31	0.302225	0.995	0.932	9.54251e-27	4	Fcgr3
7.75188e-31	0.272678	0.377	0.209	1.22015e-26	4	Adam19
1.77113e-30	0.67965	0.372	0.219	2.78776e-26	4	Gadd45g
2.42828e-30	0.365192	0.521	0.35	3.82211e-26	4	Camk1d
3.2374e-30	0.300449	0.445	0.27	5.09567e-26	4	Arhgap18
4.07498e-30	0.309641	0.931	0.864	6.41402e-26	4	Rabac1
4.39066e-30	0.353792	0.618	0.444	6.9109e-26	4	Arhgap17
1.01166e-29	0.324626	1	0.99	1.59236e-25	4	mt-Co1
1.34825e-29	0.371791	0.658	0.484	2.12215e-25	4	Macf1
1.91746e-29	0.397441	0.678	0.524	3.01807e-25	4	Myadm
2.15928e-29	0.276374	0.289	0.148	3.39871e-25	4	Rasgef1b
4.41708e-29	0.357468	0.985	0.958	6.95249e-25	4	mt-Nd2
5.07078e-29	0.276065	0.393	0.229	7.98141e-25	4	Cdkn1b
6.88719e-29	0.360123	0.712	0.553	1.08404e-24	4	Lat2
9.97981e-29	0.958585	0.408	0.256	1.57082e-24	4	Ccl4
4.30473e-28	0.28697	0.941	0.878	6.77564e-24	4	Snx5
5.52421e-28	0.258866	0.304	0.164	8.69511e-24	4	Cpq
7.6919e-28	0.270228	1	0.993	1.2107e-23	4	mt-Co3
1.84323e-27	0.325422	0.552	0.384	2.90124e-23	4	Hmha1
2.57053e-27	0.362812	0.663	0.515	4.04601e-23	4	Pip4k2a
3.62122e-27	0.373296	0.701	0.547	5.6998e-23	4	Akap13
1.92759e-26	0.349824	0.572	0.407	3.03403e-22	4	Ptpre
2.13476e-26	0.290555	0.531	0.355	3.36011e-22	4	Tifab
2.89548e-26	0.290089	0.491	0.325	4.55749e-22	4	Csnk1e
2.90775e-26	0.349624	0.726	0.575	4.5768e-22	4	AY036118
3.32593e-26	0.321884	0.835	0.756	5.23502e-22	4	Cmtm7
3.46243e-26	0.40244	0.364	0.211	5.44986e-22	4	Dusp2
5.17383e-26	0.282427	1	0.99	8.1436e-22	4	mt-Atp6
7.0551e-26	0.287497	0.91	0.828	1.11047e-21	4	Atp2b1
9.79461e-26	0.285551	0.655	0.475	1.54167e-21	4	Cnn2
1.03651e-25	0.295924	0.587	0.411	1.63147e-21	4	Blnk
1.17194e-25	0.44162	0.617	0.461	1.84463e-21	4	Il1b
1.81611e-25	0.269339	0.893	0.789	2.85856e-21	4	Ehd4
1.84092e-25	0.293142	0.501	0.339	2.89761e-21	4	Dapp1
2.6297e-25	0.325437	0.299	0.168	4.13915e-21	4	Tmx4
2.98819e-25	0.257562	0.352	0.205	4.7034e-21	4	Rasgrp1
3.1211e-25	0.299693	0.624	0.461	4.91262e-21	4	Il6ra
4.97983e-25	0.273706	0.746	0.582	7.83825e-21	4	Gatm
6.41842e-25	0.272087	0.389	0.238	1.01026e-20	4	Arhgap22
9.74074e-25	0.312525	0.554	0.398	1.53319e-20	4	Fgd2
1.83548e-24	0.35503	0.622	0.473	2.88904e-20	4	Trim47
4.45191e-24	0.328976	0.525	0.363	7.0073e-20	4	Gpr183
4.66378e-24	0.297893	0.441	0.29	7.34079e-20	4	Tgif1
5.49976e-24	0.303235	0.57	0.417	8.65662e-20	4	Dock8
6.78719e-24	0.840138	0.691	0.648	1.0683e-19	4	Hspa1a
2.30063e-23	0.326137	0.7	0.568	3.6212e-19	4	Nfe2l2
3.64909e-23	0.296248	0.549	0.397	5.74367e-19	4	Wsb1
1.62055e-22	0.281356	0.497	0.332	2.55074e-18	4	Runx3
1.67446e-22	0.25183	0.678	0.511	2.63559e-18	4	Selplg
1.72759e-22	0.364402	0.628	0.506	2.71922e-18	4	Taok3
1.96136e-22	0.309834	0.775	0.66	3.08718e-18	4	Mef2a
2.1923e-22	0.265199	0.479	0.33	3.45068e-18	4	Hsd17b11
3.13501e-22	0.290912	0.497	0.329	4.93451e-18	4	Olfml3
4.10997e-22	0.294937	0.575	0.424	6.4691e-18	4	Acvrl1
4.80233e-22	0.263263	0.999	0.929	7.55886e-18	4	C1qb
7.06204e-22	0.276009	0.452	0.295	1.11156e-17	4	Stap1
1.22892e-21	0.291017	0.514	0.365	1.93432e-17	4	Arid4a
2.24258e-21	0.274467	0.412	0.271	3.52982e-17	4	Pbxip1
9.64774e-21	0.313191	0.461	0.319	1.51855e-16	4	Gpr65
1.16204e-20	0.309255	0.642	0.478	1.82906e-16	4	Pou2f2
4.50273e-20	0.278297	0.555	0.412	7.08729e-16	4	Slc29a3
4.67868e-20	0.307544	0.663	0.544	7.36424e-16	4	Tra2a
5.74335e-20	0.284149	0.602	0.47	9.04004e-16	4	Syk
2.09331e-19	0.27659	0.531	0.395	3.29487e-15	4	Dnajb14
2.49845e-19	0.326503	0.853	0.83	3.93257e-15	4	Tln1
4.24759e-19	0.272551	0.59	0.446	6.6857e-15	4	Foxp1
8.61681e-19	0.271828	0.623	0.478	1.35629e-14	4	Lacc1
1.58343e-18	0.251936	0.997	0.913	2.49232e-14	4	C1qc
1.97752e-18	0.279111	0.74	0.64	3.11261e-14	4	Fuca1
2.6258e-18	0.27288	0.651	0.524	4.13301e-14	4	Usf2
2.71207e-18	0.264631	0.676	0.556	4.2688e-14	4	Csk
3.42798e-18	0.301713	0.574	0.452	5.39565e-14	4	Fnbp1
2.78081e-17	0.335578	0.683	0.586	4.377e-13	4	Stk17b
1.00668e-16	0.327173	0.626	0.492	1.58451e-12	4	Glipr1
1.0309e-16	0.296482	0.431	0.308	1.62263e-12	4	Ptger4
4.4232e-16	0.278716	0.466	0.34	6.96212e-12	4	Pde4b
4.59804e-16	0.252592	0.465	0.333	7.23731e-12	4	Pdlim1
4.11161e-15	0.258823	0.77	0.702	6.47167e-11	4	Herpud1
8.46733e-15	0.294265	0.486	0.381	1.33276e-10	4	Cttnbp2nl
8.71966e-15	0.268864	0.665	0.568	1.37247e-10	4	Mycbp2
4.79448e-13	0.270282	0.446	0.346	7.54651e-09	4	Sertad1
1.17337e-12	0.263639	0.578	0.491	1.84689e-08	4	Kmt2e
1.74868e-11	0.259167	0.614	0.515	2.75242e-07	4	Dusp6
2.61392e-11	0.277334	0.465	0.37	4.11431e-07	4	Trib1
2.99962e-10	0.255468	0.608	0.541	4.7214e-06	4	Ankrd11
7.34067e-06	0.380202	0.525	0.476	0.115542	4	Rpl23a
7.02217e-172	1.07401	0.949	0.544	1.10529e-167	5	Fcrls
2.01639e-160	0.919402	0.854	0.378	3.1738e-156	5	Cbr2
8.02591e-129	0.607091	1	0.913	1.26328e-124	5	C1qc
1.89737e-127	0.765768	0.919	0.532	2.98645e-123	5	Igfbp4
3.56504e-124	0.736788	0.999	0.898	5.61137e-120	5	Serinc3
1.68085e-118	0.624773	0.995	0.782	2.64567e-114	5	Sepp1
1.00806e-117	0.586408	1	0.912	1.58669e-113	5	C1qa
1.40577e-114	0.781895	0.958	0.699	2.21268e-110	5	Stab1
2.68657e-113	0.523746	1	0.929	4.22865e-109	5	C1qb
1.02224e-111	0.701352	0.988	0.772	1.609e-107	5	Mrc1
5.82366e-107	0.492779	1	0.893	9.16644e-103	5	Apoe
1.53057e-106	0.678014	0.834	0.442	2.40912e-102	5	F13a1
1.89355e-105	0.724062	0.956	0.654	2.98044e-101	5	Maf
3.4228e-104	0.637574	0.999	0.82	5.38748e-100	5	Pf4
4.12129e-101	0.534481	0.858	0.444	6.48691e-97	5	Folr2
2.8715e-100	0.756272	0.845	0.52	4.51975e-96	5	Rnase4
3.70797e-98	0.578978	0.776	0.387	5.83634e-94	5	Gas6
2.30748e-97	0.61483	0.982	0.855	3.63197e-93	5	Cltc
2.87752e-93	0.578467	1	0.998	4.52921e-89	5	Itm2b
6.31319e-92	0.687646	0.913	0.65	9.93695e-88	5	Zfp36l1
1.65654e-89	0.539986	0.878	0.54	2.6074e-85	5	Cfh
1.76254e-88	0.680206	0.99	0.851	2.77424e-84	5	Tmem176b
2.25528e-78	0.387514	1	0.999	3.54981e-74	5	Clta
1.4032e-77	0.503082	1	0.947	2.20863e-73	5	Ifitm2
5.60492e-77	0.565129	0.986	0.812	8.82214e-73	5	Ms4a6b
1.69482e-75	0.524449	0.992	0.885	2.66765e-71	5	Dab2
8.18162e-75	0.538828	0.68	0.359	1.28779e-70	5	Pmp22
5.13795e-71	0.474776	1	0.938	8.08714e-67	5	Lgmn
3.25786e-69	0.554243	0.721	0.435	5.12787e-65	5	Wwp1
1.55081e-68	0.699211	0.35	0.135	2.44098e-64	5	Cyr61
1.09621e-66	0.656102	0.866	0.664	1.72543e-62	5	Ccnd1
1.91882e-66	0.521883	0.571	0.301	3.02023e-62	5	Slco2b1
6.86037e-64	0.580859	0.524	0.267	1.07982e-59	5	Col14a1
3.01385e-63	0.578913	0.98	0.807	4.7438e-59	5	Tmem176a
4.70786e-63	0.41446	0.997	0.943	7.41018e-59	5	Csf1r
4.87384e-61	0.498969	0.876	0.679	7.67143e-57	5	Glul
1.51196e-60	0.444529	0.997	0.912	2.37982e-56	5	Ptpn18
4.96384e-60	0.779625	0.981	0.939	7.81309e-56	5	Ifi27l2a
7.87381e-58	0.49537	0.977	0.871	1.23934e-53	5	Marcks
8.18599e-58	0.405125	0.493	0.232	1.28848e-53	5	Lyve1
3.49151e-57	0.409626	0.996	0.948	5.49564e-53	5	Ndufa4
2.97844e-56	0.350323	0.921	0.672	4.68807e-52	5	Fcgrt
1.50419e-52	0.44569	0.922	0.788	2.36759e-48	5	Ehd4
1.90249e-52	0.531822	0.746	0.508	2.99451e-48	5	Nrp1
2.86063e-52	0.47298	0.763	0.571	4.50262e-48	5	Tgfbr2
2.40414e-51	0.334377	0.85	0.576	3.78412e-47	5	Trf
5.74016e-50	0.414105	0.47	0.25	9.03502e-46	5	Rac3
1.13929e-49	0.444659	0.969	0.889	1.79325e-45	5	Rsrp1
8.67819e-49	0.473876	0.985	0.855	1.36595e-44	5	Ly6e
8.9122e-49	0.401338	0.447	0.23	1.40278e-44	5	St3gal6
1.16432e-48	0.462129	0.881	0.644	1.83264e-44	5	Trem2
1.61745e-48	0.380038	0.997	0.969	2.54586e-44	5	Lgals1
3.08199e-48	0.505385	0.689	0.509	4.85106e-44	5	Man1a
3.59776e-48	0.527902	0.754	0.533	5.66287e-44	5	Cx3cr1
1.26715e-47	0.491683	0.931	0.791	1.9945e-43	5	Tsc22d3
2.56946e-46	0.389038	0.438	0.22	4.04433e-42	5	Chp2
3.17169e-46	0.418801	0.937	0.808	4.99224e-42	5	Snx2
5.54813e-46	0.381976	0.999	0.957	8.73276e-42	5	Aif1
6.61786e-46	0.417183	0.59	0.362	1.04165e-41	5	Smagp
7.49594e-46	0.484413	0.974	0.884	1.17986e-41	5	Hexb
1.18648e-45	0.304994	0.549	0.285	1.86751e-41	5	Cd163
1.67912e-45	0.427512	0.479	0.257	2.64293e-41	5	Gpr34
3.49557e-45	0.366436	0.757	0.498	5.50202e-41	5	Hpgd
3.88816e-45	0.361664	0.997	0.964	6.11996e-41	5	Rgs10
2.06217e-42	0.581474	0.647	0.438	3.24585e-38	5	Egr1
2.1661e-42	0.373623	0.99	0.842	3.40944e-38	5	Adgre1
3.68022e-41	0.276609	1	1	5.79266e-37	5	Oaz1
5.90557e-41	0.364187	0.936	0.846	9.29536e-37	5	Lamtor1
9.65694e-41	0.376544	0.992	0.936	1.52e-36	5	Grn
1.25967e-40	0.457085	0.8	0.61	1.98273e-36	5	Marcksl1
1.53066e-40	0.396215	0.429	0.238	2.40926e-36	5	Cpne8
2.3445e-40	0.456778	0.776	0.622	3.69025e-36	5	Ntpcr
2.47104e-40	0.414124	0.839	0.68	3.88942e-36	5	Bin1
6.51175e-40	0.37376	0.974	0.935	1.02495e-35	5	Rtn4
5.44257e-39	0.374369	0.894	0.745	8.56661e-35	5	Camk1
6.44898e-39	0.400448	0.828	0.692	1.01507e-34	5	Qk
8.40594e-39	0.410761	0.723	0.534	1.3231e-34	5	Rhob
9.29542e-39	0.309745	0.995	0.977	1.4631e-34	5	Snx3
2.99807e-38	0.365547	0.508	0.294	4.71896e-34	5	Ctla2b
3.31617e-38	0.49873	0.526	0.327	5.21965e-34	5	Cp
3.81515e-37	0.364994	0.913	0.809	6.00505e-33	5	Eid1
9.31657e-37	0.385367	0.768	0.618	1.46643e-32	5	Tmem106a
1.04081e-36	0.361658	0.937	0.791	1.63824e-32	5	Txnip
1.48875e-36	0.374723	0.851	0.715	2.34329e-32	5	Abhd12
5.35457e-36	0.319625	0.983	0.812	8.4281e-32	5	Timp2
8.69704e-36	0.469104	0.598	0.415	1.36891e-31	5	Cd93
1.11464e-35	0.410507	0.95	0.791	1.75445e-31	5	C5ar1
2.66011e-35	0.4848	0.734	0.562	4.18701e-31	5	mt-Nd4l
3.39729e-35	0.411697	0.846	0.734	5.34733e-31	5	BC005537
8.24765e-35	0.38833	0.502	0.312	1.29818e-30	5	Ang
2.50699e-34	0.407711	0.566	0.381	3.946e-30	5	Hpgds
5.31792e-34	0.350769	0.862	0.754	8.37041e-30	5	Rab11a
8.59348e-34	0.324457	0.999	0.847	1.35261e-29	5	Cd81
1.41445e-33	0.451514	0.931	0.853	2.22634e-29	5	Fos
2.14463e-33	0.341	0.996	0.94	3.37565e-29	5	Ms4a6c
3.44052e-33	0.399777	0.904	0.731	5.41537e-29	5	Clec12a
2.51159e-32	0.29718	0.951	0.883	3.95324e-28	5	Rnf130
2.52221e-32	0.341511	0.557	0.366	3.96996e-28	5	Itsn1
7.2971e-32	0.344147	0.786	0.578	1.14856e-27	5	Serpinb6a
1.59842e-31	0.372279	0.985	0.914	2.51591e-27	5	Mt1
2.84088e-31	0.320904	0.912	0.711	4.47154e-27	5	Pltp
4.80803e-31	0.305402	0.995	0.973	7.56783e-27	5	Cd68
4.99103e-31	0.32268	0.958	0.886	7.85588e-27	5	Sirpa
1.52645e-30	0.282572	0.994	0.97	2.40263e-26	5	Rap1b
1.57726e-30	0.336485	0.885	0.797	2.48261e-26	5	Hprt
1.88537e-30	0.318149	0.556	0.363	2.96757e-26	5	Abca1
3.19625e-30	0.275564	0.992	0.979	5.0309e-26	5	Sep15
6.86654e-30	0.271774	0.303	0.157	1.08079e-25	5	Ddah2
1.14867e-29	0.289271	0.421	0.248	1.80801e-25	5	Slc9a9
2.32571e-29	0.250825	0.566	0.375	3.66067e-25	5	Npl
3.65436e-29	0.35824	0.98	0.863	5.75196e-25	5	Mafb
8.1763e-29	0.37698	0.869	0.761	1.28695e-24	5	Kctd12
9.91247e-29	0.334099	0.882	0.763	1.56022e-24	5	Hmgn1
1.78078e-28	0.269875	0.996	0.972	2.80295e-24	5	Tmed10
2.60393e-28	0.266162	0.694	0.505	4.09858e-24	5	Klf2
2.98251e-28	0.312037	0.479	0.304	4.69448e-24	5	Stard8
2.78419e-27	0.540902	0.487	0.316	4.38232e-23	5	Vcam1
3.57106e-27	0.308887	0.919	0.826	5.62085e-23	5	Lamp2
9.29015e-27	0.250143	1	0.983	1.46227e-22	5	Ctsc
1.16938e-26	0.309814	0.828	0.723	1.84061e-22	5	Scamp2
2.43268e-26	0.289395	0.973	0.915	3.82905e-22	5	Hexa
2.55788e-26	0.327654	0.526	0.373	4.02611e-22	5	Prkacb
3.86595e-26	0.258752	0.971	0.912	6.085e-22	5	Ap2s1
1.99224e-25	0.518509	0.819	0.714	3.13578e-21	5	Ier2
2.69344e-25	0.414317	0.78	0.656	4.23947e-21	5	Neat1
6.89612e-25	0.261471	0.924	0.82	1.08545e-20	5	Cyfip1
9.17363e-25	0.25112	0.974	0.943	1.44393e-20	5	Bst2
1.31712e-24	0.264771	0.37	0.224	2.07314e-20	5	Nme4
6.28414e-24	0.342208	0.611	0.477	9.89124e-20	5	Plxnb2
6.35228e-24	0.261675	0.986	0.917	9.99848e-20	5	Ly86
1.57532e-23	0.326385	0.652	0.52	2.47956e-19	5	Mef2c
2.36025e-23	0.316837	0.625	0.488	3.71504e-19	5	Tcf4
5.50039e-23	0.255144	0.994	0.97	8.65761e-19	5	Calm2
2.70137e-22	0.40139	0.585	0.458	4.25196e-18	5	Cited2
5.44374e-22	0.300617	0.592	0.46	8.56844e-18	5	Gna12
1.19267e-21	0.33067	0.624	0.527	1.87727e-17	5	Acat1
2.19936e-21	0.309691	0.665	0.552	3.46179e-17	5	Mpp1
7.33949e-21	0.317256	0.926	0.844	1.15524e-16	5	Wnk1
1.19894e-20	0.260305	0.956	0.859	1.88713e-16	5	Pid1
4.35001e-20	0.306842	0.738	0.655	6.84692e-16	5	Cmtm3
9.47848e-20	0.305003	0.745	0.661	1.49191e-15	5	Mef2a
9.81832e-20	0.263756	0.467	0.329	1.5454e-15	5	Ophn1
2.11523e-19	0.30729	0.659	0.579	3.32937e-15	5	Pkig
9.40389e-19	0.277241	0.994	0.993	1.48017e-14	5	mt-Cytb
1.46008e-18	0.2911	0.662	0.553	2.29816e-14	5	Rhoc
1.55084e-18	0.25747	0.93	0.853	2.44102e-14	5	Lamtor4
1.55575e-18	0.272482	0.773	0.678	2.44875e-14	5	Tmem261
1.59884e-18	0.28808	0.862	0.765	2.51657e-14	5	Tm6sf1
2.74687e-18	0.329373	0.684	0.6	4.32357e-14	5	Pea15a
3.14488e-18	0.293292	0.539	0.419	4.95004e-14	5	Srgap2
5.45986e-18	0.388159	0.905	0.875	8.59382e-14	5	Dusp1
1.17484e-17	0.277932	0.498	0.358	1.84919e-13	5	Ighm
1.26489e-16	0.33285	0.771	0.645	1.99093e-12	5	Hspa1a
1.45007e-16	0.250929	0.991	0.98	2.28242e-12	5	mt-Nd4
1.68311e-16	0.267396	0.41	0.29	2.64922e-12	5	Sesn1
3.50706e-16	0.290552	0.461	0.337	5.52011e-12	5	Cd33
1.24075e-15	0.264313	0.348	0.236	1.95294e-11	5	Mcm6
3.96733e-15	0.256941	0.652	0.559	6.24457e-11	5	Gas7
2.55649e-14	0.267277	0.581	0.49	4.02391e-10	5	Ssh2
1.22761e-13	0.255732	0.481	0.38	1.93227e-09	5	B4galt6
3.94373e-12	0.279093	0.47	0.379	6.20743e-08	5	Dcxr
2.23465e-11	0.265872	0.583	0.503	3.51734e-07	5	Fam46a
7.77747e-10	0.256295	0.385	0.293	1.22417e-05	5	Mt2
1.75597e-09	0.264371	0.474	0.392	2.7639e-05	5	Nfkbiz
3.76228e-09	0.253038	0.684	0.635	5.92183e-05	5	Lars2
0	4.64998	1	0.628	0	6	Hmox1
0	2.4868	0.791	0.125	0	6	Akr1b8
0	2.31312	0.98	0.399	0	6	Slc48a1
0	2.26376	0.92	0.318	0	6	Gclm
0	1.96634	1	0.995	0	6	Prdx1
0	1.93963	0.944	0.358	0	6	Clec4d
0	1.76006	1	1	0	6	Ftl1
0	1.68572	1	1	0	6	Fth1
0	1.61978	0.482	0.039	0	6	Slc40a1
0	1.4631	0.585	0.119	0	6	Ednrb
0	0.503574	0.296	0.022	0	6	Dnmt3l
0	0.435449	0.277	0.014	0	6	Me1
7.6989e-296	1.47228	0.634	0.164	1.21181e-291	6	Mgst1
2.3589e-279	1.50457	0.991	0.668	3.71291e-275	6	Ninj1
5.14717e-278	1.12878	0.812	0.306	8.10165e-274	6	Por
4.71376e-267	1.57458	0.989	0.866	7.41946e-263	6	Creg1
2.77052e-261	1.41633	0.996	0.837	4.3608e-257	6	Blvrb
4.10446e-255	0.571489	0.374	0.059	6.46041e-251	6	Jag1
1.51581e-252	1.49451	0.782	0.281	2.38588e-248	6	Mt2
4.04592e-247	0.554049	0.344	0.052	6.36827e-243	6	Spic
1.82344e-244	1.81811	0.987	0.888	2.87009e-240	6	Esd
3.49111e-240	1.17839	1	0.97	5.49501e-236	6	Cstb
1.37169e-225	1.13663	1	0.958	2.15905e-221	6	Pkm
5.12872e-219	0.621924	0.479	0.111	8.0726e-215	6	Ikbkg
2.7128e-217	0.976367	0.999	0.961	4.26995e-213	6	Aldoa
8.13678e-215	1.08792	1	0.985	1.28073e-210	6	Ctsb
3.27859e-210	1.06577	0.746	0.287	5.16051e-206	6	Gsr
7.99285e-208	1.67511	0.98	0.866	1.25807e-203	6	Ctsd
4.52304e-203	0.975789	0.997	0.856	7.11926e-199	6	Cd63
1.02085e-201	1.39301	0.967	0.803	1.60681e-197	6	Cyb5a
1.18285e-197	1.18785	0.796	0.327	1.86181e-193	6	Cd38
9.80273e-188	0.419699	0.316	0.055	1.54295e-183	6	Mcoln2
3.60033e-180	1.20776	0.66	0.248	5.66693e-176	6	Adam8
1.5629e-178	1.22563	0.997	0.913	2.46001e-174	6	Mt1
2.80874e-176	0.903789	0.755	0.325	4.42096e-172	6	Vat1
1.14411e-175	0.956318	0.997	0.924	1.80083e-171	6	Ms4a6d
2.30179e-175	1.15642	0.984	0.76	3.62302e-171	6	Ctsl
1.3553e-170	0.830343	0.827	0.386	2.13325e-166	6	Nrp2
2.99087e-170	0.685951	0.501	0.144	4.70763e-166	6	Srxn1
5.94123e-168	0.965091	0.651	0.257	9.3515e-164	6	Gstm1
7.72462e-168	1.1374	0.842	0.479	1.21586e-163	6	Sqstm1
1.01428e-164	1.00308	0.919	0.579	1.59648e-160	6	Glrx
5.11757e-161	0.660608	0.401	0.097	8.05505e-157	6	Procr
4.70828e-160	0.925919	0.941	0.657	7.41083e-156	6	Slc11a1
1.07133e-158	0.678916	0.457	0.125	1.68627e-154	6	Cela1
1.06149e-153	1.1988	0.92	0.59	1.67079e-149	6	Cd36
1.64431e-152	0.885551	0.751	0.356	2.58814e-148	6	Txnrd1
4.78734e-150	0.923304	0.995	0.92	7.53528e-146	6	Plin2
3.04719e-147	1.00209	0.897	0.657	4.79627e-143	6	Card19
3.14376e-145	0.869684	0.724	0.353	4.94828e-141	6	Agfg1
3.00975e-142	0.704079	0.589	0.209	4.73735e-138	6	Colec12
9.19816e-136	0.690087	0.999	0.972	1.44779e-131	6	Cd68
2.78038e-134	1.0185	0.282	0.059	4.37632e-130	6	Gdf15
3.80205e-133	0.642514	0.621	0.251	5.98443e-129	6	Abcc1
4.03332e-133	0.945237	0.939	0.68	6.34845e-129	6	Msr1
1.00693e-132	0.77939	0.999	0.969	1.5849e-128	6	Lgals1
2.48558e-132	0.743851	0.827	0.472	3.9123e-128	6	Uap1l1
1.04398e-129	0.793121	0.913	0.64	1.64323e-125	6	Aldh2
5.08292e-128	0.952354	0.856	0.56	8.00051e-124	6	Lipa
1.57226e-124	0.588736	0.562	0.21	2.47474e-120	6	Ell2
1.58216e-124	0.321769	0.265	0.055	2.49031e-120	6	Enpp1
3.73519e-123	0.778643	0.987	0.87	5.87919e-119	6	Mif
3.24181e-120	0.364618	0.333	0.085	5.10261e-116	6	Ampd3
8.28306e-118	0.636008	1	0.983	1.30375e-113	6	Txn1
1.87168e-117	0.502309	0.39	0.115	2.94602e-113	6	Gpt2
1.10153e-114	0.665484	0.724	0.373	1.73381e-110	6	Twf1
1.48621e-114	0.673694	0.995	0.928	2.33929e-110	6	Psmb5
4.14094e-113	1.33198	0.992	0.82	6.51784e-109	6	Pf4
5.65093e-112	0.750489	0.836	0.54	8.89457e-108	6	Atp6v1a
2.6882e-111	0.790614	0.907	0.655	4.23123e-107	6	Pgd
2.26698e-108	0.796244	0.965	0.783	3.56823e-104	6	Sod2
5.39183e-108	0.618077	0.441	0.152	8.48674e-104	6	Mmp19
5.95774e-108	0.590124	0.71	0.348	9.37748e-104	6	Tspan4
1.93173e-107	0.518609	0.542	0.221	3.04054e-103	6	Tmem120a
4.1226e-106	0.352988	0.316	0.085	6.48898e-102	6	Gbe1
1.38225e-105	0.515316	0.567	0.233	2.17566e-101	6	Slc37a2
2.17841e-105	0.778988	0.889	0.575	3.42882e-101	6	Serpinb6a
4.52652e-103	0.446979	0.429	0.149	7.12475e-99	6	Sec24d
1.93809e-102	0.79275	0.826	0.466	3.05055e-98	6	Igf1
5.4683e-102	1.04704	0.499	0.188	8.60711e-98	6	Mmp9
1.1716e-100	0.959678	0.771	0.455	1.84409e-96	6	Gm10116
3.78222e-100	0.769151	0.957	0.699	5.95321e-96	6	Stab1
7.49112e-100	0.421991	0.43	0.151	1.1791e-95	6	Gclc
1.93386e-99	0.290046	0.264	0.064	3.0439e-95	6	Abcb6
6.72544e-99	0.364801	0.348	0.103	1.05858e-94	6	Gdpd1
1.83391e-98	0.418388	0.453	0.162	2.88657e-94	6	Tfec
3.73679e-98	0.742934	0.724	0.37	5.88171e-94	6	Npl
5.38953e-97	0.687509	0.999	0.938	8.48312e-93	6	Lgmn
2.69325e-95	0.744026	0.426	0.148	4.23917e-91	6	Cd55
5.0861e-95	0.932875	0.656	0.311	8.00553e-91	6	Vcam1
1.06016e-94	0.659225	0.776	0.467	1.6687e-90	6	Pld3
2.74895e-93	0.582614	0.997	0.936	4.32685e-89	6	Bax
8.1781e-93	0.592039	0.973	0.891	1.28723e-88	6	Ap2m1
1.27978e-92	0.767716	0.735	0.411	2.01437e-88	6	Cd93
9.34477e-91	0.594732	0.774	0.437	1.47087e-86	6	Tspan3
1.1195e-90	0.545594	0.656	0.335	1.7621e-86	6	Npc1
1.36385e-90	0.475991	0.527	0.226	2.14669e-86	6	Arhgap10
3.52145e-89	0.673987	0.732	0.431	5.54276e-85	6	Slc43a2
3.52714e-88	0.302788	0.289	0.082	5.55172e-84	6	Trpv4
4.80648e-88	0.593604	0.625	0.315	7.56541e-84	6	Sash1
2.68915e-87	0.458315	0.505	0.21	4.23272e-83	6	Cd200r1
4.64091e-87	0.598748	0.756	0.465	7.3048e-83	6	Plbd2
2.25708e-85	0.533098	0.662	0.35	3.55265e-81	6	Mfsd11
1.86822e-84	0.581649	0.948	0.794	2.94058e-80	6	Cndp2
1.17622e-82	0.453382	0.522	0.222	1.85137e-78	6	Siglec1
1.77742e-81	0.520468	0.876	0.622	2.79766e-77	6	Cers2
4.18597e-81	0.525919	0.679	0.373	6.58871e-77	6	Flot1
4.55322e-81	0.347601	0.393	0.143	7.16676e-77	6	Fblim1
1.79842e-80	0.396838	0.326	0.105	2.83071e-76	6	Thbd
1.90972e-80	0.616818	0.893	0.679	3.0059e-76	6	Bin1
9.01149e-80	0.500038	0.469	0.195	1.41841e-75	6	Nxpe5
4.87467e-78	0.433002	0.999	0.973	7.67273e-74	6	Lamp1
9.3575e-78	0.600179	0.908	0.768	1.47287e-73	6	Akr1b3
9.8118e-77	0.471325	0.521	0.244	1.54438e-72	6	Gaa
3.39796e-76	0.559087	0.349	0.124	5.34839e-72	6	Pdpn
2.00487e-75	0.544744	0.57	0.291	3.15567e-71	6	Idh1
2.44336e-75	0.611086	0.972	0.791	3.84584e-71	6	C5ar1
3.45693e-75	0.477298	0.551	0.272	5.44121e-71	6	Htatip2
3.84153e-75	0.383666	0.405	0.157	6.04656e-71	6	Tuba4a
4.52882e-75	0.447788	0.463	0.2	7.12836e-71	6	Abcc3
7.22959e-74	0.698777	0.555	0.299	1.13794e-69	6	Cat
1.99723e-71	0.382254	0.403	0.164	3.14365e-67	6	Tmem104
3.37843e-71	0.781323	0.591	0.284	5.31765e-67	6	Cd163
3.81628e-71	0.467529	0.977	0.899	6.00683e-67	6	Vcp
2.48274e-70	0.316295	0.365	0.137	3.90784e-66	6	Rxra
4.92126e-69	0.620267	0.927	0.719	7.74606e-65	6	Sdc4
3.08884e-68	0.489687	0.808	0.544	4.86184e-64	6	Ywhag
3.93435e-68	0.288382	0.338	0.121	6.19266e-64	6	Car13
5.43145e-67	0.514402	0.796	0.54	8.54911e-63	6	Tpp1
2.00236e-66	0.417125	0.51	0.243	3.15171e-62	6	Hk3
3.70744e-66	0.426751	0.523	0.253	5.83551e-62	6	Sh3bp5
2.08875e-65	0.364249	0.494	0.227	3.2877e-61	6	Scamp5
2.82898e-65	0.502888	0.996	0.936	4.45282e-61	6	Grn
3.42582e-65	0.494612	0.925	0.752	5.39223e-61	6	Rab11a
3.5874e-65	0.470618	0.712	0.435	5.64656e-61	6	Renbp
1.94297e-64	0.469007	0.752	0.483	3.05824e-60	6	Sgpl1
2.86727e-64	0.566488	0.979	0.886	4.51308e-60	6	Dab2
3.13837e-64	0.414923	0.992	0.948	4.9398e-60	6	Psma3
5.50532e-64	0.408547	0.995	0.965	8.66538e-60	6	Atp6v1g1
2.35791e-63	0.681207	0.74	0.484	3.71135e-59	6	Il4ra
1.40238e-62	0.719423	0.586	0.312	2.20734e-58	6	C3
3.0714e-61	0.451933	0.684	0.422	4.83438e-57	6	Adam9
4.57472e-61	0.417065	0.619	0.348	7.20061e-57	6	Slc35f6
4.57714e-61	0.465207	0.957	0.863	7.20442e-57	6	Psma5
4.76842e-61	0.383977	0.999	0.992	7.50549e-57	6	Hint1
3.83416e-60	0.448444	0.541	0.286	6.03496e-56	6	Nceh1
4.17627e-60	0.252511	0.281	0.098	6.57344e-56	6	Fam63a
6.83631e-59	0.281805	0.265	0.091	1.07603e-54	6	Plekhm1
8.6276e-59	1.11438	0.643	0.383	1.35798e-54	6	Ccl8
1.49332e-58	0.459779	0.844	0.634	2.35049e-54	6	Psmd11
2.11693e-58	0.416247	0.611	0.34	3.33205e-54	6	Amdhd2
6.97216e-58	0.350476	0.455	0.214	1.09742e-53	6	Clcn5
7.15501e-58	0.543659	0.867	0.681	1.1262e-53	6	Pdia4
8.2285e-58	0.477014	0.615	0.363	1.29517e-53	6	Plod1
1.85788e-57	0.30602	0.373	0.158	2.92431e-53	6	Chpf2
2.06948e-57	0.347754	0.36	0.15	3.25736e-53	6	Gla
2.11944e-57	0.454846	0.736	0.435	3.336e-53	6	Wwp1
2.74434e-57	0.41832	0.992	0.949	4.3196e-53	6	Sdcbp
9.62008e-57	0.440451	0.858	0.616	1.5142e-52	6	Tmem106a
1.08931e-56	0.433701	0.719	0.459	1.71458e-52	6	Dnase2a
1.12994e-56	0.345457	0.391	0.173	1.77852e-52	6	Dennd4c
1.83848e-56	0.31323	0.394	0.173	2.89376e-52	6	Tcp11l1
4.01394e-56	0.447427	0.65	0.39	6.31794e-52	6	Mafg
4.69317e-56	0.421931	0.764	0.507	7.38705e-52	6	Psmc1
5.48772e-56	0.398575	0.747	0.484	8.63767e-52	6	Wbp5
7.58017e-56	0.86481	0.884	0.821	1.19312e-51	6	Ccl9
1.45122e-55	0.294012	0.353	0.147	2.28421e-51	6	Pqlc2
3.01722e-55	0.3955	0.573	0.319	4.74911e-51	6	Slc31a1
7.43229e-55	0.429932	0.622	0.365	1.16984e-50	6	Slc7a8
7.90541e-55	0.466465	0.82	0.617	1.24431e-50	6	Tnfrsf1a
1.01454e-54	0.334039	0.493	0.236	1.59688e-50	6	Cpne8
2.18702e-54	0.456078	0.727	0.468	3.44237e-50	6	Ap1b1
2.65838e-54	0.385269	0.541	0.295	4.18429e-50	6	Psme4
5.51849e-54	0.492297	0.559	0.316	8.6861e-50	6	Scoc
1.35357e-53	0.453589	0.782	0.551	2.13052e-49	6	Riok3
1.39793e-53	0.262249	0.297	0.113	2.20035e-49	6	Nradd
1.72805e-53	0.272492	0.32	0.127	2.71996e-49	6	Rab34
2.00641e-53	0.407926	0.708	0.454	3.15809e-49	6	Anxa7
6.65715e-53	0.337873	0.477	0.239	1.04784e-48	6	Dpp7
1.6881e-52	0.433265	0.663	0.419	2.65707e-48	6	Nus1
1.72292e-52	0.344902	0.458	0.225	2.71188e-48	6	Vegfb
2.6108e-52	0.38427	0.551	0.304	4.1094e-48	6	Sh3gl1
6.16604e-52	0.362146	0.478	0.248	9.70534e-48	6	Fbxo22
1.84299e-51	0.308451	0.714	0.39	2.90087e-47	6	Gas6
2.44597e-51	0.397694	0.65	0.36	3.84996e-47	6	Pmp22
2.78716e-51	0.338374	0.766	0.444	4.38698e-47	6	F13a1
8.46052e-51	0.252348	0.254	0.093	1.33169e-46	6	H6pd
8.80496e-51	0.383507	0.585	0.339	1.3859e-46	6	Cd151
1.14624e-50	0.270503	0.284	0.109	1.80418e-46	6	Inpp4b
2.24629e-50	0.416551	0.794	0.57	3.53566e-46	6	Psmd1
2.38059e-50	0.352383	0.993	0.949	3.74704e-46	6	Psmb4
5.5447e-50	0.41766	0.799	0.568	8.72736e-46	6	Surf4
8.78728e-50	0.358626	0.638	0.364	1.38312e-45	6	Itsn1
1.09256e-49	0.428758	0.917	0.729	1.71969e-45	6	Ehd1
1.46e-49	0.280557	0.999	0.999	2.29804e-45	6	Gabarap
3.70916e-49	0.471144	0.839	0.666	5.83822e-45	6	Slc6a6
1.16292e-48	0.27103	0.308	0.126	1.83044e-44	6	Impact
1.74053e-48	0.439847	0.788	0.577	2.73959e-44	6	Mfsd1
3.7989e-48	0.436728	0.952	0.839	5.97947e-44	6	Slc3a2
3.79987e-48	0.341692	1	0.993	5.981e-44	6	Akr1a1
8.62944e-48	0.32509	0.999	0.977	1.35827e-43	6	Snx3
2.70202e-47	0.261611	0.332	0.143	4.25298e-43	6	Cds2
3.39485e-47	0.442435	0.706	0.468	5.3435e-43	6	Pdlim4
5.26144e-47	0.403535	0.775	0.518	8.28151e-43	6	Fam213b
6.29679e-47	0.34339	0.382	0.18	9.91114e-43	6	Xdh
1.34963e-46	0.292466	0.434	0.216	2.12431e-42	6	Crtap
1.70745e-46	0.270738	0.332	0.145	2.68752e-42	6	Slc38a7
4.45875e-46	0.404871	0.759	0.527	7.01808e-42	6	Mcfd2
6.50026e-46	0.378951	0.909	0.76	1.02314e-41	6	Psmd7
6.6087e-46	0.365764	0.971	0.912	1.04021e-41	6	Ap2s1
1.34405e-45	0.393136	0.702	0.475	2.11554e-41	6	Slc39a7
1.58531e-45	0.416303	0.715	0.474	2.49528e-41	6	Plxnb2
2.4752e-45	0.424458	0.666	0.421	3.89597e-41	6	Dst
5.6185e-45	0.422752	0.951	0.877	8.84351e-41	6	Hsbp1
8.19915e-45	0.290964	1	0.998	1.29055e-40	6	Ctsz
9.65859e-45	0.329649	0.453	0.24	1.52026e-40	6	Snx27
2.1624e-44	0.356622	0.989	0.913	3.40362e-40	6	Psmb3
2.73314e-44	0.386808	0.915	0.655	4.30196e-40	6	Maf
3.16843e-44	0.367346	0.471	0.249	4.98711e-40	6	Rnasel
3.26928e-44	0.354128	0.509	0.28	5.14585e-40	6	Dram1
7.86217e-44	0.410976	0.699	0.479	1.23751e-39	6	Oxct1
8.79705e-44	0.410325	0.764	0.54	1.38466e-39	6	Atp2a2
3.17317e-43	0.32064	0.409	0.209	4.99457e-39	6	Tmem43
3.56891e-43	0.328094	0.505	0.283	5.61747e-39	6	Kcnk13
3.76846e-43	0.312102	0.447	0.236	5.93156e-39	6	Tmed1
5.19245e-43	0.411075	0.617	0.397	8.17291e-39	6	Soat1
1.19266e-42	0.36504	0.511	0.3	1.87725e-38	6	Gba
1.79561e-42	0.316721	0.996	0.948	2.82629e-38	6	Ndufa4
2.23949e-42	0.315846	0.615	0.378	3.52496e-38	6	Map2k3
3.98579e-42	0.433344	0.778	0.609	6.27364e-38	6	Tram1
2.83056e-41	0.400061	0.756	0.544	4.45531e-37	6	Lman1
3.55085e-41	0.271636	0.429	0.219	5.58904e-37	6	Aldh7a1
4.70023e-41	0.466055	0.743	0.508	7.39816e-37	6	Nrp1
5.03912e-41	0.312975	0.692	0.445	7.93157e-37	6	Grina
7.04807e-41	0.824965	0.802	0.69	1.10937e-36	6	Clec4n
7.1209e-41	0.541618	0.814	0.646	1.12083e-36	6	Trem2
2.04411e-40	0.382833	0.838	0.652	3.21743e-36	6	Lrrc59
2.89364e-40	0.405206	0.45	0.245	4.55458e-36	6	Tns1
3.15222e-40	0.264954	0.368	0.178	4.9616e-36	6	Uhrf1bp1l
5.73457e-40	0.311008	0.967	0.856	9.02621e-36	6	Cltc
1.86438e-39	0.372306	0.828	0.65	2.93453e-35	6	Psmd12
2.04415e-39	0.344296	0.593	0.376	3.21749e-35	6	Dgkz
2.08961e-39	0.37561	0.607	0.369	3.28904e-35	6	Gda
2.29782e-39	0.370537	0.852	0.695	3.61677e-35	6	Hdgf
7.36779e-39	0.393928	0.823	0.673	1.15969e-34	6	Rpn1
8.06291e-39	0.337098	0.905	0.747	1.2691e-34	6	Ube2m
8.33101e-39	0.439076	0.726	0.506	1.3113e-34	6	Tmem37
9.63263e-39	0.36207	0.85	0.691	1.51618e-34	6	Rab1a
1.14133e-38	0.286547	0.409	0.216	1.79646e-34	6	Tom1
1.3006e-38	0.897797	0.86	0.816	2.04715e-34	6	Wfdc17
3.85263e-38	0.330007	0.521	0.316	6.06403e-34	6	Rbm47
9.34096e-38	0.360019	0.839	0.678	1.47027e-33	6	Atp6v0d1
1.98534e-37	0.320289	0.585	0.371	3.12493e-33	6	Calu
2.15691e-37	0.339906	0.579	0.366	3.39497e-33	6	Mphosph8
2.72635e-37	0.33017	0.969	0.813	4.29127e-33	6	Timp2
2.92911e-37	0.344849	0.678	0.458	4.61041e-33	6	Dtnbp1
4.58744e-37	0.314297	0.549	0.341	7.22063e-33	6	Mgat4b
7.70534e-37	0.340804	0.607	0.391	1.21282e-32	6	Eea1
8.08986e-37	0.301819	0.647	0.399	1.27334e-32	6	Rgl1
8.14613e-37	0.532237	0.867	0.699	1.2822e-32	6	Ccl7
2.03888e-36	0.381153	0.594	0.395	3.20919e-32	6	Sod1
2.2776e-36	0.263571	0.435	0.235	3.58494e-32	6	Fads1
5.68136e-36	0.368917	0.973	0.923	8.94245e-32	6	Manf
7.68172e-36	0.329907	0.867	0.714	1.2091e-31	6	Txnl1
8.85146e-36	0.3508	0.704	0.504	1.39322e-31	6	Cltb
1.50457e-35	0.287411	0.972	0.889	2.36819e-31	6	Psma6
1.75741e-35	0.268546	0.35	0.175	2.76616e-31	6	Pitpnc1
2.00452e-35	0.332268	0.784	0.583	3.15511e-31	6	Anxa4
2.71345e-35	0.294302	0.987	0.926	4.27097e-31	6	Ppp1r14b
9.47094e-35	0.462286	0.885	0.773	1.49073e-30	6	Snx6
1.01179e-34	0.295745	0.952	0.883	1.59255e-30	6	Timm13
1.09509e-34	0.285759	0.413	0.224	1.72368e-30	6	Ckap4
2.25676e-34	0.331667	0.912	0.795	3.55214e-30	6	P4hb
3.24957e-34	0.341903	0.823	0.649	5.11482e-30	6	Hspa9
3.85496e-34	0.292544	0.977	0.939	6.06771e-30	6	Psmb6
9.56558e-34	0.280511	0.51	0.31	1.50562e-29	6	Ltbr
1.05449e-33	0.309352	0.646	0.435	1.65978e-29	6	Agpat5
1.74798e-33	0.301575	0.992	0.953	2.75132e-29	6	Ctsa
1.82629e-33	0.292373	0.957	0.855	2.87459e-29	6	Ndufab1
1.95345e-33	0.293659	0.501	0.303	3.07473e-29	6	Cln8
2.02062e-33	0.299528	0.991	0.962	3.18046e-29	6	Bri3
2.02908e-33	0.269279	0.45	0.257	3.19376e-29	6	Sept8
2.28238e-33	0.283981	0.615	0.395	3.59246e-29	6	Agpat3
2.42772e-33	0.317371	0.485	0.294	3.82124e-29	6	Ube2q2
6.76813e-33	0.394781	0.539	0.327	1.0653e-28	6	Cp
1.27674e-32	0.296985	0.868	0.679	2.0096e-28	6	Glul
1.65946e-32	0.347566	0.695	0.487	2.61199e-28	6	Rap2b
1.98729e-32	0.338816	0.786	0.578	3.128e-28	6	Tubb4b
2.64713e-32	0.35222	0.694	0.493	4.16658e-28	6	Cd84
2.78994e-32	0.280469	0.391	0.215	4.39137e-28	6	Slc12a7
3.23407e-32	0.285836	0.442	0.255	5.09043e-28	6	2510009E07Rik
4.54084e-32	0.54787	0.774	0.6	7.14729e-28	6	Pla2g7
4.66711e-32	0.389088	0.663	0.476	7.34604e-28	6	Frmd4b
5.44168e-32	0.350851	0.505	0.314	8.5652e-28	6	Plec
5.806e-32	0.342848	0.795	0.645	9.13864e-28	6	Glmp
7.58651e-32	0.334255	0.716	0.53	1.19412e-27	6	Arl8a
8.05367e-32	0.323087	0.87	0.74	1.26765e-27	6	Rexo2
1.00949e-31	0.285894	0.64	0.432	1.58894e-27	6	Atp6v1c1
1.02721e-31	0.266492	0.542	0.337	1.61683e-27	6	Sec31a
1.08629e-31	0.333028	0.625	0.431	1.70982e-27	6	Tmem205
1.19388e-31	0.343712	0.995	0.943	1.87916e-27	6	Bst2
1.65898e-31	0.291738	0.731	0.517	2.61123e-27	6	Nisch
1.68739e-31	0.293126	0.879	0.744	2.65595e-27	6	Atp6v1e1
1.77949e-31	0.267997	0.988	0.911	2.80091e-27	6	Nme1
1.86157e-31	0.290788	0.614	0.419	2.93011e-27	6	Sec61a1
3.44341e-31	0.312837	0.611	0.412	5.41993e-27	6	Nampt
3.59571e-31	0.279717	0.53	0.332	5.65965e-27	6	Galk1
3.79438e-31	0.765852	0.79	0.669	5.97235e-27	6	Lpl
6.23565e-31	0.285651	0.791	0.586	9.81492e-27	6	Mrps28
6.30932e-31	0.277304	0.473	0.285	9.93087e-27	6	Tns3
8.06487e-31	0.308573	0.598	0.411	1.26941e-26	6	Mocs2
1.02969e-30	0.302816	0.976	0.936	1.62073e-26	6	Spcs2
1.08516e-30	0.297286	0.531	0.338	1.70804e-26	6	Snx8
1.34303e-30	0.313834	0.651	0.458	2.11393e-26	6	Tmem165
1.51609e-30	0.319167	0.732	0.552	2.38633e-26	6	Psmd3
3.02158e-30	0.285717	0.764	0.568	4.75596e-26	6	Blvra
3.16842e-30	0.277577	0.49	0.304	4.98709e-26	6	Rit1
3.21399e-30	0.297351	0.527	0.338	5.05882e-26	6	Atp6v0a1
3.57391e-30	0.290967	0.973	0.927	5.62534e-26	6	Canx
4.91787e-30	0.306727	0.57	0.372	7.74073e-26	6	Prkacb
5.16024e-30	0.283262	0.945	0.854	8.12222e-26	6	Tmem256
6.688e-30	0.289602	0.972	0.922	1.05269e-25	6	Mrpl52
7.37104e-30	0.324145	0.862	0.734	1.1602e-25	6	BC005537
8.2095e-30	0.291173	0.927	0.798	1.29218e-25	6	Psmb7
1.16533e-29	0.343195	0.562	0.377	1.83423e-25	6	Dcxr
1.17753e-29	0.30584	0.895	0.773	1.85344e-25	6	Mydgf
1.23487e-29	0.336078	0.325	0.168	1.94369e-25	6	Phlda3
1.25027e-29	0.280862	0.558	0.362	1.96793e-25	6	Ly96
1.67675e-29	0.326447	0.92	0.809	2.6392e-25	6	Snx2
2.27777e-29	0.30075	0.507	0.329	3.5852e-25	6	Uso1
2.4825e-29	0.294058	0.766	0.573	3.90745e-25	6	Naa50
2.9268e-29	0.302547	0.92	0.837	4.60679e-25	6	Ostc
3.02368e-29	0.286196	0.706	0.503	4.75928e-25	6	Plgrkt
3.45117e-29	0.303393	0.768	0.598	5.43214e-25	6	Slirp
3.83179e-29	0.30033	0.8	0.631	6.03125e-25	6	Vps35
4.79805e-29	0.313139	0.583	0.388	7.55214e-25	6	Lilr4b
4.91337e-29	0.307232	0.754	0.549	7.73364e-25	6	Mpp1
6.70356e-29	0.305336	0.507	0.322	1.05514e-24	6	Mdm2
6.89353e-29	0.281893	0.684	0.47	1.08504e-24	6	Srm
8.60518e-29	0.297457	0.639	0.458	1.35446e-24	6	Sypl
8.67031e-29	0.254942	0.51	0.314	1.36471e-24	6	Rab11fip5
1.05014e-28	0.291605	0.718	0.522	1.65292e-24	6	Adam15
1.36487e-28	0.453818	0.984	0.957	2.1483e-24	6	Taldo1
1.41172e-28	0.264997	0.566	0.373	2.22205e-24	6	Wbp2
1.47665e-28	0.285165	0.631	0.44	2.32425e-24	6	Atp6v1h
2.40906e-28	0.27103	0.931	0.82	3.79185e-24	6	Vps29
2.73894e-28	0.329158	0.844	0.726	4.31109e-24	6	Vimp
2.77852e-28	0.301257	0.972	0.785	4.37339e-24	6	Ms4a7
2.8671e-28	0.299181	0.756	0.579	4.51282e-24	6	1500011K16Rik
1.89167e-27	0.266987	0.987	0.97	2.97749e-23	6	Sec61g
1.92956e-27	0.275743	0.598	0.41	3.03713e-23	6	Uba5
2.40303e-27	0.285238	0.925	0.841	3.78236e-23	6	1110008F13Rik
2.45166e-27	0.272973	0.71	0.53	3.85892e-23	6	Mrpl28
2.71547e-27	0.256449	0.594	0.398	4.27414e-23	6	Gcsh
2.97844e-27	0.273522	0.565	0.38	4.68806e-23	6	Man2a1
5.33339e-27	0.354287	0.474	0.307	8.39476e-23	6	P2rx7
6.30694e-27	0.264769	0.999	0.991	9.92713e-23	6	Calr
7.74338e-27	0.263342	0.623	0.436	1.21881e-22	6	Ubl4a
1.71504e-26	0.282929	0.812	0.664	2.69948e-22	6	Arl1
2.16552e-26	0.278868	0.774	0.589	3.40853e-22	6	Stub1
2.24141e-26	0.323413	0.787	0.624	3.52798e-22	6	Vmp1
2.56199e-26	0.272275	0.897	0.772	4.03258e-22	6	Psmc5
6.55081e-26	0.287483	0.72	0.552	1.0311e-21	6	Atp6v1b2
7.20756e-26	0.250083	0.385	0.228	1.13447e-21	6	Tmem65
1.11045e-25	0.277169	0.939	0.839	1.74785e-21	6	Vapa
1.75586e-25	0.291969	0.766	0.6	2.76372e-21	6	Gspt1
1.9343e-25	0.259654	0.426	0.26	3.04459e-21	6	Mertk
3.10489e-25	0.254219	0.973	0.866	4.8871e-21	6	Capg
3.42064e-25	0.289101	0.763	0.605	5.38408e-21	6	Morf4l2
8.77125e-25	0.273068	0.417	0.256	1.3806e-20	6	2010111I01Rik
1.07636e-24	0.270112	0.79	0.611	1.69419e-20	6	Ddx39
1.10052e-24	0.27545	0.844	0.711	1.73222e-20	6	Map2k2
1.19363e-24	0.250806	0.583	0.403	1.87878e-20	6	Neu1
1.35323e-24	0.301493	0.775	0.615	2.12998e-20	6	Cdv3
1.47026e-24	0.356542	0.975	0.842	2.31419e-20	6	Adgre1
1.68547e-24	0.271107	0.518	0.34	2.65292e-20	6	Pla2g4a
2.00961e-24	0.304652	0.851	0.7	3.16313e-20	6	Lilrb4a
2.12529e-24	0.321361	0.441	0.283	3.3452e-20	6	Bst1
2.13007e-24	0.285669	0.676	0.499	3.35273e-20	6	Dync1h1
2.89932e-24	0.30696	0.851	0.715	4.56352e-20	6	Abhd12
3.54115e-24	0.263797	0.534	0.363	5.57377e-20	6	Rab31
4.1676e-24	0.272105	0.391	0.24	6.55981e-20	6	Tlr13
4.94816e-24	0.268213	0.651	0.482	7.78841e-20	6	Vps26a
6.54512e-24	0.261665	0.526	0.358	1.0302e-19	6	Pi4k2a
8.10224e-24	0.261965	0.483	0.317	1.27529e-19	6	Mettl1
1.01568e-23	0.251725	0.606	0.425	1.59868e-19	6	Mrpl41
1.22909e-23	0.281659	0.806	0.655	1.93459e-19	6	Psmd14
2.04322e-23	0.253198	0.686	0.514	3.21603e-19	6	Elovl1
2.23364e-23	0.266221	0.8	0.63	3.51574e-19	6	Mrpl51
2.29283e-23	0.253166	0.995	0.957	3.60891e-19	6	Rrbp1
3.01224e-23	0.265158	0.635	0.458	4.74127e-19	6	Spcs3
3.77334e-23	0.265611	0.451	0.279	5.93923e-19	6	Nr1h3
4.30123e-23	0.252785	0.518	0.348	6.77013e-19	6	Wdfy3
4.50121e-23	0.264078	0.917	0.82	7.0849e-19	6	Cyfip1
4.6172e-23	0.257017	0.549	0.383	7.26748e-19	6	Gmfb
9.38689e-23	0.357897	0.628	0.476	1.4775e-18	6	B4galt1
1.72062e-22	0.548484	0.802	0.735	2.70826e-18	6	Cdkn1a
2.13238e-22	0.272826	0.559	0.396	3.35637e-18	6	Txndc5
3.92676e-22	0.264021	0.981	0.94	6.18073e-18	6	Ms4a6c
4.10503e-22	0.273443	0.783	0.635	6.46131e-18	6	Psmd2
4.94557e-22	0.250335	0.66	0.495	7.78433e-18	6	Rad23b
5.40938e-22	0.262562	0.699	0.543	8.51436e-18	6	Derl2
8.055e-22	0.262439	0.815	0.682	1.26786e-17	6	0610012G03Rik
9.31523e-22	0.252757	0.651	0.484	1.46622e-17	6	Stt3a
9.594e-22	0.274207	0.69	0.533	1.5101e-17	6	Eif4g1
1.01711e-21	0.258275	0.547	0.39	1.60093e-17	6	Mdfic
1.10219e-21	0.250301	0.501	0.344	1.73484e-17	6	Slc7a7
1.12655e-21	0.254461	0.81	0.675	1.7732e-17	6	Emc7
2.22208e-21	0.266145	0.782	0.656	3.49755e-17	6	Tmem208
2.82002e-21	0.271054	0.652	0.495	4.43871e-17	6	Cyb5r3
4.74651e-21	0.30223	0.927	0.823	7.47101e-17	6	Pgam1
5.13305e-21	0.276317	0.928	0.857	8.07941e-17	6	Gapdh
5.16635e-21	0.250841	0.979	0.915	8.13183e-17	6	Ifitm3
5.27539e-21	0.384475	0.702	0.549	8.30347e-17	6	Gm26917
6.52059e-21	0.254597	0.699	0.55	1.02634e-16	6	Sar1a
8.76877e-21	0.260997	0.925	0.855	1.38021e-16	6	Rnh1
1.06838e-20	0.265331	0.754	0.612	1.68162e-16	6	Cenpb
1.32807e-20	0.44899	0.418	0.288	2.09038e-16	6	Hgsnat
2.59557e-20	0.454902	0.288	0.165	4.08542e-16	6	Slc13a3
3.38045e-20	0.372236	0.877	0.799	5.32082e-16	6	Tpi1
4.50069e-20	0.254929	0.658	0.497	7.08409e-16	6	Slc35b1
4.91072e-20	0.291959	0.695	0.527	7.72947e-16	6	Lgals3bp
9.37054e-20	0.276237	0.872	0.801	1.47492e-15	6	Eif5
1.66084e-19	0.324822	0.754	0.617	2.61416e-15	6	Lrp1
4.23801e-19	0.251993	0.642	0.505	6.67062e-15	6	Degs1
9.93283e-19	0.272632	0.752	0.622	1.56343e-14	6	Hdlbp
1.32906e-18	0.255452	0.794	0.676	2.09195e-14	6	Ssr3
1.45155e-18	0.262128	0.493	0.355	2.28475e-14	6	Gpr137b
1.93979e-18	0.256122	0.763	0.626	3.05323e-14	6	Kdelr2
1.99086e-18	0.250356	0.675	0.539	3.13361e-14	6	Aco2
4.04039e-18	0.348278	0.374	0.252	6.35957e-14	6	Fkbp5
4.27652e-18	0.759087	0.658	0.547	6.73123e-14	6	Prdx6
2.33284e-17	0.284285	0.881	0.804	3.67189e-13	6	Picalm
5.25227e-17	0.354502	0.836	0.779	8.26707e-13	6	Lgals3
6.57039e-17	0.269258	0.925	0.897	1.03418e-12	6	Gpx4
9.90651e-17	0.253386	0.739	0.61	1.55929e-12	6	Rnf149
1.04969e-15	0.31511	0.435	0.297	1.65222e-11	6	Ctla2b
1.88982e-15	0.298896	0.706	0.591	2.97457e-11	6	Pirb
1.25618e-14	0.430223	0.838	0.779	1.97722e-10	6	Ccl2
8.92446e-14	0.25645	0.366	0.249	1.40471e-09	6	Saa3
4.906e-12	0.256093	0.433	0.337	7.72204e-08	6	Fabp5
4.56116e-10	0.314322	0.506	0.401	7.17926e-06	6	H2-Q7
2.56553e-09	0.29161	0.441	0.339	4.03815e-05	6	Acp5
0	2.36787	0.78	0.124	0	8	Cyr61
0	2.18828	1	0.893	0	8	Apoe
0	2.068	0.996	0.71	0	8	Ier2
0	1.88403	1	0.851	0	8	Fos
0	1.82993	1	0.732	0	8	Btg2
0	1.70076	0.978	0.43	0	8	Egr1
3.64168e-298	1.69725	0.99	0.649	5.73201e-294	8	Zfp36l1
3.53269e-295	1.74741	0.996	0.789	5.56046e-291	8	Tsc22d3
4.22586e-281	1.61697	0.988	0.758	6.6515e-277	8	Kctd12
3.20269e-279	0.804022	0.394	0.058	5.04103e-275	8	Gm26802
8.07345e-261	1.49268	0.994	0.79	1.27076e-256	8	Txnip
2.87374e-257	1.47372	1	0.894	4.52326e-253	8	Junb
1.03657e-255	1.52934	0.976	0.545	1.63156e-251	8	Fcrls
4.43805e-247	1.4082	0.999	0.873	6.98549e-243	8	Dusp1
5.39142e-243	1.8594	0.876	0.45	8.4861e-239	8	Cited2
7.67786e-243	1.14481	1	0.998	1.20849e-238	8	Itm2b
2.90268e-242	1.21802	0.993	0.889	4.56883e-238	8	Rsrp1
5.35093e-238	1.12141	1	0.999	8.42236e-234	8	Cst3
1.0226e-237	1.27742	0.853	0.356	1.60957e-233	8	Abca1
2.9782e-236	1.44276	0.99	0.763	4.68769e-232	8	Jun
6.79926e-230	1.14355	0.901	0.418	1.0702e-225	8	Ypel3
1.07292e-229	1.02492	1	0.943	1.68878e-225	8	Csf1r
1.79868e-229	1.36053	1	0.783	2.83112e-225	8	Sepp1
6.48395e-226	1.21381	0.999	0.819	1.02057e-221	8	Zfp36
4.34954e-222	1.29347	0.965	0.677	6.84618e-218	8	Glul
6.8856e-222	1.32506	0.945	0.494	1.08379e-217	8	Hpgd
1.2181e-216	1.36635	0.927	0.529	1.91729e-212	8	Rhob
3.28797e-212	0.864181	0.663	0.194	5.17526e-208	8	Sult1a1
6.37533e-209	1.15417	0.892	0.466	1.00348e-204	8	Rpl23a
6.56963e-207	1.12553	0.973	0.574	1.03406e-202	8	Trf
3.36682e-204	0.88825	1	0.964	5.29937e-200	8	Rgs10
3.66372e-203	1.22973	0.932	0.519	5.76669e-199	8	Rnase4
1.2914e-202	1.4747	0.878	0.495	2.03266e-198	8	Fam46a
5.32653e-202	0.608223	0.433	0.091	8.38396e-198	8	Gm26669
6.94829e-202	0.970777	0.74	0.25	1.09366e-197	8	Gpr34
1.08094e-201	1.34358	0.797	0.336	1.70139e-197	8	Gm20594
6.64713e-200	1.05024	1	0.899	1.04626e-195	8	Serinc3
6.29732e-197	1.0683	0.938	0.558	9.91199e-193	8	Pnrc1
7.08399e-192	1.05606	0.894	0.385	1.11502e-187	8	Gas6
7.02954e-191	1.35625	0.996	0.863	1.10645e-186	8	Mafb
8.37596e-183	1.13423	0.764	0.28	1.31838e-178	8	Cd163
1.24688e-181	1.26727	0.999	0.902	1.96259e-177	8	Cd14
5.84947e-181	0.710276	1	1	9.20706e-177	8	Ubb
7.62728e-181	1.1164	0.922	0.557	1.20053e-176	8	mt-Nd4l
6.80891e-178	1.27964	0.947	0.652	1.07172e-173	8	Neat1
1.71079e-176	0.923936	0.816	0.357	2.69278e-172	8	Smagp
3.85592e-174	1.13735	0.996	0.886	6.06922e-170	8	Nfkbia
1.1821e-172	0.982885	0.942	0.54	1.86063e-168	8	Cfh
1.24273e-172	1.18845	0.958	0.719	1.95605e-168	8	Ier5
2.46963e-169	0.792572	0.65	0.225	3.8872e-165	8	St3gal6
5.78215e-169	0.620465	1	1	9.1011e-165	8	Rplp1
4.00174e-167	0.555139	1	1	6.29874e-163	8	Tpt1
5.97551e-165	0.976146	0.973	0.734	9.40545e-161	8	Rpl9
8.98527e-165	0.532055	0.365	0.078	1.41428e-160	8	Gm26778
3.15468e-164	0.908898	0.709	0.251	4.96547e-160	8	Ltc4s
3.15595e-164	1.13997	0.81	0.363	4.96747e-160	8	Fosb
1.03945e-163	1.00029	1	0.851	1.63609e-159	8	Tmem176b
2.79895e-163	0.985988	0.878	0.379	4.40555e-159	8	Cbr2
8.88792e-163	0.905143	0.56	0.182	1.39896e-158	8	Errfi1
1.25698e-162	0.697765	1	0.912	1.97848e-158	8	C1qa
3.75128e-161	1.01037	0.944	0.532	5.90451e-157	8	Igfbp4
1.57651e-158	0.908286	0.996	0.937	2.48143e-154	8	Jund
1.43834e-156	0.855366	0.622	0.217	2.26395e-152	8	Lilra5
2.66557e-156	0.554568	0.309	0.057	4.1956e-152	8	Siglech
2.19165e-155	0.932654	0.636	0.236	3.44966e-151	8	Adrb2
7.43669e-155	1.34612	0.991	0.914	1.17053e-150	8	Mt1
1.68983e-152	0.773185	0.666	0.247	2.6598e-148	8	Abca9
1.70705e-152	0.925924	0.954	0.763	2.68689e-148	8	Tm6sf1
1.16734e-151	0.813864	1	0.984	1.83739e-147	8	Ubc
5.09805e-150	0.980655	1	0.983	8.02433e-146	8	Malat1
3.90221e-149	1.22704	0.845	0.457	6.14208e-145	8	Ier3
4.14855e-147	0.952321	0.927	0.596	6.52982e-143	8	Pla2g7
3.30647e-146	0.894951	0.991	0.812	5.20438e-142	8	Ms4a6b
4.60188e-145	0.57852	0.263	0.046	7.24336e-141	8	Bmp2
6.42272e-143	0.913421	0.846	0.483	1.01094e-138	8	Tcf4
3.29062e-142	0.854975	0.801	0.356	5.17944e-138	8	Pmp22
8.63804e-142	0.787032	0.718	0.298	1.35963e-137	8	Slco2b1
1.5285e-140	1.24234	0.702	0.31	2.40585e-136	8	Vcam1
4.52159e-140	0.85179	0.997	0.773	7.11698e-136	8	Mrc1
5.03944e-140	0.704453	0.624	0.215	7.93208e-136	8	Chp2
2.5581e-137	0.863634	0.729	0.33	4.02645e-133	8	Cd33
7.37149e-137	0.822162	0.797	0.411	1.16027e-132	8	Hfe
1.63821e-132	0.920774	0.953	0.704	2.57854e-128	8	Zfp36l2
1.91497e-132	0.947658	0.83	0.483	3.01416e-128	8	Ssh2
2.36546e-130	0.892732	0.968	0.654	3.72323e-126	8	Maf
2.23109e-129	0.817603	1	0.947	3.51173e-125	8	Ifitm2
7.99934e-129	0.615297	1	0.913	1.2591e-124	8	C1qc
2.06573e-127	0.678319	0.565	0.211	3.25146e-123	8	Dclre1c
3.14967e-127	0.75595	0.788	0.383	4.95758e-123	8	Nfkbiz
2.72629e-124	0.709326	0.696	0.29	4.29118e-120	8	Ctla2b
1.3387e-121	0.760317	0.639	0.288	2.10711e-117	8	Ppp1r10
1.40137e-121	0.673648	1	1	2.20575e-117	8	H3f3b
2.694e-120	0.493502	0.295	0.067	4.24036e-116	8	E230001N04Rik
4.53896e-120	0.735014	0.94	0.722	7.14432e-116	8	Ifngr1
7.23855e-120	0.650341	0.6	0.24	1.13935e-115	8	Ctsf
2.9566e-119	0.631263	0.386	0.107	4.65368e-115	8	Fam43a
9.29897e-119	0.831354	0.971	0.699	1.46366e-114	8	Stab1
3.05438e-117	0.686613	0.973	0.672	4.80759e-113	8	Fcgrt
9.14831e-115	0.836774	0.686	0.307	1.43994e-110	8	Fxyd2
1.67039e-113	0.792107	0.668	0.308	2.62919e-109	8	Ang
5.73201e-111	0.816359	0.859	0.581	9.02218e-107	8	Stk17b
5.7961e-111	0.926996	0.777	0.407	9.12306e-107	8	Cd83
1.61365e-110	0.683518	0.479	0.176	2.53988e-106	8	Hexim1
4.58723e-110	0.528576	1	0.929	7.22031e-106	8	C1qb
4.64486e-109	0.446881	0.304	0.075	7.31101e-105	8	Adrb1
6.99433e-109	0.946821	0.391	0.12	1.10091e-104	8	1810011O10Rik
7.19491e-109	0.917726	0.597	0.259	1.13248e-104	8	Gm26532
1.92937e-106	0.713251	0.791	0.455	3.03683e-102	8	Il10ra
3.61673e-105	0.667505	0.488	0.182	5.69273e-101	8	Tagap
3.81653e-105	0.841562	0.862	0.63	6.00721e-101	8	Runx1
1.31268e-104	1.08302	0.835	0.501	2.06616e-100	8	Klf2
1.50697e-104	0.457247	0.393	0.12	2.37197e-100	8	CAAA01147332.1
6.01043e-104	0.80226	0.817	0.516	9.46042e-100	8	Mef2c
2.42228e-103	0.609865	0.996	0.965	3.81267e-99	8	Rpl6
6.77316e-102	0.646712	0.953	0.825	1.0661e-97	8	Lamp2
8.44095e-101	0.714651	0.665	0.312	1.32861e-96	8	Ppp1r15a
3.39413e-100	0.525288	0.466	0.165	5.34235e-96	8	Pxdc1
9.20975e-99	0.591061	0.999	0.932	1.44961e-94	8	Fcgr3
1.1883e-96	0.56659	0.476	0.179	1.87038e-92	8	Klf9
2.05182e-96	0.793277	0.525	0.226	3.22957e-92	8	Chka
5.84889e-96	0.537748	0.433	0.149	9.20615e-92	8	Adam33
6.78375e-95	0.740846	0.944	0.711	1.06776e-90	8	Pltp
1.0021e-94	0.553832	0.555	0.234	1.5773e-90	8	Grcc10
1.18131e-94	0.679782	0.737	0.387	1.85939e-90	8	Hacd4
3.02304e-94	0.717711	0.758	0.458	4.75826e-90	8	Il6ra
8.0897e-93	0.686993	0.991	0.808	1.27332e-88	8	Tmem176a
9.20515e-92	0.678806	0.656	0.337	1.44889e-87	8	Entpd1
2.76212e-91	0.572577	0.963	0.861	4.34758e-87	8	Tmem50a
6.68022e-91	0.553759	0.974	0.904	1.05147e-86	8	Tmem59
3.48768e-90	0.606179	0.984	0.857	5.4896e-86	8	Sat1
3.53799e-90	0.690506	0.816	0.467	5.56879e-86	8	Igf1
9.21594e-90	0.656964	0.573	0.271	1.45059e-85	8	Hivep2
8.16775e-89	0.612292	0.637	0.305	1.2856e-84	8	Lifr
1.92198e-88	0.592697	0.479	0.192	3.02519e-84	8	Lpar6
1.349e-87	0.656916	0.767	0.456	2.12333e-83	8	Gm10116
4.65967e-87	0.417064	0.302	0.086	7.33432e-83	8	Cdkn1c
1.54479e-86	0.436033	0.301	0.085	2.4315e-82	8	Slc15a2
3.95461e-86	0.761867	0.753	0.415	6.22456e-82	8	Atf3
1.13445e-85	0.650116	0.934	0.803	1.78562e-81	8	Picalm
1.61844e-85	0.579884	0.984	0.934	2.54742e-81	8	Comt
4.54322e-85	0.599483	1	0.821	7.15103e-81	8	Pf4
6.85966e-85	0.645607	0.832	0.585	1.07971e-80	8	Tnfaip8l2
1.69111e-83	0.506723	0.83	0.443	2.6618e-79	8	F13a1
1.71644e-82	0.620771	0.745	0.456	2.70167e-78	8	Gna12
1.68358e-81	0.584356	0.681	0.373	2.64995e-77	8	Uba52
2.98543e-80	0.397207	0.373	0.127	4.69907e-76	8	Zdhhc14
4.29028e-79	0.502561	0.528	0.233	6.7529e-75	8	Lyl1
4.80659e-79	0.356612	0.256	0.069	7.56557e-75	8	Athl1
1.06819e-78	0.592845	0.633	0.325	1.68133e-74	8	Ophn1
1.66086e-78	0.671671	0.997	0.949	2.6142e-74	8	Cebpb
2.01165e-78	0.583429	0.951	0.828	3.16633e-74	8	Atp2b1
1.08184e-77	0.569896	0.993	0.871	1.70281e-73	8	Marcks
1.83752e-77	0.556562	0.816	0.447	2.89226e-73	8	Folr2
7.10718e-77	0.462177	0.419	0.163	1.11867e-72	8	Pde3b
7.27346e-77	0.391936	1	1	1.14484e-72	8	Rps29
8.01658e-77	0.634887	0.901	0.644	1.26181e-72	8	Trem2
3.33048e-76	0.722892	0.324	0.107	5.24217e-72	8	Ddit4
1.86334e-75	0.550399	0.997	0.917	2.9329e-71	8	Ly86
3.79137e-75	0.544436	0.701	0.399	5.96761e-71	8	H2afv
4.73358e-75	0.750734	0.694	0.394	7.45066e-71	8	Klf4
8.97326e-75	0.706377	0.596	0.316	1.41239e-70	8	Gpr65
1.90574e-74	0.529191	0.54	0.254	2.99963e-70	8	Zcchc11
5.68751e-74	0.5933	0.672	0.375	8.95214e-70	8	Rassf2
7.51814e-74	0.638124	0.639	0.348	1.18336e-69	8	Tmcc1
9.2183e-74	0.524598	0.971	0.878	1.45096e-69	8	Snx5
1.59669e-73	0.542805	0.951	0.872	2.5132e-69	8	Cox7a2l
1.91499e-73	0.354235	0.314	0.101	3.01419e-69	8	Tcp11l2
5.15295e-73	0.511441	0.953	0.889	8.11074e-69	8	Asah1
5.18668e-73	0.689771	0.563	0.29	8.16383e-69	8	Fosl2
1.73843e-72	0.692468	0.473	0.209	2.73628e-68	8	Cxcr4
7.52081e-72	0.855861	0.456	0.202	1.18378e-67	8	Hist1h1c
1.27998e-71	0.581224	0.758	0.435	2.01469e-67	8	Wwp1
2.60725e-71	0.525107	0.938	0.83	4.10382e-67	8	Rpl15
7.90365e-71	0.360025	0.357	0.127	1.24404e-66	8	Crebrf
2.80257e-70	0.286684	0.273	0.081	4.41125e-66	8	Cmah
7.05596e-70	0.552642	0.681	0.392	1.11061e-65	8	Jdp2
8.20223e-70	0.296587	0.253	0.073	1.29103e-65	8	Ppp1r9a
3.40049e-69	0.605398	0.827	0.532	5.35236e-65	8	Cx3cr1
1.52107e-68	0.498461	0.548	0.265	2.39417e-64	8	Tanc2
1.70324e-68	0.448273	0.41	0.156	2.6809e-64	8	Ccl24
4.63729e-68	0.672964	0.976	0.856	7.29909e-64	8	Ly6e
7.31999e-67	0.599431	0.776	0.587	1.15217e-62	8	Bcl10
5.55431e-66	0.463216	0.489	0.227	8.74248e-62	8	Cdkn1b
1.50345e-65	0.579867	0.656	0.388	2.36643e-61	8	Adap2
2.3494e-65	0.500926	0.504	0.242	3.69795e-61	8	Nuak2
5.18847e-65	0.570231	0.855	0.692	8.16665e-61	8	Qk
1.30023e-64	0.414301	0.399	0.161	2.04656e-60	8	Mtus1
1.81975e-64	0.405393	0.319	0.112	2.86428e-60	8	Gm26522
3.66045e-64	0.359695	0.315	0.11	5.76155e-60	8	Arhgap19
4.50773e-64	0.514925	0.873	0.69	7.09517e-60	8	Il10rb
5.27717e-64	0.399614	0.999	0.983	8.30627e-60	8	Atp6v0b
1.04388e-63	0.535523	0.694	0.428	1.64307e-59	8	Cebpg
2.2706e-63	0.521653	0.586	0.317	3.57392e-59	8	Rcsd1
5.88597e-63	0.62712	0.581	0.328	9.26452e-59	8	Polr2a
1.48938e-62	0.473321	0.478	0.219	2.34428e-58	8	Ptgs1
2.80137e-62	0.571889	0.601	0.34	4.40935e-58	8	Lrp6
3.80846e-62	0.419103	0.271	0.086	5.99451e-58	8	Pla2g2d
1.25936e-61	0.460348	0.977	0.838	1.98223e-57	8	Blvrb
3.59635e-61	0.391148	0.396	0.162	5.66066e-57	8	Rnf150
5.08267e-61	0.442825	0.99	0.963	8.00012e-57	8	Rpl7a
2.18245e-60	0.648267	0.719	0.444	3.43518e-56	8	Rgs2
4.18286e-60	0.310522	0.295	0.101	6.58382e-56	8	Bank1
3.7616e-59	0.553545	0.635	0.376	5.92076e-55	8	Mxd4
5.58323e-59	0.547457	0.771	0.57	8.788e-55	8	Paip2
5.24695e-58	0.5294	0.902	0.756	8.25869e-54	8	Irf2bp2
7.32705e-58	0.431578	0.988	0.928	1.15328e-53	8	Unc93b1
3.08609e-57	0.365548	0.292	0.105	4.85751e-53	8	Arrdc3
5.49654e-57	0.463085	0.965	0.913	8.65156e-53	8	Gm9843
7.84717e-57	0.477265	0.414	0.187	1.23514e-52	8	Arid5a
1.26251e-56	0.490949	0.835	0.643	1.98718e-52	8	Aldh2
6.26528e-56	0.322145	0.338	0.133	9.86155e-52	8	Cracr2b
6.96271e-56	0.534577	0.796	0.597	1.09593e-51	8	Pea15a
8.39195e-56	0.652505	0.564	0.343	1.32089e-51	8	Sertad1
1.08822e-55	0.491204	0.905	0.791	1.71287e-51	8	Gm10073
2.09352e-55	0.418985	0.981	0.813	3.29519e-51	8	Timp2
5.09018e-55	0.316289	0.26	0.089	8.01194e-51	8	Tob1
1.25427e-54	0.405939	0.999	0.976	1.97422e-50	8	Ctsh
2.10195e-54	0.417646	0.436	0.206	3.30847e-50	8	Ulk2
2.19211e-54	0.407927	1	0.985	3.45038e-50	8	Lyz2
7.29073e-54	0.469021	0.996	0.848	1.14756e-49	8	Cd81
2.59684e-53	0.513726	0.777	0.577	4.08743e-49	8	Pkig
3.64601e-53	0.502941	0.767	0.569	5.73882e-49	8	Higd2a
5.4244e-53	0.426811	0.258	0.091	8.53801e-49	8	Ier5l
1.15203e-52	0.421003	0.964	0.856	1.81329e-48	8	Cltc
1.38786e-52	0.421126	0.383	0.169	2.1845e-48	8	Mylip
1.56651e-52	0.51615	0.745	0.536	2.46569e-48	8	Fam174a
2.1474e-52	0.360137	0.361	0.153	3.38001e-48	8	Ralgps2
3.49029e-52	0.56323	0.809	0.659	5.49371e-48	8	Mef2a
4.79152e-52	0.33156	0.337	0.137	7.54185e-48	8	N4bp2l1
1.91864e-51	0.509607	0.819	0.658	3.01994e-47	8	Cd86
3.76258e-51	0.424829	0.904	0.671	5.92229e-47	8	Ninj1
4.38615e-51	0.285805	0.281	0.103	6.9038e-47	8	Klhl24
7.71128e-51	0.625547	0.855	0.644	1.21376e-46	8	Hspa1a
9.90258e-51	0.464751	0.77	0.504	1.55867e-46	8	Itgb5
1.42344e-50	0.459552	0.673	0.421	2.2405e-46	8	Tcn2
2.63013e-50	0.439687	0.778	0.508	4.13982e-46	8	Nrp1
2.63605e-50	0.395331	0.397	0.184	4.14915e-46	8	Mxi1
3.34745e-50	0.392468	0.344	0.148	5.26889e-46	8	Cbx4
1.1334e-49	0.412873	0.432	0.208	1.78398e-45	8	Adam19
1.96168e-49	0.321904	0.368	0.159	3.08769e-45	8	Cyp27a1
2.32375e-49	0.365223	0.447	0.218	3.65758e-45	8	Rnf169
7.39198e-49	0.410634	0.954	0.883	1.1635e-44	8	Rnf130
7.97859e-49	0.423781	0.755	0.56	1.25583e-44	8	Hmgb2
1.01342e-48	0.431936	0.931	0.812	1.59512e-44	8	Klf6
1.11056e-48	0.332938	0.384	0.173	1.74803e-44	8	Pink1
1.81176e-48	0.289966	0.302	0.118	2.8517e-44	8	Tmem140
2.33899e-48	0.514316	0.609	0.38	3.68158e-44	8	Man2a1
3.95365e-48	0.558279	0.701	0.49	6.22305e-44	8	Skil
4.89294e-48	0.393176	0.973	0.915	7.70149e-44	8	Hexa
1.31783e-47	0.483907	0.748	0.506	2.07427e-43	8	Tmem37
1.33651e-46	0.433014	0.481	0.25	2.10366e-42	8	Fkbp5
1.6636e-46	0.44355	0.337	0.152	2.61851e-42	8	Nabp1
4.8263e-46	0.365268	0.414	0.202	7.59659e-42	8	Rps27
1.93523e-45	0.413411	0.988	0.785	3.04605e-41	8	Ms4a7
2.22253e-45	0.462742	0.468	0.252	3.49826e-41	8	Lpin2
2.42244e-45	0.392438	0.955	0.925	3.81292e-41	8	Rpl35
2.5161e-45	0.388133	0.944	0.872	3.96034e-41	8	Son
2.98528e-45	0.391194	0.469	0.248	4.69883e-41	8	Hbp1
1.1586e-44	0.456932	0.617	0.392	1.82364e-40	8	Clk1
2.29763e-44	0.461778	0.699	0.483	3.61647e-40	8	Bmyc
5.87891e-44	0.37537	0.996	0.912	9.25341e-40	8	Ptpn18
1.01676e-43	0.467563	0.853	0.727	1.60038e-39	8	Man2b1
1.06386e-43	0.452252	0.646	0.412	1.67451e-39	8	Zfhx3
2.48809e-43	0.251459	1	1	3.91625e-39	8	Eif1
5.2872e-43	0.396153	0.747	0.533	8.32205e-39	8	Ccnl1
6.85243e-43	0.448159	0.753	0.572	1.07857e-38	8	Cmtm6
8.22771e-43	0.360578	0.986	0.967	1.29504e-38	8	Gdi2
1.84711e-42	0.276647	1	1	2.90735e-38	8	Rplp2
6.05408e-42	0.351175	0.422	0.215	9.52912e-38	8	Grap
6.57935e-42	0.368305	0.948	0.866	1.03559e-37	8	Laptm4a
1.37718e-41	0.322236	0.361	0.17	2.16768e-37	8	Il16
2.41122e-40	0.314666	0.423	0.216	3.79525e-36	8	mt-Atp8
2.66316e-40	0.445035	0.806	0.622	4.19181e-36	8	Ntpcr
6.08913e-40	0.258099	0.433	0.213	9.58429e-36	8	Nr4a1
6.23185e-40	0.294518	0.296	0.129	9.80893e-36	8	Fbxl20
9.73126e-40	0.39811	0.816	0.578	1.5317e-35	8	Serpinb6a
1.98708e-39	0.385358	0.937	0.867	3.12766e-35	8	Map1lc3b
2.59112e-39	0.399487	0.56	0.343	4.07842e-35	8	Fcho2
3.6569e-39	0.302663	0.348	0.164	5.75596e-35	8	Arhgef3
3.7799e-39	0.342409	0.263	0.107	5.94956e-35	8	Gpx3
7.06702e-39	0.375434	0.399	0.207	1.11235e-34	8	Gm26740
7.59198e-39	0.328988	0.331	0.153	1.19498e-34	8	Cd4
8.912e-39	0.359783	0.942	0.85	1.40275e-34	8	Ptms
9.42943e-39	0.366877	0.532	0.303	1.48419e-34	8	Stard8
1.92899e-38	0.448404	0.751	0.572	3.03623e-34	8	Tgfbr2
2.89886e-38	0.41905	0.613	0.394	4.56281e-34	8	Tifa
3.51727e-38	0.391517	0.85	0.733	5.53619e-34	8	Cd302
3.66976e-38	0.28864	0.363	0.175	5.77621e-34	8	Eef2k
4.88065e-38	0.419763	0.696	0.482	7.68214e-34	8	Cebpa
5.21176e-38	0.4324	0.702	0.509	8.20331e-34	8	Man1a
8.7146e-38	0.346985	0.384	0.192	1.37168e-33	8	Serpinf1
1.01503e-37	0.392658	0.819	0.61	1.59765e-33	8	Marcksl1
1.06662e-37	0.422585	0.439	0.246	1.67887e-33	8	Rcbtb2
1.15021e-37	0.352339	0.932	0.864	1.81043e-33	8	Rabac1
1.24805e-37	0.474645	0.729	0.542	1.96442e-33	8	AI607873
2.54227e-37	0.423416	0.671	0.472	4.00153e-33	8	Jmjd1c
2.90021e-37	0.429484	0.409	0.223	4.56493e-33	8	Hist3h2a
3.96345e-37	0.443378	0.679	0.488	6.23848e-33	8	Eps15
4.65854e-37	0.453275	0.765	0.604	7.33253e-33	8	Vsir
5.78903e-37	0.315679	0.412	0.215	9.11194e-33	8	Bloc1s1
7.83701e-37	0.282355	0.275	0.116	1.23355e-32	8	Gm4951
8.71383e-37	0.29461	0.368	0.184	1.37156e-32	8	Rnf145
1.51341e-36	0.250037	0.262	0.11	2.38211e-32	8	Ms4a4a
1.57352e-36	0.320372	0.459	0.248	2.47671e-32	8	Slc9a9
2.45268e-36	0.373175	0.495	0.288	3.86052e-32	8	Sesn1
4.25215e-36	0.449253	0.666	0.477	6.69289e-32	8	Bmp2k
1.45273e-35	0.427499	0.564	0.369	2.2866e-31	8	Nufip2
3.044e-35	0.400621	0.584	0.379	4.79126e-31	8	Neurl3
3.24879e-35	0.440962	0.591	0.39	5.11359e-31	8	Rin2
5.03204e-35	0.255979	0.319	0.147	7.92042e-31	8	Kitl
6.29473e-35	0.408059	0.963	0.884	9.90791e-31	8	Hexb
8.56841e-35	0.329379	0.435	0.239	1.34867e-30	8	H2-Q4
1.25675e-34	0.388476	0.447	0.251	1.97812e-30	8	Rac3
1.45812e-34	0.38511	0.506	0.308	2.29507e-30	8	Trim25
3.9795e-34	0.426621	0.686	0.52	6.26373e-30	8	Slc29a1
1.25009e-33	0.271606	0.273	0.121	1.96763e-29	8	Cenpa
1.8351e-33	0.360311	0.466	0.278	2.88846e-29	8	Sft2d2
3.53657e-33	0.403963	0.905	0.796	5.56657e-29	8	AF251705
3.55758e-33	0.4577	0.712	0.572	5.59962e-29	8	Inpp5d
4.26913e-33	0.279759	1	0.973	6.71961e-29	8	Lamp1
8.34874e-33	0.378143	0.584	0.396	1.31409e-28	8	Wsb1
1.35387e-32	0.32344	0.381	0.205	2.13099e-28	8	Tnrc6b
1.63411e-32	0.474746	0.612	0.445	2.57209e-28	8	Arhgap17
2.60909e-32	0.443388	0.764	0.621	4.1067e-28	8	Zfand5
6.7418e-32	0.342084	0.435	0.252	1.06116e-27	8	Man1c1
7.86459e-32	0.33465	0.895	0.821	1.23789e-27	8	Scp2
1.31037e-31	0.378133	0.499	0.306	2.06252e-27	8	Kdm6b
1.56905e-31	0.353923	0.891	0.789	2.46968e-27	8	Ehd4
3.02921e-31	0.355797	0.59	0.381	4.76797e-27	8	Hpgds
3.08607e-31	0.386378	0.571	0.384	4.85747e-27	8	Hmha1
3.76765e-31	0.294683	0.453	0.259	5.93028e-27	8	Mertk
3.94124e-31	0.357874	0.557	0.364	6.20352e-27	8	Ivns1abp
5.82761e-31	0.395923	0.734	0.601	9.17265e-27	8	Ralbp1
2.08678e-30	0.509958	0.666	0.514	3.28459e-26	8	Dusp6
3.23614e-30	0.29254	0.406	0.226	5.09369e-26	8	Tlr7
4.06037e-30	0.263674	0.335	0.172	6.39103e-26	8	B3galnt1
1.67398e-29	0.299883	0.984	0.971	2.63485e-25	8	Calm2
1.78252e-29	0.375688	0.704	0.544	2.80569e-25	8	Pten
[truncated: 5,113 more rows]
